# Supplementary material for: Metabolic reprograming of LPS-stimulated human lung macrophages involves tryptophan metabolism and the aspartate-arginosuccinate shunt
Source: PLoS One. 2020 Apr 8;15(4):e0230813. doi: 10.1371/journal.pone.0230813 (PMC7141605; doi:10.1371/journal.pone.0230813)
Supplement: S2 Data — (XLSX) [file pone.0230813.s004.xlsx]

## Sheet: Data
Sample	Chromatography	Polarity	Variablename	Blank_01	Blank_02	Blank_03	Blank_04	M01_IL4	M02_IL4	M03_IL4	M04_IL4	M05_IL4	M06_IL4	M07_IL4	M08_IL4	M09_IL4	M10_IL4	M01_LPS	M02_LPS	M03_LPS	M04_LPS	M05_LPS	M06_LPS	M07_LPS	M08_LPS	M09_LPS	M10_LPS	QC_01	QC_02	QC_03	QC_04	QC_05	QC_06	QC_07	QC_08	QC_09	QC_10	M01_C	M02_C	M03_C	M04_C	M05_C	M06_C	M07_C	M08_C	M09_C	M10_C
Intracellular	HILIC	Negative	IHNV1	7.41788e+06	1.58787e+07	1.15856e+07	1.13266e+07	1.84094e+07	2.0923e+07	2.13747e+07	1.98441e+07	1.81615e+07	1.81448e+07	1.21849e+07	1.46675e+07	1.31681e+07	8.39543e+06	1.12143e+07	1.88974e+07	1.71804e+07	8.45282e+06	1.14135e+07	1.79165e+07	2.01274e+07	2.01544e+07	1.93341e+07	1.39795e+07	1.84784e+07	1.84784e+07	.	1.74357e+07	2.03726e+07	1.93186e+07	.	1.24762e+07	1.69521e+07	1.8219e+07	1.84432e+07	1.96258e+07	1.93276e+07	1.65673e+07	1.73472e+07	1.92118e+07	1.1731e+07	1.08944e+07	1.15489e+07	1.90942e+07
Intracellular	HILIC	Negative	IHNV2	1.28475e+06	759039	1.34955e+06	1.47753e+06	1.13737e+07	6.51228e+06	1.03209e+07	1.54113e+07	6.99992e+06	1.01914e+07	7.01011e+06	4.49681e+06	8.42648e+06	1.35226e+07	7.82611e+06	5.60607e+06	1.05484e+07	9.36528e+06	8.62211e+06	1.01003e+07	9.69078e+06	1.21561e+07	1.19427e+07	7.33005e+06	4.35822e+06	4.35822e+06	.	4.43288e+06	4.31377e+06	4.3357e+06	.	3.95874e+06	3.66075e+06	3.75248e+06	5.41125e+06	6.7173e+06	1.1953e+07	1.1518e+07	6.82223e+06	1.12793e+07	1.27931e+07	8.42667e+06	1.09779e+07	1.0807e+07
Intracellular	HILIC	Negative	IHNV3	2.31705e+06	3.39429e+06	601879	1.5038e+06	1.67525e+06	1.65375e+06	1.01676e+06	2.01861e+06	3.02552e+06	3.1993e+06	2.57402e+06	2.08817e+06	102958	4.01609e+06	3.52669e+06	0	2.97969e+06	3.5286e+06	1.14885e+06	1.64229e+06	3.74757e+06	3.82581e+06	3.36715e+06	3.19999e+06	3.15285e+06	3.15285e+06	.	3.55171e+06	4.11127e+06	0	.	2.46365e+06	2.42673e+06	3.38802e+06	1.24523e+06	3.39064e+06	3.17417e+06	2.06247e+06	2.9725e+06	1.0313e+06	0	1.10945e+06	2.02896e+06	2.48483e+06
Intracellular	HILIC	Negative	IHNV4	6.18307e+06	1.04471e+07	9.1246e+06	1.41097e+07	1.50855e+07	1.39843e+07	1.48305e+07	1.6074e+07	1.38299e+07	1.32227e+07	1.60659e+07	1.5556e+07	1.46705e+07	1.50614e+07	1.52035e+07	9.09782e+06	1.42304e+07	1.49974e+07	1.41457e+07	9.42473e+06	368577	1.59268e+07	1.45194e+07	1.3864e+07	9.69776e+06	9.69776e+06	.	1.50387e+07	1.53119e+07	8.34566e+06	.	358867	1.51709e+07	1.5972e+07	1.36408e+07	1.67822e+07	1.46431e+07	1.42904e+07	1.44432e+07	1.51041e+07	1.49573e+07	1.45939e+07	1.41703e+07	1.37442e+07
Intracellular	HILIC	Negative	IHNV5	16878.9	3.06869e+06	4.25574e+06	4.54922e+06	5.58294e+06	3.21354e+06	5.22803e+06	6.70044e+06	4.34957e+06	4.33702e+06	2.47339e+06	2.69181e+06	4.85217e+06	5.72107e+06	4.55375e+06	3.20029e+06	5.58566e+06	303665	5.56365e+06	5.64011e+06	2.7407e+06	5.92144e+06	4.63773e+06	3.99964e+06	289091	289091	.	2.81674e+06	3.02188e+06	2.79586e+06	.	3.78994e+06	2.89117e+06	2.9082e+06	3.0227e+06	4.10658e+06	5.80337e+06	5.1109e+06	6.49074e+06	5.97272e+06	4.04528e+06	2.39126e+06	4.8352e+06	5.57817e+06
Intracellular	HILIC	Negative	IHNV6	2970.75	1.022e+06	1.56628e+06	1.28917e+06	347221	8.22638e+06	293446	1.41401e+06	7.50107e+06	1.25348e+06	7.11239e+06	1.16532e+07	784223	238599	7.73565e+06	5.7634e+06	1.46321e+06	250776	1.59618e+06	318505	236440	9.1002e+06	1.283e+06	366827	336168	336168	.	1.25037e+07	6.38751e+06	5.12363e+06	.	1.34365e+06	5.58699e+06	1.5338e+07	320674	7.1801e+06	8.50907e+06	296052	1.3505e+07	1.30084e+06	8.2439e+06	4.69085e+06	212789	203143
Intracellular	HILIC	Negative	IHNV7	2.10453e+06	2.98141e+06	4.54991e+06	4.82061e+06	5.45243e+06	5.33864e+06	5.19172e+06	5.50127e+06	4.51707e+06	4.43311e+06	4.58215e+06	5.07395e+06	4.95587e+06	5.11118e+06	5.46576e+06	310316	4.84571e+06	5.06636e+06	5.14748e+06	6.05518e+06	5.48923e+06	5.25695e+06	4.83883e+06	4.58548e+06	9.20704e+06	9.20704e+06	.	9.03396e+06	5.23898e+06	4.48097e+06	.	1.22206e+07	4.30441e+06	4.59987e+06	313814	4.75159e+06	4.95777e+06	4.84014e+06	5.07132e+06	4.84782e+06	5.12599e+06	4.81258e+06	4.92382e+06	4.94491e+06
Intracellular	HILIC	Negative	IHNV8	23211.6	4.18303e+06	9.48313e+06	5.57083e+06	5.86871e+06	5.27771e+06	5.64457e+06	6.30608e+06	5.69346e+06	5.03246e+06	5.24275e+06	4.79428e+06	5.496e+06	5.80155e+06	5.75416e+06	4.97206e+06	5.75138e+06	5.21445e+06	6.31065e+06	6.63903e+06	5.7114e+06	6.14453e+06	5.29867e+06	5.07649e+06	6.0745e+06	6.0745e+06	.	5.21395e+06	5.24025e+06	4.53132e+06	.	4.06442e+06	4.59017e+06	4.84956e+06	5.29034e+06	5.18081e+06	5.46182e+06	5.47917e+06	6.00954e+06	5.30557e+06	6.00468e+06	5.42114e+06	5.3058e+06	5.47692e+06
Intracellular	HILIC	Negative	IHNV9	6.10915e+06	4.8343e+06	382369	1.44683e+07	1.49734e+07	5.80594e+06	1.47012e+07	1.58405e+07	1.30572e+07	1.30818e+07	1.59206e+07	1.53911e+07	1.4476e+07	1.48542e+07	1.46952e+07	1.55415e+07	1.40327e+07	1.47189e+07	1.38995e+07	1.64008e+07	1.52753e+07	1.57329e+07	1.43263e+07	1.35984e+07	1.52097e+07	1.52097e+07	.	1.46828e+07	1.57622e+07	8.23128e+06	.	9.01861e+06	8.5131e+06	1.55294e+07	1.44973e+07	7.0626e+06	1.43804e+07	1.40738e+07	1.39387e+07	1.49714e+07	1.47546e+07	1.47267e+07	1.39767e+07	1.35267e+07
Intracellular	HILIC	Negative	IHNV10	28464.4	3.02665e+06	4.20623e+06	3.14417e+06	5.51379e+06	3.17201e+06	5.15364e+06	6.61635e+06	4.00428e+06	4.28187e+06	2.49545e+06	2.67604e+06	4.85474e+06	5.68912e+06	4.10488e+06	3.14615e+06	5.47421e+06	4.74951e+06	5.43979e+06	5.33706e+06	3.17578e+06	5.8938e+06	4.58549e+06	3.89673e+06	3.56122e+06	3.56122e+06	.	2.81512e+06	2.89347e+06	2.78693e+06	.	3.77382e+06	2.72785e+06	2.84594e+06	2.97962e+06	251164	5.70555e+06	5.03689e+06	5.25185e+06	5.95666e+06	3.9903e+06	3.82607e+06	4.92989e+06	5.53065e+06
Intracellular	HILIC	Negative	IHNV11	3.69609e+06	2.94346e+06	4.49324e+06	4.17789e+06	7.41524e+06	6.12057e+06	7.2159e+06	6.60701e+06	7.08255e+06	7.26193e+06	7.52842e+06	319339	7.68768e+06	7.18895e+06	7.63883e+06	7.5015e+06	6.61312e+06	8.08772e+06	7.32519e+06	8.8871e+06	8.49687e+06	7.49526e+06	7.28066e+06	7.06846e+06	9.33973e+06	9.33973e+06	.	8.72126e+06	8.29452e+06	7.47426e+06	.	4.93813e+06	4.43307e+06	266422	6.3622e+06	315063	6.67169e+06	7.23662e+06	7.13558e+06	6.98642e+06	7.14205e+06	8.2181e+06	7.40172e+06	7.3946e+06
Intracellular	HILIC	Negative	IHNV12	6.57297e+06	1.59965e+07	4.73736e+06	6.16008e+06	4.10895e+06	4.25771e+06	4.26381e+06	4.5043e+06	3.94224e+06	3.83112e+06	278421	4.40547e+06	4.19615e+06	4.26967e+06	4.27709e+06	255232	4.00323e+06	4.00791e+06	4.02357e+06	4.98404e+06	4.22053e+06	4.42144e+06	4.08058e+06	3.93679e+06	303883	303883	.	4.73062e+06	4.25202e+06	4.43471e+06	.	4.26608e+06	5.11696e+06	241385	4.29091e+06	3.94832e+06	3.99635e+06	3.91994e+06	4.10596e+06	4.24184e+06	4.28836e+06	4.33844e+06	3.85427e+06	3.96982e+06
Intracellular	HILIC	Negative	IHNV13	1.47504e+06	1.71305e+06	2.20606e+06	1.9472e+06	1.49134e+06	2.0687e+06	1.97263e+06	1.48563e+06	1.30816e+06	1.3339e+06	1.792e+06	1.3981e+06	1.97379e+06	1.03212e+06	1.90081e+06	1.53904e+06	1.91824e+06	1.88904e+06	1.41713e+06	2.06958e+06	2.04671e+06	2.03914e+06	1.83093e+06	1.95052e+06	2.27155e+06	2.27155e+06	.	2.00268e+06	1.86295e+06	1.76289e+06	.	2.03382e+06	1.42921e+06	1.42582e+06	1.97914e+06	2.01114e+06	1.94733e+06	1.37703e+06	1.83966e+06	1.96377e+06	1.98448e+06	1.9545e+06	1.99402e+06	1.7173e+06
Intracellular	HILIC	Negative	IHNV14	2.04702e+06	746965	853558	890284	2.31235e+07	1.43811e+07	2.06308e+07	1.32805e+07	2.58736e+07	1.12148e+07	6.47031e+06	3.84244e+06	1.22881e+07	6.55773e+06	1.97195e+07	1.41146e+07	2.3346e+07	8.45048e+06	2.46866e+07	1.29317e+07	1.07809e+07	1.38998e+07	639314	4.12769e+06	1.83406e+07	1.83406e+07	.	1.7884e+07	1.7491e+07	1.5619e+07	.	1.86374e+07	1.75375e+07	1.71361e+07	1.08801e+07	1.61514e+07	2.16493e+07	1.18606e+07	2.68605e+07	1.70194e+07	9.27669e+06	4.90276e+06	9.81151e+06	8.77807e+06
Intracellular	HILIC	Negative	IHNV15	477441	4.17035e+06	5.06798e+06	5.20013e+06	2.29227e+06	199211	2.37409e+06	5.33489e+06	2.71224e+06	4.88534e+06	4.92464e+06	2.39511e+06	4.85962e+06	4.65716e+06	4.60186e+06	5.79835e+06	2.55924e+06	200420	331332	6.05272e+06	3.41526e+06	4.95703e+06	4.72786e+06	5.08773e+06	2.71336e+06	2.71336e+06	.	5.73036e+06	5.41674e+06	4.81457e+06	.	5.32671e+06	193283	5.40094e+06	5.90679e+06	5.1294e+06	2.79446e+06	4.54481e+06	1.40277e+06	4.28324e+06	4.79991e+06	5.3052e+06	4.95295e+06	4.72739e+06
Intracellular	HILIC	Negative	IHNV16	8.4797e+08	1.13997e+09	1.35459e+09	1.42529e+09	1.30411e+09	1.33116e+09	1.33289e+09	1.33872e+09	1.36168e+09	1.31183e+09	1.38563e+09	1.00482e+09	1.3096e+09	1.33938e+09	1.32038e+09	1.36781e+09	1.29504e+09	1.31324e+09	1.36595e+09	1.33018e+09	1.36683e+09	1.37473e+09	1.3705e+09	1.27559e+09	1.35514e+09	1.35514e+09	.	1.34842e+09	1.30588e+09	1.36898e+09	.	1.01056e+09	1.33715e+09	1.37598e+09	1.35205e+09	1.34567e+09	1.34893e+09	1.33251e+09	1.2625e+09	1.3135e+09	1.38344e+09	1.34333e+09	1.33609e+09	1.26454e+09
Intracellular	HILIC	Negative	IHNV17	5.31046e+07	5.86159e+07	5.71377e+07	6.87383e+07	3.9202e+07	4.81614e+07	4.79328e+07	2.08648e+08	5.5664e+07	3.74301e+07	1.00736e+09	2.08044e+08	8.53486e+08	1.76163e+08	4.55951e+07	3.98145e+07	3.81028e+07	3.77705e+07	1.95075e+08	2.91135e+08	7.74805e+08	3.71462e+07	8.04357e+08	1.48551e+08	1.76481e+08	1.76481e+08	.	8.82135e+08	3.80132e+07	4.10476e+07	.	4.70045e+07	2.36255e+08	1.01077e+09	4.36541e+07	7.80888e+08	3.57638e+07	4.82571e+07	8.31247e+08	8.03335e+08	3.95701e+07	4.10434e+07	1.98215e+08	4.78347e+07
Intracellular	HILIC	Negative	IHNV18	4.90225e+08	3.29086e+09	3.3097e+09	3.21351e+09	3.28752e+09	3.32626e+09	3.57382e+09	3.19919e+09	3.01827e+09	3.4197e+09	3.31589e+09	3.37302e+09	3.48335e+09	3.72218e+09	3.91041e+09	3.62548e+09	3.23025e+09	3.59097e+09	1.7048e+09	3.98806e+09	3.92738e+09	3.38363e+09	3.92048e+09	3.06361e+09	3.45994e+09	3.45994e+09	.	2.46744e+09	3.52525e+09	3.43685e+09	.	3.41471e+09	3.57952e+09	3.39445e+09	3.6247e+09	3.34345e+09	3.21807e+09	3.01661e+09	2.1304e+09	3.2408e+09	3.67479e+09	3.85254e+09	3.55128e+09	3.65389e+09
Intracellular	HILIC	Negative	IHNV19	8.54209e+08	6.26488e+08	6.47653e+08	6.10137e+08	6.70052e+08	7.00893e+08	7.0023e+08	7.12097e+08	6.7608e+08	7.43798e+08	6.91877e+08	7.01002e+08	6.86974e+08	8.74894e+08	6.84287e+08	6.80227e+08	6.3767e+08	6.38594e+08	1.02673e+09	7.28134e+08	7.13798e+08	7.28504e+08	7.00679e+08	6.83192e+08	6.76283e+08	6.76283e+08	.	6.32906e+08	6.59886e+08	7.23619e+08	.	6.97266e+08	7.46434e+08	7.26612e+08	7.14392e+08	6.75372e+08	6.72998e+08	7.48889e+08	6.49469e+08	6.75153e+08	7.20741e+08	6.71926e+08	6.17339e+08	9.64138e+08
Intracellular	HILIC	Negative	IHNV20	1.33347e+09	5.50654e+08	6.03266e+08	6.34312e+08	1.38859e+10	8.81365e+09	1.25537e+10	6.72607e+09	1.60374e+10	7.38398e+09	4.24137e+09	3.77276e+09	7.97314e+09	6.56719e+09	1.20456e+10	8.44833e+09	1.4019e+10	5.08783e+09	1.50746e+10	7.1024e+09	4.99004e+09	7.12587e+09	5.58868e+09	5.29318e+09	1.03495e+10	1.03495e+10	.	1.08706e+10	1.0476e+10	1.03504e+10	.	1.10684e+10	1.05742e+10	1.02399e+10	6.64695e+09	9.84274e+09	1.31188e+10	6.04695e+09	1.53167e+10	1.07778e+10	6.36181e+09	6.2378e+09	7.4746e+09	5.25264e+09
Intracellular	HILIC	Negative	IHNV21	1.25008e+09	9.36314e+08	9.32193e+08	9.13508e+08	8.96455e+08	9.17673e+08	9.07766e+08	9.51202e+08	1.04723e+09	9.03616e+08	9.20431e+08	8.83882e+08	8.94607e+08	8.81992e+08	8.58104e+08	8.95336e+08	8.64058e+08	9.22091e+08	9.1432e+08	9.47935e+08	8.92756e+08	9.44305e+08	9.27664e+08	9.34669e+08	9.08947e+08	9.08947e+08	.	8.74137e+08	9.83245e+08	9.9179e+08	.	9.62599e+08	9.65217e+08	9.47301e+08	9.22119e+08	8.76906e+08	9.10791e+08	8.63925e+08	9.45233e+08	9.00741e+08	8.98171e+08	8.68134e+08	1.04981e+09	9.18362e+08
Intracellular	HILIC	Negative	IHNV22	1.35551e+06	1.65627e+06	2.18817e+06	1.89865e+06	1.81519e+06	2.00752e+06	2.00506e+06	2.01815e+06	1.23936e+06	1.59246e+06	1.74188e+06	2.05471e+06	1.97193e+06	1.5231e+06	1.89035e+06	1.51671e+06	1.93066e+06	1.2827e+06	1.87611e+06	2.15287e+06	2.00582e+06	1.49498e+06	1.82047e+06	1.49056e+06	2.21097e+06	2.21097e+06	.	1.97318e+06	1.85295e+06	1.74671e+06	.	1.9776e+06	1.3732e+06	2.05392e+06	1.95882e+06	1.95396e+06	1.94821e+06	1.99902e+06	1.85342e+06	1.93196e+06	1.92643e+06	1.87826e+06	1.98064e+06	1.68601e+06
Intracellular	HILIC	Negative	IHNV23	2.0353e+06	725304	868392	904844	2.29619e+07	1.42265e+07	2.0465e+07	1.3135e+07	2.56169e+07	1.11023e+07	6.77864e+06	3.7849e+06	1.2441e+07	1.3034e+07	1.95443e+07	1.38851e+07	2.31307e+07	8.3942e+06	2.48273e+07	1.28422e+07	1.04073e+07	1.37546e+07	631061	4.09379e+06	1.82101e+07	1.82101e+07	.	1.78707e+07	1.73412e+07	1.54412e+07	.	1.84527e+07	1.74263e+07	1.70343e+07	1.08022e+07	1.59395e+07	2.14952e+07	1.18749e+07	2.67314e+07	1.68858e+07	1.01575e+07	4.80109e+06	9.63999e+06	8.63287e+06
Intracellular	HILIC	Negative	IHNV24	442453	4.18159e+06	170827	5.16724e+06	4.76914e+06	5.83077e+06	4.74755e+06	5.1578e+06	1.90155e+06	4.92826e+06	5.09491e+06	2.49369e+06	5.26615e+06	4.58738e+06	4.61121e+06	3.34069e+06	1.54633e+06	195636	464674	223888	5.20987e+06	3.16249e+06	4.71307e+06	4.88704e+06	5.95118e+06	5.95118e+06	.	5.38875e+06	3.78984e+06	185435	.	5.35779e+06	5.29743e+06	5.39639e+06	5.71962e+06	5.13861e+06	2.78205e+06	4.57792e+06	1.45031e+06	4.2726e+06	4.7637e+06	5.80864e+06	4.95848e+06	4.67797e+06
Intracellular	HILIC	Negative	IHNV25	1.721e+06	1.9594e+07	2.29969e+07	1.89143e+07	5.36946e+07	3.42062e+07	4.89667e+07	2.30476e+07	4.33674e+07	2.78747e+07	1.26077e+07	5.56346e+06	2.33521e+07	2.38914e+07	4.76326e+07	3.2076e+07	5.58492e+07	1.75964e+07	3.94987e+07	2.59466e+07	1.74551e+07	2.5876e+07	1.97469e+07	1.53641e+07	4.09013e+07	4.09013e+07	.	4.354e+07	4.25801e+07	4.18768e+07	.	4.42211e+07	4.30721e+07	4.08136e+07	2.4296e+07	3.82731e+07	5.17162e+07	2.09452e+07	4.00706e+07	4.21534e+07	1.95312e+07	1.7025e+07	1.08609e+07	1.76732e+07
Intracellular	HILIC	Negative	IHNV26	4.20247e+06	5.78166e+07	6.02102e+07	5.54946e+07	5.34713e+07	5.85803e+07	6.982e+07	5.89451e+07	5.34998e+07	5.69915e+07	5.68142e+07	6.96679e+07	5.50137e+07	6.04122e+07	6.08346e+07	5.0504e+07	7.08883e+07	5.18964e+07	6.50388e+07	6.48764e+07	5.93152e+07	5.65911e+07	5.37994e+07	5.85066e+07	7.1646e+07	7.1646e+07	.	5.38439e+07	7.10629e+07	5.94895e+07	.	5.87246e+07	6.75758e+07	5.36035e+07	6.92552e+07	5.12409e+07	5.05945e+07	5.25922e+07	5.2312e+07	5.35562e+07	6.82357e+07	5.22048e+07	6.66729e+07	6.707e+07
Intracellular	HILIC	Negative	IHNV27	1.92014e+08	2.28481e+08	2.41122e+08	5.82913e+06	0	2.13279e+08	2.24691e+08	2.15725e+08	2.01288e+08	1.3311e+08	9.4071e+07	6.45504e+07	2.04654e+08	2.11969e+08	2.1164e+08	1.28484e+08	2.01854e+08	2.00335e+08	2.09864e+08	2.27721e+08	2.18648e+08	2.15443e+08	0	2.09337e+08	2.33713e+08	2.33713e+08	.	2.20844e+08	2.09357e+08	0	.	1.9993e+08	1.9255e+08	1.97978e+08	6.91456e+07	1.98845e+08	2.00244e+08	2.04449e+08	2.03541e+08	0	2.15758e+08	2.32703e+08	1.15914e+08	2.03069e+08
Intracellular	HILIC	Negative	IHNV28	5.66989e+07	4.37874e+07	7.18869e+07	8.39177e+07	1.00434e+08	4.6719e+07	1.04273e+08	9.65289e+07	1.24779e+08	7.07751e+07	6.40336e+07	8.18083e+07	7.07641e+07	8.3446e+07	1.02113e+08	4.66588e+07	9.45697e+07	4.04092e+07	1.65617e+08	9.64542e+07	4.14878e+07	7.35522e+07	6.84771e+07	3.77646e+07	8.07784e+07	8.07784e+07	.	8.00147e+07	8.05054e+07	7.56333e+07	.	8.47451e+07	8.11779e+07	8.19704e+07	8.83286e+07	9.76504e+07	9.34279e+07	8.09224e+07	1.29671e+08	8.98483e+07	7.01579e+07	1.00018e+08	6.15e+07	8.88037e+07
Intracellular	HILIC	Negative	IHNV29	3.83308e+07	5.47888e+07	8.31107e+07	6.21326e+07	7.59196e+07	4.40867e+07	8.17269e+07	7.0443e+07	7.30195e+07	7.66719e+07	7.4815e+07	7.36213e+07	7.53985e+07	7.35468e+07	7.20172e+07	6.39691e+07	7.13583e+07	4.02281e+07	7.59174e+07	1.0977e+08	7.84126e+07	7.35314e+07	9.69653e+07	4.71693e+07	7.01544e+07	7.01544e+07	.	7.02732e+07	6.81409e+07	6.77636e+07	.	7.10242e+07	6.70728e+07	6.91154e+07	1.22736e+08	7.37951e+07	7.37737e+07	7.44236e+07	7.2562e+07	7.33787e+07	7.72314e+07	1.57365e+08	8.39388e+07	1.01506e+08
Intracellular	HILIC	Negative	IHNV30	446018	5.118e+07	1.28142e+08	9.03872e+07	7.69275e+07	5.29133e+07	7.70916e+07	8.95246e+07	6.89483e+07	7.15905e+07	4.76886e+07	4.73399e+07	7.27034e+07	8.12896e+07	6.54026e+07	5.13656e+07	8.23309e+07	5.93955e+07	8.43886e+07	7.31249e+07	4.183e+07	8.14051e+07	7.11833e+07	6.59774e+07	1.00188e+08	1.00188e+08	.	5.00849e+07	5.48573e+07	4.90276e+07	.	5.13519e+07	4.76414e+07	5.22333e+07	5.19706e+07	6.5422e+07	8.43025e+07	7.54437e+07	7.7625e+07	8.72162e+07	6.59043e+07	6.34589e+07	7.17224e+07	8.29122e+07
Intracellular	HILIC	Negative	IHNV31	9.21149e+06	4.44219e+07	5.17506e+07	4.73121e+07	3.05667e+06	5.25614e+07	5.00393e+07	5.17079e+07	5.34192e+07	5.25401e+07	5.2235e+07	5.07212e+07	5.25491e+07	4.98687e+07	2.36288e+06	4.92873e+07	6.354e+07	5.21172e+07	2.0233e+07	5.36113e+07	5.03155e+07	5.54335e+07	5.25011e+07	5.08814e+07	3.73277e+07	3.73277e+07	.	5.99709e+07	6.2709e+07	6.30007e+07	.	6.06387e+07	3.61967e+07	3.63855e+07	5.3641e+07	5.11485e+07	1.48541e+06	4.94178e+07	2.11147e+07	4.27837e+07	4.95887e+07	5.00545e+07	4.9108e+07	5.24601e+07
Intracellular	HILIC	Negative	IHNV32	2.63399e+07	4.76073e+07	7.3289e+07	7.36759e+07	1.43153e+08	1.40599e+08	1.42453e+08	1.40344e+08	1.39372e+08	1.40734e+08	1.42637e+08	1.96641e+08	1.40287e+08	1.41324e+08	1.4512e+08	1.42008e+08	1.36404e+08	1.3855e+08	1.44992e+08	1.51387e+08	1.44106e+08	1.39949e+08	1.40733e+08	1.36112e+08	6.72651e+07	6.72651e+07	.	1.13974e+08	1.31604e+08	1.4843e+08	.	1.37088e+08	1.12587e+08	1.33425e+08	1.41416e+08	1.43816e+08	1.402e+08	1.38251e+08	1.38816e+08	1.39372e+08	1.44837e+08	1.43187e+08	1.41568e+08	1.4387e+08
Intracellular	HILIC	Negative	IHNV33	777225	1.04972e+08	1.16078e+08	1.22906e+08	1.47206e+08	1.88026e+08	1.4584e+08	1.50551e+08	1.53374e+08	1.43224e+08	1.3049e+08	1.09368e+08	1.39059e+08	1.46209e+08	9.22088e+07	1.02716e+08	1.46491e+08	5.89644e+07	2.22895e+08	8.83917e+07	7.59595e+07	1.47176e+08	1.39165e+08	7.88257e+07	1.2367e+08	1.2367e+08	.	1.12213e+08	1.14559e+08	1.0814e+08	.	1.08435e+08	1.03896e+08	1.11396e+08	1.9453e+08	1.64369e+08	1.53309e+08	1.39406e+08	1.6715e+08	1.45851e+08	1.30476e+08	1.61535e+08	1.33639e+08	1.51786e+08
Intracellular	HILIC	Negative	IHNV34	398627	1.10959e+06	1.74022e+06	1.6762e+06	5.24001e+06	1.50968e+06	4.24325e+06	7.55005e+06	1.21514e+06	4.25578e+06	1.14038e+06	1.77212e+06	5.89853e+06	3.2206e+06	2.54152e+06	1.08541e+06	3.5616e+06	1.01786e+06	2.19199e+06	2.76818e+06	2.12756e+06	3.40029e+06	3.70296e+06	636288	1.57069e+06	1.57069e+06	.	1.62779e+06	1.42023e+06	1.54171e+06	.	1.42661e+06	1.48444e+06	1.58141e+06	3.36746e+06	505428	5.14705e+06	3.02184e+06	2.12166e+06	3.7093e+06	3.53866e+06	4.74618e+06	6.02999e+06	1.02159e+06
Intracellular	HILIC	Negative	IHNV35	9.19264e+06	1.0986e+07	1.23527e+07	9.05242e+06	8.79216e+06	1.18676e+07	1.20525e+07	9.1165e+06	1.1743e+07	1.21102e+07	9.50367e+06	1.19492e+07	1.13188e+07	8.85557e+06	8.39739e+06	8.29835e+06	1.17574e+07	8.62587e+06	8.4426e+06	1.15182e+07	8.96203e+06	1.19805e+07	1.20257e+07	1.16327e+07	1.23242e+07	1.23242e+07	.	1.17239e+07	1.18672e+07	8.95244e+06	.	8.45237e+06	8.60575e+06	8.3767e+06	8.81601e+06	8.89731e+06	9.13164e+06	1.16015e+07	8.3552e+06	8.65779e+06	1.19569e+07	8.81936e+06	8.37011e+06	7.93851e+06
Intracellular	HILIC	Negative	IHNV36	3.76196e+06	2.52091e+07	2.75676e+07	3.48996e+07	2.72326e+07	2.96188e+07	3.17353e+07	2.70777e+07	2.27212e+07	2.96557e+07	3.05126e+07	3.23288e+07	3.18185e+07	3.02848e+07	2.89106e+07	3.05026e+07	2.49415e+07	3.06428e+07	1.16736e+07	3.3307e+07	2.99354e+07	3.24488e+07	2.72556e+07	2.80607e+07	3.8541e+07	3.8541e+07	.	3.14736e+07	3.22159e+07	3.13093e+07	.	3.26132e+07	2.31951e+07	3.28779e+07	3.09035e+07	2.95497e+07	3.08803e+07	3.08484e+07	1.62765e+07	2.74031e+07	3.22395e+07	2.93185e+07	3.26434e+07	2.93532e+07
Intracellular	HILIC	Negative	IHNV37	7.01641e+06	5.17281e+06	5.24412e+06	5.34532e+06	5.74641e+06	6.57992e+06	5.99932e+06	6.94465e+06	6.13996e+06	5.95368e+06	5.69534e+06	5.89368e+06	5.84826e+06	8.74082e+06	5.64628e+06	6.12548e+06	5.9683e+06	6.2621e+06	5.82166e+06	6.81718e+06	6.31949e+06	5.68549e+06	6.15416e+06	6.56407e+06	5.7908e+06	5.7908e+06	.	5.57259e+06	6.07334e+06	5.87455e+06	.	5.86458e+06	5.62547e+06	5.74654e+06	5.99586e+06	5.44741e+06	5.64178e+06	5.96953e+06	5.68093e+06	5.36688e+06	5.91524e+06	6.1804e+06	5.83659e+06	6.04925e+06
Intracellular	HILIC	Negative	IHNV38	1.28129e+07	5.2006e+06	5.70447e+06	6.21781e+06	1.32369e+08	8.63845e+07	1.19059e+08	6.98401e+07	1.7059e+08	7.43671e+07	3.62599e+07	2.33837e+07	7.44457e+07	6.45429e+07	1.16779e+08	8.10954e+07	1.42503e+08	5.18505e+07	1.55669e+08	7.18516e+07	4.99197e+07	7.92996e+07	5.31359e+07	4.96707e+07	1.02745e+08	1.02745e+08	.	1.06127e+08	1.08473e+08	1.02316e+08	.	1.09165e+08	1.11206e+08	1.05331e+08	6.60339e+07	9.9353e+07	1.37018e+08	7.38107e+07	1.57415e+08	1.05482e+08	6.16272e+07	5.9936e+07	6.90417e+07	5.30287e+07
Intracellular	HILIC	Negative	IHNV39	3622.4	188660	0	8183.34	233877	220643	3.59501e+06	2.53114e+06	137862	1.44765e+06	488620	551065	1.33661e+06	1.75413e+06	41777.6	32062	961474	1.36739e+06	892485	1.23695e+06	695107	1.72673e+06	893299	192968	22049.6	22049.6	.	35666.6	98589.3	77383.3	.	116085	109926	114929	40288.6	170884	950573	1.92434e+06	393362	2.03833e+06	897837	1.17824e+06	1.4544e+06	1.2662e+06
Intracellular	HILIC	Negative	IHNV40	1.03531e+06	2.0192e+06	2.22041e+06	3.23372e+06	1.795e+06	1.85745e+06	1.43766e+06	1.26666e+06	1.07212e+06	2.35926e+06	2.74354e+06	3.31192e+06	1.95342e+06	1.60835e+06	1.32844e+06	2.38877e+06	1.29633e+06	1.79747e+06	1.1767e+06	1.48651e+06	2.56558e+06	1.01713e+06	2.39022e+06	1.90868e+06	1.70429e+06	1.70429e+06	.	2.24106e+06	2.21024e+06	2.54487e+06	.	2.57263e+06	2.85089e+06	3.121e+06	1.98316e+06	2.55824e+06	1.96142e+06	1.46514e+06	975115	2.18344e+06	1.73418e+06	1.76265e+06	2.61654e+06	2.07872e+06
Intracellular	HILIC	Negative	IHNV41	4253.13	0	0	0	3.15014e+07	714493	1.48831e+07	3.75483e+06	3.62105e+07	849241	0	9496.25	1.01293e+06	702373	1.93918e+07	473773	2.07161e+07	340830	1.10642e+08	9.55438e+06	120349	1.55293e+07	3.75115e+06	580724	0	0	.	13801.7	0	0	.	3770.64	0	4619.34	3.53103e+06	11193.7	1.91268e+07	487592	4.59152e+07	477261	238654	6.41208e+06	1.44226e+06	199874
Intracellular	HILIC	Negative	IHNV42	2069.69	0	7804.48	0	967158	617065	1.00928e+06	1.302e+06	1.0224e+06	656188	613461	1.05611e+06	1.03821e+06	753490	914947	579272	992347	513190	753709	859779	786663	875099	1.10537e+06	179261	1.8643e+06	1.8643e+06	.	1.84813e+06	937995	1.57001e+06	.	2.17983e+06	1.86693e+06	1.78158e+06	798900	381904	844736	1.00172e+06	1.47177e+06	789813	878907	744207	797768	391902
Intracellular	HILIC	Negative	IHNV43	4.67221e+06	3.7337e+06	3.89926e+06	1.60968e+06	7.83947e+08	5.54809e+08	7.94144e+08	9.97572e+08	9.80589e+08	6.41242e+08	5.98442e+08	7.84126e+08	8.10289e+08	6.24687e+08	7.61316e+08	4.6529e+08	7.9716e+08	4.68812e+08	1.3407e+09	6.56165e+08	6.38189e+08	6.49588e+08	8.97389e+08	2.02798e+08	1.33405e+09	1.33405e+09	.	1.40126e+09	1.39954e+09	1.36536e+09	.	1.56834e+09	1.50321e+09	1.38197e+09	6.73536e+08	3.56906e+08	6.86347e+08	7.9956e+08	1.14985e+09	6.86176e+08	7.38878e+08	5.92451e+08	6.99293e+08	3.55913e+08
Intracellular	HILIC	Negative	IHNV44	0	2893.53	5193.08	4907.46	864221	595898	931019	1.37921e+06	910465	370214	675363	1.02939e+06	1.05048e+06	759185	900686	543196	973615	447592	1.46787e+06	818503	776888	817067	1.14649e+06	176333	1.91748e+06	1.91748e+06	.	1.825e+06	1.76564e+06	1.439e+06	.	2.12653e+06	1.8107e+06	1.69945e+06	782281	372990	907869	901665	1.42597e+06	853487	831954	761394	868471	373224
Intracellular	HILIC	Negative	IHNV45	38480	76510.6	33789.4	39160.6	7.9025e+06	5.2388e+06	7.54948e+06	9.34729e+06	9.09287e+06	6.44105e+06	5.63712e+06	7.84314e+06	7.35163e+06	5.9556e+06	7.29506e+06	4.36561e+06	7.69636e+06	4.28852e+06	1.2003e+07	6.03038e+06	5.87906e+06	6.02771e+06	8.68333e+06	1.87575e+06	1.21219e+07	1.21219e+07	.	1.32978e+07	1.31553e+07	1.26689e+07	.	1.50373e+07	1.42035e+07	1.32751e+07	6.32898e+06	3.08629e+06	6.45013e+06	7.2343e+06	1.11621e+07	6.45314e+06	6.89891e+06	5.63749e+06	6.71458e+06	3.4011e+06
Intracellular	HILIC	Negative	IHNV46	2.28334e+06	2.95305e+06	3.10391e+06	2.55417e+06	2.46864e+07	1.14878e+07	2.55313e+07	5.53426e+07	1.13856e+08	1.84298e+07	6.68352e+06	4.07822e+06	1.9134e+07	3.42985e+07	2.67179e+07	1.99954e+07	9.09702e+07	3.11895e+07	1.72939e+08	2.46125e+07	9.26127e+06	3.67453e+07	2.10687e+07	2.69636e+07	1.09091e+07	1.09091e+07	.	1.12235e+07	9.08118e+06	1.01254e+07	.	9.10883e+06	8.94132e+06	8.54897e+06	1.35773e+07	2.70391e+07	3.92417e+07	3.89987e+07	1.63844e+08	3.50623e+07	9.63122e+06	1.64583e+07	1.72509e+07	3.25811e+07
Intracellular	HILIC	Negative	IHNV47	9.13829e+06	2.94394e+06	3.68296e+06	2.73296e+06	3.66747e+07	6.15786e+06	4.68564e+07	4.70914e+07	4.28446e+07	2.74557e+07	3.63541e+06	3.44384e+06	2.17192e+07	1.78408e+07	3.15476e+07	1.08084e+07	4.26367e+07	1.44231e+07	7.19887e+07	2.03953e+07	1.33621e+07	2.47705e+07	1.75986e+07	8.78363e+06	5.15324e+06	5.15324e+06	.	4.29062e+06	4.88019e+06	4.88825e+06	.	5.10914e+06	4.88688e+06	4.81301e+06	1.56657e+07	9.13006e+06	4.5516e+07	2.02395e+07	6.02759e+07	3.28899e+07	2.0124e+07	8.16496e+06	2.31571e+07	9.06587e+06
Intracellular	HILIC	Negative	IHNV48	33858.1	2.58385e+06	2.31689e+06	2.11338e+06	4.0359e+07	1.19042e+07	2.70423e+07	3.96247e+07	1.19578e+07	1.65574e+07	9.38207e+06	8.20977e+06	1.66781e+07	1.73388e+07	3.83488e+07	2.33955e+07	4.54313e+07	1.44776e+07	2.67722e+07	2.66113e+07	1.34243e+07	2.92213e+07	2.62233e+07	9.72125e+06	1.08714e+07	1.08714e+07	.	1.40116e+07	1.25205e+07	1.32143e+07	.	1.34678e+07	1.30246e+07	1.20593e+07	3.75623e+07	8.44088e+06	2.97519e+07	1.74932e+07	1.78261e+07	2.19537e+07	1.4272e+07	1.54112e+07	1.88727e+07	7.94418e+06
Intracellular	HILIC	Negative	IHNV49	11983.7	1.90194e+06	1.67221e+06	1.64457e+06	1.10466e+07	1.1414e+07	5.95413e+06	5.11112e+06	1.05088e+07	3.29367e+06	3.51626e+06	4.59336e+06	2.65776e+06	2.79438e+06	2.37653e+07	1.12965e+07	8.33666e+06	5.74803e+06	2.31552e+07	9.63814e+06	2.87034e+06	5.12984e+06	3.02151e+06	4.32379e+06	1.12144e+07	1.12144e+07	.	3.28808e+07	1.09062e+07	1.15388e+07	.	1.21844e+07	2.76934e+07	1.01424e+07	1.78152e+07	4.34479e+06	6.23465e+06	3.79305e+06	1.45767e+07	3.16242e+06	2.34618e+06	3.744e+06	2.6161e+06	3.49248e+06
Intracellular	HILIC	Negative	IHNV50	13310.9	3.08317e+06	2.7501e+06	2.08842e+06	3.17729e+07	1.83869e+07	2.98677e+07	2.77336e+07	4.96664e+07	2.31117e+07	1.06342e+07	4.76479e+06	1.75693e+07	1.559e+07	3.40643e+07	1.79785e+07	3.19681e+07	1.40372e+07	5.80855e+07	2.57607e+07	4.8664e+06	2.48151e+07	1.64822e+07	8.6494e+06	1.4864e+07	1.4864e+07	.	1.59055e+07	1.24883e+07	1.73443e+07	.	1.12987e+07	1.15875e+07	8.85606e+06	2.19698e+07	8.67551e+06	2.97093e+07	1.91559e+07	5.69724e+07	2.018e+07	2.04197e+07	1.31112e+07	2.05315e+07	7.68446e+06
Intracellular	HILIC	Negative	IHNV51	2.95221e+06	8.64165e+06	4.43572e+06	3.05258e+06	4.71936e+06	2.9235e+06	5.27409e+06	1.48952e+07	8.96633e+06	4.65817e+06	3.4692e+06	3.03049e+06	7.97395e+06	1.0159e+07	4.72222e+06	3.11024e+06	8.80662e+06	4.71461e+06	2.7292e+07	4.24652e+06	3.64338e+06	6.9346e+06	8.34714e+06	3.94871e+06	2.71287e+06	2.71287e+06	.	2.84262e+06	2.4996e+06	2.88061e+06	.	2.76987e+06	2.62063e+06	2.48485e+06	2.80394e+06	4.02648e+06	7.05703e+06	6.61175e+06	1.29955e+07	1.50172e+07	7.94365e+06	3.75297e+06	5.00251e+06	8.04799e+06
Intracellular	HILIC	Negative	IHNV52	1.11247e+06	2.1169e+06	1.87121e+06	1.53256e+06	8.16384e+06	6.57061e+06	5.97681e+06	7.59286e+06	4.36103e+06	4.93429e+06	4.74014e+06	2.85864e+06	2.57816e+06	3.08914e+06	6.64032e+06	8.15744e+06	8.36834e+06	4.9235e+06	4.88659e+06	5.95736e+06	3.42883e+06	4.69319e+06	3.854e+06	5.22996e+06	2.45543e+06	2.45543e+06	.	2.60002e+06	2.60335e+06	2.1115e+06	.	2.32143e+06	2.22751e+06	2.52492e+06	4.57059e+06	1.28449e+07	4.82113e+06	1.10902e+07	2.31674e+06	3.80772e+06	4.78809e+06	7.0805e+06	4.19711e+06	5.19558e+06
Intracellular	HILIC	Negative	IHNV53	8799.88	15279.5	6844.95	15283.5	537926	404865	518438	96774.9	2.88465e+06	205321	52431.6	33481.3	315095	138879	590392	511889	606490	329498	3.32007e+06	145842	136207	195909	366897	194512	469390	469390	.	555046	544516	571684	.	446156	503275	548886	445564	350516	659242	174313	2.96687e+06	367492	86015.4	148572	214752	929208
Intracellular	HILIC	Negative	IHNV54	21655.3	282357	214978	165676	1.5753e+06	727680	862649	2.65018e+06	2.20229e+06	1.24677e+06	756749	245677	2.04895e+06	2.199e+06	1.14667e+06	753457	1.77807e+06	1.8573e+06	8.23119e+06	1.23974e+06	853921	2.09974e+06	2.19617e+06	1.75716e+06	384767	384767	.	451082	358220	489386	.	350680	378666	318779	705060	1.27938e+06	809335	2.37582e+06	6.69163e+06	1.62207e+06	1.21002e+06	1.48725e+06	1.9198e+06	2.79383e+06
Intracellular	HILIC	Negative	IHNV55	2.46092e+06	6.63854e+07	7.67749e+07	1.44444e+08	1.37123e+08	8.59931e+07	2.11229e+08	1.38361e+08	1.48071e+08	7.97188e+07	9.37999e+07	8.79353e+07	8.74247e+07	1.69322e+08	1.87164e+08	2.20634e+08	1.28521e+08	2.01666e+08	1.06844e+08	2.18762e+08	9.02802e+07	8.85441e+07	8.97446e+07	8.34363e+07	8.9286e+07	8.9286e+07	.	8.86273e+07	2.04024e+08	9.12111e+07	.	8.54438e+07	8.6034e+07	8.8418e+07	8.06817e+07	8.67059e+07	2.18641e+08	8.05757e+07	8.59881e+07	8.60998e+07	1.87322e+08	8.38314e+07	8.92326e+07	9.06117e+07
Intracellular	HILIC	Negative	IHNV56	44176.2	1.89041e+06	2.25051e+06	2.52696e+06	2.99041e+08	1.37448e+08	2.47781e+08	3.59986e+08	1.69635e+08	2.49636e+08	1.06852e+08	1.09584e+08	2.7471e+08	1.80908e+08	3.1737e+08	9.34114e+07	2.53803e+08	9.08757e+07	1.92215e+08	2.06957e+08	2.0061e+08	1.84854e+08	2.24504e+08	8.4124e+07	1.3713e+08	1.3713e+08	.	1.64771e+08	1.61292e+08	1.54045e+08	.	1.47269e+08	1.53767e+08	1.4733e+08	1.73777e+08	9.11484e+07	2.37566e+08	1.88421e+08	1.81992e+08	1.84127e+08	2.37558e+08	1.98101e+08	2.61739e+08	8.92618e+07
Intracellular	HILIC	Negative	IHNV57	45641.9	1.85548e+06	2.23155e+06	2.55446e+06	2.97491e+08	1.35944e+08	2.52525e+08	3.23602e+08	1.64925e+08	2.44758e+08	9.28233e+07	1.02365e+08	2.65486e+08	1.43797e+08	2.14715e+08	7.83304e+07	2.36945e+08	7.64429e+07	1.83586e+08	2.03484e+08	1.90016e+08	1.73115e+08	2.14336e+08	6.57373e+07	1.37138e+08	1.37138e+08	.	1.64027e+08	1.54011e+08	1.4574e+08	.	1.41302e+08	1.46664e+08	1.41503e+08	1.66809e+08	7.16386e+07	2.3241e+08	1.81618e+08	1.67805e+08	1.45826e+08	2.13996e+08	1.70904e+08	2.52139e+08	6.10533e+07
Intracellular	HILIC	Negative	IHNV58	349140	1.78105e+08	2.1567e+08	2.98027e+08	5.7842e+07	5.76324e+07	5.68393e+07	6.30969e+07	5.56377e+07	6.02967e+07	6.48816e+07	6.70158e+07	6.23986e+07	5.84739e+07	5.80184e+07	5.56212e+07	6.00288e+07	6.2563e+07	5.65971e+07	5.8808e+07	6.0769e+07	6.35449e+07	6.36794e+07	6.39396e+07	5.61638e+07	5.61638e+07	.	5.70619e+07	5.76996e+07	5.68164e+07	.	5.59194e+07	5.50203e+07	5.38101e+07	6.18498e+07	5.69143e+07	5.97112e+07	6.22913e+07	5.51519e+07	6.01137e+07	6.16999e+07	6.03486e+07	6.06842e+07	6.60378e+07
Intracellular	HILIC	Negative	IHNV59	48033.3	2.44816e+07	6.42173e+07	1.3048e+08	6.33322e+07	4.69917e+07	5.21446e+07	7.96915e+07	1.58139e+08	4.58496e+07	4.95742e+07	4.9092e+07	5.042e+07	4.41734e+07	4.35429e+07	4.28514e+07	6.05515e+07	4.15052e+07	4.15612e+08	4.69304e+07	4.52201e+07	4.47753e+07	4.66961e+07	4.45646e+07	5.29552e+07	5.29552e+07	.	5.3306e+07	5.54005e+07	5.45538e+07	.	5.10477e+07	5.48861e+07	5.31969e+07	4.55383e+07	4.73918e+07	5.34457e+07	4.32912e+07	2.30945e+08	4.50917e+07	4.47725e+07	4.6178e+07	4.70116e+07	4.39806e+07
Intracellular	HILIC	Negative	IHNV60	944128	1.15057e+06	2.70247e+07	3.6847e+06	3.98503e+06	3.5921e+06	3.92317e+06	3.71391e+06	4.06883e+06	4.36556e+06	4.18574e+06	3.67747e+06	3.84685e+06	3.96373e+06	3.64307e+06	3.86448e+06	3.98413e+06	4.08781e+06	4.30207e+06	4.041e+06	3.90351e+06	4.23599e+06	4.11595e+06	3.39034e+06	4.1374e+06	4.1374e+06	.	3.64945e+06	4.06857e+06	4.65852e+06	.	3.93356e+06	3.94943e+06	3.68213e+06	4.17947e+06	4.20257e+06	4.08865e+06	3.44299e+06	3.48133e+06	4.1914e+06	3.88442e+06	3.64598e+06	3.55434e+06	4.01067e+06
Intracellular	HILIC	Negative	IHNV61	1.26267e+07	4.38223e+07	4.96561e+07	6.73699e+07	6.80519e+07	6.48007e+07	6.34258e+07	6.4168e+07	6.92496e+07	6.80021e+07	6.92329e+07	6.87219e+07	6.44606e+07	6.42275e+07	6.36872e+07	6.67446e+07	6.36502e+07	6.82767e+07	6.88566e+07	6.22695e+07	6.80924e+07	6.8502e+07	6.97029e+07	6.12593e+07	6.17961e+07	6.17961e+07	.	6.47545e+07	6.31807e+07	6.79028e+07	.	6.81054e+07	6.59428e+07	6.64015e+07	6.49406e+07	6.9209e+07	6.92406e+07	6.43746e+07	6.29191e+07	6.72563e+07	6.40477e+07	6.31461e+07	6.60143e+07	6.68169e+07
Intracellular	HILIC	Negative	IHNV62	2342.7	571693	809673	1.52877e+06	8.96791e+06	5.18521e+06	7.77029e+06	1.57816e+06	3.32657e+07	1.87276e+06	1.49269e+06	1.45951e+06	1.53862e+06	1.48297e+06	8.32916e+06	5.9927e+06	8.41294e+06	1.5136e+06	3.51458e+07	1.59125e+06	1.5167e+06	1.57252e+06	1.49939e+06	1.44986e+06	6.44308e+06	6.44308e+06	.	6.87344e+06	6.69538e+06	6.58714e+06	.	6.08723e+06	5.97337e+06	6.99746e+06	5.32608e+06	1.51327e+06	8.97557e+06	1.57429e+06	3.65282e+07	4.8799e+06	1.4411e+06	1.38719e+06	1.47561e+06	1.4543e+06
Intracellular	HILIC	Negative	IHNV63	1.32539e+06	2.07624e+06	2.35084e+06	3.26359e+06	3.88317e+07	1.23309e+07	3.19356e+07	1.98908e+07	8.00241e+07	2.27786e+07	1.55186e+07	1.12961e+07	1.88794e+07	2.98184e+07	2.64218e+07	2.20182e+07	2.02104e+07	3.29753e+07	1.52981e+08	1.1454e+07	1.56314e+07	2.34621e+07	1.89244e+07	2.06468e+07	4.61886e+06	4.61886e+06	.	1.20199e+07	7.90111e+06	1.02122e+07	.	8.81665e+06	8.76683e+06	8.83725e+06	1.31377e+07	3.06587e+07	3.07002e+07	3.07904e+07	1.09649e+08	2.52795e+07	1.75922e+07	2.31268e+07	2.98872e+07	4.85972e+07
Intracellular	HILIC	Negative	IHNV64	756.825	15486.4	16971.6	30745	312065	3.82006e+06	5.98135e+06	6.85721e+06	0	6.65338e+06	2.29398e+06	1.62947e+06	4.28571e+06	4.33732e+06	3.953e+06	3.16857e+06	6.81333e+06	2.6025e+06	0	5.3972e+06	2.38042e+06	1.56899e+06	3.04403e+06	1.33258e+06	3.6622e+06	3.6622e+06	.	4.16163e+06	4.0922e+06	3.88442e+06	.	4.08016e+06	3.93535e+06	4.16414e+06	3.13482e+06	3.35006e+06	6.52044e+06	4.62362e+06	0	1.068e+07	5.21179e+06	1.7423e+06	5.1321e+06	4.47053e+06
Intracellular	HILIC	Negative	IHNV65	501.149	11133.1	16206.6	35331.2	8.57372e+06	4.3686e+06	7.11281e+06	1.04777e+07	2.49283e+07	7.41607e+06	3.11106e+06	3.27905e+06	8.50156e+06	4.68324e+06	5.9804e+06	2.52535e+06	6.6176e+06	2.62825e+06	1.51147e+07	7.23966e+06	6.1821e+06	6.71217e+06	6.91803e+06	2.51076e+06	3.99193e+06	3.99193e+06	.	4.72425e+06	4.81389e+06	4.71246e+06	.	4.69848e+06	4.40321e+06	4.58867e+06	5.11844e+06	2.56777e+06	7.03433e+06	5.79655e+06	2.23895e+07	4.66672e+06	7.52994e+06	5.35743e+06	7.95626e+06	2.41118e+06
Intracellular	HILIC	Negative	IHNV66	525743	1.92508e+06	2.43808e+06	6.49746e+06	6.73279e+06	3.65319e+06	5.36125e+06	7.55699e+06	3.46476e+06	4.95292e+06	3.56515e+06	4.24182e+06	5.6139e+06	6.19993e+06	3.99892e+06	4.38558e+06	7.1905e+06	6.74755e+06	5.67411e+06	3.68258e+06	4.26899e+06	7.00336e+06	3.68214e+06	1.3199e+07	5.29362e+06	5.29362e+06	.	3.82089e+06	2.24727e+06	4.50172e+06	.	4.60847e+06	280130	1.82047e+06	4.24167e+06	1.1707e+07	6.32522e+06	3.44521e+06	4.16992e+06	5.50825e+06	4.68557e+06	4.16516e+06	5.74979e+06	1.53386e+07
Intracellular	HILIC	Negative	IHNV67	197.275	7642.49	15945.4	31479.9	9.08328e+06	3.96059e+06	7.4035e+06	1.03051e+07	9.61453e+06	7.48123e+06	2.69069e+06	3.13352e+06	8.27839e+06	4.45148e+06	5.83055e+06	2.12011e+06	6.5417e+06	2.04918e+06	9.86065e+06	6.00504e+06	5.86116e+06	4.98124e+06	6.64024e+06	1.83023e+06	3.76314e+06	3.76314e+06	.	4.77754e+06	4.54638e+06	4.13546e+06	.	4.23062e+06	4.18687e+06	4.21659e+06	4.74476e+06	2.03211e+06	6.68689e+06	5.53341e+06	7.14307e+06	5.33923e+06	7.1619e+06	5.15109e+06	7.99771e+06	2.55889e+06
Intracellular	HILIC	Negative	IHNV68	4547.08	5.93064e+06	6.98361e+06	1.00151e+07	1.21971e+06	1.33867e+06	1.09189e+06	1.17282e+06	1.10847e+06	1.33591e+06	1.73293e+06	1.89585e+06	1.2206e+06	1.24714e+06	1.24747e+06	1.19044e+06	1.17147e+06	1.55164e+06	1.13524e+06	1.39878e+06	1.45983e+06	1.34123e+06	1.4903e+06	1.53939e+06	1.18864e+06	1.18864e+06	.	1.19075e+06	1.19209e+06	1.20653e+06	.	1.23741e+06	1.20092e+06	1.05121e+06	1.43798e+06	1.13773e+06	1.24673e+06	1.33714e+06	1.01606e+06	1.38688e+06	1.4958e+06	1.57836e+06	1.38195e+06	1.64934e+06
Intracellular	HILIC	Negative	IHNV69	235547	2.4208e+06	2.36615e+06	2.72789e+06	4.00702e+06	2.23653e+06	4.68454e+06	6.18605e+06	3.4122e+06	3.36235e+06	3.55434e+06	2.01561e+06	3.35337e+06	3.41692e+06	3.01328e+06	1.90501e+06	3.36189e+06	6.27395e+06	2.68637e+06	2.72359e+06	3.85425e+06	3.24248e+06	4.16077e+06	5.87113e+06	1.07135e+07	1.07135e+07	.	1.00281e+07	1.08496e+07	1.1783e+07	.	1.18488e+07	1.27617e+07	1.06346e+07	2.16745e+06	2.28877e+06	3.41858e+06	4.14797e+06	1.12026e+06	6.08505e+06	3.97646e+06	3.91204e+06	4.53258e+06	2.344e+06
Intracellular	HILIC	Negative	IHNV70	8.72689e+06	1.73086e+07	1.46349e+07	5.27637e+07	5.00828e+07	5.26838e+07	4.94838e+07	1.57928e+07	7.23237e+07	6.50323e+07	6.75574e+07	5.05778e+07	5.88467e+07	1.24768e+07	1.0351e+07	5.20866e+07	1.86309e+07	7.44898e+07	6.57022e+07	2.40409e+07	4.79183e+07	8.67527e+07	6.6975e+07	7.5279e+06	1.8562e+07	1.8562e+07	.	4.58555e+07	6.06346e+07	6.46844e+07	.	5.7635e+07	6.42405e+07	5.08135e+07	5.76909e+07	6.16659e+07	5.08674e+07	3.32294e+07	4.01188e+07	5.08465e+07	1.02032e+07	6.09708e+06	6.38417e+07	5.94403e+07
Intracellular	HILIC	Negative	IHNV71	1.16226e+07	1.92831e+07	2.71416e+07	8.18152e+07	8.25647e+07	7.74242e+07	8.59982e+07	1.02425e+07	9.55209e+07	1.03268e+08	1.00379e+08	7.83031e+07	7.74208e+07	2.36321e+07	9.25067e+06	7.65977e+07	7.76732e+06	9.3634e+07	1.08861e+08	1.72371e+07	3.39309e+07	1.00441e+08	6.98308e+07	7.95565e+06	3.00377e+07	3.00377e+07	.	6.68997e+07	8.9774e+07	1.00095e+08	.	8.02658e+07	1.411e+06	7.8058e+07	8.46496e+07	8.06002e+07	9.49667e+07	1.89086e+07	2.44423e+07	8.75776e+07	9.40159e+06	8.61153e+06	8.20114e+07	1.02186e+08
Intracellular	HILIC	Negative	IHNV72	1.00038e+06	3.50054e+07	4.05422e+07	2.64193e+07	4.95316e+06	4.54944e+06	4.39961e+06	5.90297e+06	4.59122e+06	4.85126e+06	4.93217e+06	4.25491e+06	4.6893e+06	5.02468e+06	4.27385e+06	3.61282e+06	4.90238e+06	6.28244e+06	6.25945e+06	4.98655e+06	4.45016e+06	5.06121e+06	5.40501e+06	4.76465e+06	3.4323e+06	3.4323e+06	.	3.39279e+06	3.15571e+06	3.2383e+06	.	3.11414e+06	2.84723e+06	2.90935e+06	3.66435e+06	4.69065e+06	4.27541e+06	6.48089e+06	5.52025e+06	3.9793e+06	5.33743e+06	4.14356e+06	5.04513e+06	7.20524e+06
Intracellular	HILIC	Negative	IHNV73	1345.59	16608.3	23850.3	18426.3	297348	212458	424681	487163	0	297646	384713	242789	323617	315440	297979	255055	175557	606682	0	225979	421355	253896	354051	593835	1.00238e+06	1.00238e+06	.	941054	1.05605e+06	1.05718e+06	.	1.18979e+06	1.24508e+06	1.01143e+06	120748	247415	305765	382169	0	521188	374796	412632	452937	268366
Intracellular	HILIC	Negative	IHNV74	904847	1.86196e+06	1.64624e+06	5.1636e+06	6.69488e+06	6.07913e+06	6.40317e+06	1.42717e+06	9.10044e+06	8.16678e+06	8.08071e+06	5.87608e+06	4.63673e+06	1.69409e+06	872290	5.93193e+06	1.58425e+06	6.14169e+06	7.16119e+06	2.38627e+06	8.46754e+06	7.07641e+06	7.34372e+06	850165	1.98597e+06	1.98597e+06	.	5.04945e+06	6.83722e+06	7.43976e+06	.	5.9726e+06	6.10511e+06	5.91657e+06	6.63546e+06	7.30642e+06	4.01613e+06	3.11435e+06	5.45052e+06	8.02069e+06	1.0956e+06	599830	5.66486e+06	8.50598e+06
Intracellular	HILIC	Negative	IHNV75	595432	928964	1.40911e+06	4.13928e+06	3.511e+06	3.97804e+06	6.11585e+06	2.40469e+06	4.81863e+06	6.04008e+06	6.13783e+06	4.00062e+06	106345	1.31962e+06	1.07611e+06	4.005e+06	1.22397e+06	186903	206174	106649	5.595e+06	203110	6.917e+06	322946	1.53972e+06	1.53972e+06	.	3.39425e+06	4.56386e+06	5.14705e+06	.	4.00467e+06	3.95441e+06	4.04007e+06	4.41394e+06	165809	7.30004e+06	1.99071e+06	3.22647e+06	360382	886505	381322	5.93752e+06	7.14843e+06
Intracellular	HILIC	Negative	IHNV76	1647.49	616007	801949	424181	0	0	0	0	0	0	9164.68	13403.6	4491.62	6179.97	0	0	0	0	0	0	4572.86	0	0	3991.39	0	0	.	0	0	0	.	0	0	0	0	0	8358.31	0	0	0	0	5983.15	0	11791.2
Intracellular	HILIC	Negative	IHNV77	5.01565e+07	5.14257e+07	5.70944e+07	6.63e+07	6.28706e+07	6.24197e+07	6.1092e+07	6.35135e+07	1.09581e+08	6.2553e+07	6.55568e+07	6.38508e+07	6.06402e+07	6.43207e+07	6.07071e+07	1.09475e+08	6.32845e+07	6.00705e+07	1.06169e+08	6.0037e+07	6.27119e+07	6.29239e+07	6.39221e+07	6.12661e+07	6.05812e+07	6.05812e+07	.	6.19339e+07	1.10554e+08	1.03535e+08	.	1.098e+08	1.11689e+08	6.29991e+07	6.46069e+07	5.89449e+07	6.27407e+07	6.29881e+07	6.01747e+07	6.21299e+07	6.54895e+07	6.12589e+07	1.07315e+08	6.13946e+07
Intracellular	HILIC	Negative	IHNV78	1.6909e+07	2.9681e+07	3.64628e+07	4.3826e+07	4.03254e+07	4.07857e+07	4.40878e+07	3.76488e+07	3.82064e+07	3.77268e+07	3.91976e+07	4.11853e+07	3.90275e+07	3.82103e+07	3.92415e+07	4.29406e+07	3.96982e+07	4.2482e+07	3.82055e+07	3.66535e+07	4.41591e+07	3.79459e+07	3.91058e+07	4.20069e+07	3.7177e+07	3.7177e+07	.	3.80375e+07	3.963e+07	3.8171e+07	.	4.15842e+07	4.24996e+07	4.45753e+07	3.91952e+07	4.53389e+07	4.19329e+07	3.99817e+07	3.89892e+07	4.30582e+07	3.7791e+07	3.85747e+07	4.14775e+07	4.04422e+07
Intracellular	HILIC	Negative	IHNV79	797757	5.36223e+07	7.75438e+07	8.27411e+07	2.64569e+07	4.20192e+07	2.61929e+07	4.20493e+07	4.04803e+07	2.80122e+07	4.19504e+07	4.66137e+07	4.40761e+07	4.27064e+07	2.67274e+07	3.12936e+07	4.48195e+07	4.02848e+07	4.31068e+07	2.77433e+07	3.06354e+07	3.90853e+07	4.05092e+07	4.09795e+07	4.58245e+07	4.58245e+07	.	4.5353e+07	4.66707e+07	4.57028e+07	.	4.86095e+07	5.03274e+07	3.97488e+07	4.30143e+07	3.97266e+07	4.45807e+07	4.66787e+07	4.02014e+07	3.88733e+07	2.35707e+07	4.06883e+07	4.81639e+07	4.35679e+07
Intracellular	HILIC	Negative	IHNV80	241709	4.201e+07	6.81789e+07	8.06503e+07	5.92207e+07	6.89031e+07	6.7973e+07	5.8522e+07	8.15604e+07	6.74451e+07	6.91085e+07	7.31904e+07	6.15913e+07	6.31864e+07	7.53921e+07	7.2655e+07	5.96045e+07	6.30181e+07	6.71082e+07	6.9058e+07	6.77247e+07	5.34429e+07	5.38892e+07	6.43226e+07	7.53282e+07	7.53282e+07	.	7.23229e+07	7.47486e+07	7.5983e+07	.	7.68305e+07	7.86565e+07	8.20982e+07	6.90406e+07	9.98726e+07	5.57836e+07	6.74548e+07	7.59092e+07	4.79355e+07	6.45839e+07	7.01036e+07	5.13455e+07	5.50196e+07
Intracellular	HILIC	Negative	IHNV81	8.35965e+06	7.80578e+07	1.08206e+08	1.5864e+08	1.19366e+08	1.35586e+08	1.22622e+08	1.12956e+08	1.32827e+08	1.18399e+08	1.2556e+08	1.44515e+08	1.17365e+08	1.16478e+08	1.29784e+08	1.38293e+08	1.16898e+08	1.35271e+08	1.22745e+08	1.18572e+08	1.34173e+08	1.15326e+08	1.14047e+08	1.08059e+08	2.19341e+08	2.19341e+08	.	1.54427e+08	7.0872e+07	9.97708e+07	.	7.10903e+07	1.67217e+08	7.09885e+07	1.32228e+08	1.26864e+08	1.12391e+08	1.18627e+08	1.34724e+08	1.05725e+08	1.21597e+08	1.30341e+08	1.19857e+08	1.13394e+08
Intracellular	HILIC	Negative	IHNV82	1.8613e+06	2.27528e+06	2.75537e+06	2.99645e+06	2.69614e+06	2.71166e+06	4.66303e+06	2.91458e+06	4.94053e+06	2.5411e+06	2.67006e+06	2.7856e+06	2.66734e+06	2.48992e+06	4.41746e+06	4.64939e+06	2.7669e+06	2.97587e+06	2.57549e+06	2.66506e+06	2.90517e+06	2.53422e+06	2.48464e+06	4.78803e+06	2.79357e+06	2.79357e+06	.	2.87337e+06	156751	2.92926e+06	.	4.56582e+06	2.69485e+06	2.82117e+06	2.82357e+06	2.58577e+06	3.06343e+06	2.78678e+06	2.7279e+06	2.96026e+06	2.54093e+06	2.8982e+06	2.54367e+06	3.00462e+06
Intracellular	HILIC	Negative	IHNV83	5807.62	1954.74	0	0	7.68054e+06	2.26264e+06	6.73172e+06	9.23073e+06	1.26517e+06	6.38671e+06	3.36029e+06	313156	8.8748e+06	7.92926e+06	3.42321e+06	2.47658e+06	7.68868e+06	6.66394e+06	3.60901e+06	4.97569e+06	5.91341e+06	8.79488e+06	8.43285e+06	6.01453e+06	0	0	.	299681	0	5015.41	.	6691.59	8758.95	2093.45	1.73431e+06	5.07143e+06	7.54166e+06	8.27734e+06	2.49032e+06	6.66338e+06	7.81107e+06	4.94709e+06	8.28903e+06	8.06138e+06
Intracellular	HILIC	Negative	IHNV84	0	415951	6.37277e+06	1.20269e+07	6.28613e+06	1.11179e+07	6.28924e+06	5.70762e+06	6.60855e+06	5.6248e+06	1.09306e+07	7.5116e+06	6.95138e+06	6.63691e+06	6.76365e+06	1.16634e+07	6.61615e+06	6.96037e+06	6.76138e+06	6.30007e+06	7.36066e+06	6.02737e+06	7.09408e+06	6.48912e+06	1.12376e+07	1.12376e+07	.	1.0908e+07	8.13451e+06	1.15004e+07	.	1.17883e+07	7.96847e+06	8.3743e+06	7.14906e+06	7.14215e+06	6.62677e+06	6.21127e+06	9.76159e+06	6.9354e+06	6.44804e+06	5.89402e+06	6.69796e+06	6.07096e+06
Intracellular	HILIC	Negative	IHNV85	2.56993e+06	5.14559e+06	1.55248e+07	6.15574e+06	9.44261e+07	8.6213e+07	8.71209e+07	1.24041e+08	8.10437e+07	1.76205e+08	1.79644e+08	1.25187e+08	1.39087e+08	1.49476e+08	6.2992e+07	5.80894e+07	1.07219e+08	9.69218e+07	8.84405e+07	1.00039e+08	1.84055e+08	1.34926e+08	1.464e+08	1.2041e+08	1.29504e+08	1.29504e+08	.	1.15323e+08	1.68396e+08	1.82002e+08	.	1.70793e+08	1.72132e+08	1.84318e+08	5.24195e+07	8.38848e+07	1.06739e+08	1.38006e+08	7.6812e+07	1.51641e+08	1.89111e+08	1.13268e+08	1.59602e+08	1.07303e+08
Intracellular	HILIC	Negative	IHNV86	1.98821e+07	5.20191e+07	5.16002e+07	8.07195e+07	4.38222e+07	7.94539e+07	4.46034e+07	4.34711e+07	7.29164e+07	7.38498e+07	6.02162e+07	5.01294e+07	7.23173e+07	4.4962e+07	5.34642e+07	9.00688e+07	5.53593e+07	4.63075e+07	6.71716e+07	4.38293e+07	4.93105e+07	4.68301e+07	8.89977e+07	5.28602e+07	5.24563e+07	5.24563e+07	.	8.06591e+07	8.48323e+07	5.43677e+07	.	5.23284e+07	5.10641e+07	5.43453e+07	5.68158e+07	5.7624e+07	5.29543e+07	8.37506e+07	6.93347e+07	9.09024e+07	8.77501e+07	4.36413e+07	4.69666e+07	4.51873e+07
Intracellular	HILIC	Negative	IHNV87	1.58088e+07	1.2753e+07	9.99391e+06	2.45061e+06	1.89321e+07	1.64111e+07	1.45061e+07	1.50515e+07	1.71865e+07	1.8515e+07	1.6673e+07	1.88624e+07	1.69939e+07	1.7895e+07	1.69265e+07	1.72112e+07	1.67356e+07	1.29667e+07	1.57577e+07	1.71055e+07	1.60102e+07	3.1972e+06	1.70095e+07	1.57423e+07	1.62161e+07	1.62161e+07	.	1.67458e+07	1.59486e+07	1.66405e+07	.	1.64099e+07	1.66739e+07	1.71538e+07	1.82317e+07	1.62301e+07	1.86252e+07	1.77538e+07	1.65554e+07	1.62075e+07	1.72642e+07	3.45866e+06	1.8371e+07	1.66613e+07
Intracellular	HILIC	Negative	IHNV88	2.24054e+06	362790	346083	1.1428e+07	3.89824e+06	1.24438e+07	4.78092e+06	9.18954e+06	551024	6.19239e+06	6.37048e+06	6.64599e+06	6.06494e+06	1.20365e+06	5.18249e+06	6.33258e+06	4.99426e+06	4.90669e+06	571994	1.03391e+07	6.28658e+06	430445	1.48028e+07	542225	6.11245e+06	6.11245e+06	.	6.125e+06	1.75384e+07	6.43005e+06	.	6.17098e+06	6.10866e+06	6.30824e+06	1.10992e+07	6.42489e+06	5.33752e+06	975922	516962	1.32306e+07	9.20958e+06	1.06342e+06	5.92898e+06	2.26094e+07
Intracellular	HILIC	Negative	IHNV89	210105	6.97763e+06	6.65473e+06	9.62377e+06	3.32075e+07	4.0671e+07	5.61135e+07	6.87593e+07	1.24967e+07	9.08279e+07	7.11101e+07	4.80469e+07	7.21623e+07	9.40711e+07	2.38069e+07	3.67969e+07	5.1373e+07	8.23467e+07	1.1824e+07	6.92122e+07	8.62997e+07	7.80513e+07	6.51146e+07	7.21237e+07	2.69085e+07	2.69085e+07	.	2.56442e+07	2.99875e+07	3.22854e+07	.	3.1406e+07	3.07562e+07	3.14107e+07	3.02017e+07	5.37451e+07	5.28309e+07	9.21795e+07	1.37744e+07	6.3509e+07	1.00909e+08	7.87578e+07	7.26248e+07	6.48253e+07
Intracellular	HILIC	Negative	IHNV90	1.22551e+07	2.09265e+07	1.52534e+07	2.17919e+06	4.60255e+09	1.44297e+09	4.25863e+09	5.51543e+09	1.05717e+09	4.23095e+09	2.27526e+09	2.40764e+08	5.53429e+09	5.00259e+09	2.85987e+09	1.66281e+09	5.0107e+09	4.07099e+09	2.63513e+09	2.97158e+09	3.57173e+09	5.26513e+09	5.51928e+09	3.60986e+09	4.08911e+07	4.08911e+07	.	2.29016e+08	4.62098e+07	4.9431e+07	.	5.81464e+07	6.85606e+07	4.05057e+07	1.54191e+09	3.25177e+09	4.94719e+09	4.97767e+09	1.68534e+09	4.44037e+09	4.8781e+09	3.14475e+09	5.18266e+09	5.3193e+09
Intracellular	HILIC	Negative	IHNV91	7.10666e+06	9.9525e+06	3.55173e+06	778044	9.15188e+08	1.485e+08	5.72958e+08	8.69641e+08	6.70279e+07	4.22991e+08	1.46356e+08	2.61217e+07	4.58665e+08	5.3484e+08	4.1551e+08	1.59873e+08	4.39511e+08	5.07093e+08	1.59437e+08	3.15714e+08	1.65517e+08	4.31125e+08	2.53584e+08	3.98532e+08	1.63948e+07	1.63948e+07	.	2.10039e+07	7.19792e+06	7.44803e+06	.	6.36325e+06	9.51725e+06	4.94088e+06	2.39317e+08	4.45284e+08	6.2357e+08	6.73344e+08	1.39172e+08	7.11681e+08	3.56835e+08	4.05045e+08	4.19627e+08	6.96308e+08
Intracellular	HILIC	Negative	IHNV92	12905.4	0	5182.47	2026.73	7.55477e+06	2.2954e+06	6.68348e+06	9.09909e+06	1.27082e+06	6.36532e+06	3.38587e+06	319756	8.79306e+06	7.81374e+06	3.43737e+06	2.53822e+06	7.53971e+06	6.64657e+06	3.59945e+06	4.88719e+06	5.85019e+06	8.66504e+06	8.38607e+06	5.90681e+06	0	0	.	284055	1818	5151.25	.	7096.12	4317.44	0	1.67451e+06	5.02813e+06	7.30032e+06	8.2294e+06	2.45244e+06	6.61607e+06	7.83967e+06	4.97123e+06	8.42259e+06	8.08897e+06
Intracellular	HILIC	Negative	IHNV93	2.37517e+07	4.64079e+06	3.53217e+06	2.78226e+06	6.57234e+07	4.77711e+07	9.66032e+07	6.43935e+07	1.90872e+07	5.29142e+07	2.7843e+07	1.11453e+07	4.7964e+07	7.05875e+07	4.72035e+07	4.34809e+07	9.15706e+07	5.22947e+07	2.80514e+07	4.51903e+07	2.44395e+07	6.91173e+07	4.02861e+07	2.47704e+07	3.26811e+07	3.26811e+07	.	3.45849e+07	3.28121e+07	3.17126e+07	.	3.33518e+07	3.15677e+07	3.12571e+07	3.26706e+07	3.49861e+07	8.37888e+07	7.34829e+07	2.66791e+07	6.28955e+07	3.51459e+07	3.09087e+07	4.7646e+07	3.13445e+07
Intracellular	HILIC	Negative	IHNV94	3.88076e+07	7.9281e+06	7.52894e+06	6.96134e+06	1.19342e+07	7.56819e+06	1.08598e+07	1.06102e+07	1.19843e+07	9.71746e+06	7.68077e+06	7.19063e+06	1.04088e+07	1.03887e+07	8.89909e+06	8.27806e+06	1.14254e+07	1.09756e+07	1.93219e+07	9.24285e+06	8.98998e+06	1.02999e+07	9.78453e+06	1.03849e+07	7.03654e+06	7.03654e+06	.	7.02834e+06	6.96171e+06	6.97088e+06	.	7.15461e+06	7.08038e+06	6.91311e+06	8.45554e+06	1.10847e+07	1.13702e+07	1.00982e+07	1.45545e+07	1.08036e+07	9.74964e+06	9.05069e+06	1.04999e+07	1.22046e+07
Intracellular	HILIC	Negative	IHNV95	5.55876e+06	2.26545e+06	3.14284e+06	1.87516e+06	5.38843e+07	2.10397e+07	5.60171e+07	5.56961e+07	2.7344e+07	3.65089e+07	1.41423e+07	7.72453e+06	3.62765e+07	3.96382e+07	3.2709e+07	2.35132e+07	4.72082e+07	3.30535e+07	4.60625e+07	2.90807e+07	1.65419e+07	3.22951e+07	2.75129e+07	2.43808e+07	7.53497e+06	7.53497e+06	.	9.07696e+06	7.38302e+06	7.57898e+06	.	7.17512e+06	7.42934e+06	7.06481e+06	2.79778e+07	3.30012e+07	5.39053e+07	3.92548e+07	4.1312e+07	5.34846e+07	2.53568e+07	2.46687e+07	3.61341e+07	4.85281e+07
Intracellular	HILIC	Negative	IHNV96	1.36107e+07	3.63403e+06	2.71728e+06	2.05345e+06	2.82572e+06	4.16085e+06	3.02777e+06	4.99247e+06	4.30661e+06	3.77525e+06	3.97193e+06	2.83646e+06	3.6992e+06	3.57522e+06	3.65036e+06	3.0423e+06	3.27099e+06	3.4775e+06	3.81512e+06	4.01721e+06	3.274e+06	3.33266e+06	3.40613e+06	2.9801e+06	1.16835e+07	1.16835e+07	.	9.22483e+06	9.36471e+06	9.42748e+06	.	1.4095e+07	1.41946e+07	9.05645e+06	4.26329e+06	2.96736e+06	2.78348e+06	3.70388e+06	4.28614e+06	2.86711e+06	3.09568e+06	3.96078e+06	3.4023e+06	4.07345e+06
Intracellular	HILIC	Negative	IHNV97	1.10888e+07	5.28593e+06	6.95009e+06	4.81851e+06	9.87329e+07	6.05816e+07	1.01437e+08	1.52709e+08	6.80913e+07	9.92959e+07	7.4287e+07	4.39141e+07	1.16792e+08	1.30324e+08	8.1822e+07	5.34602e+07	1.13448e+08	9.24123e+07	8.38957e+07	1.01413e+08	8.95285e+07	1.17058e+08	1.15124e+08	8.79692e+07	4.40529e+07	4.40529e+07	.	4.6397e+07	4.1353e+07	4.1911e+07	.	3.98064e+07	3.59494e+07	3.60416e+07	5.8157e+07	7.37894e+07	1.107e+08	6.71313e+07	7.15853e+07	1.30575e+08	1.24827e+08	8.39139e+07	6.00607e+07	6.5419e+07
Intracellular	HILIC	Negative	IHNV98	1.88096e+06	7.95812e+06	1.0532e+07	5.89984e+06	8.70296e+07	8.30101e+07	9.44393e+07	1.25041e+08	9.06264e+07	1.81673e+08	1.76287e+08	1.32158e+08	1.42749e+08	1.629e+08	6.77393e+07	6.16959e+07	1.05423e+08	1.03433e+08	5.40856e+07	9.40778e+07	1.95277e+08	1.38678e+08	1.44491e+08	1.17385e+08	1.27136e+08	1.27136e+08	.	1.15005e+08	1.79047e+08	1.79616e+08	.	1.77566e+08	1.80106e+08	1.87237e+08	5.55937e+07	8.7131e+07	1.15703e+08	1.33657e+08	8.18825e+07	1.57435e+08	1.83814e+08	1.12963e+08	1.59835e+08	1.0532e+08
Intracellular	HILIC	Negative	IHNV99	235372	1.15422e+07	1.23528e+07	2.24392e+07	4.44637e+07	5.31427e+07	7.29982e+07	9.37471e+07	2.10515e+07	1.1344e+08	8.01773e+07	5.31132e+07	1.15432e+08	1.1993e+08	3.52379e+07	4.97741e+07	6.36599e+07	8.73689e+07	1.96645e+07	8.2906e+07	1.00339e+08	1.15245e+08	9.35836e+07	9.28633e+07	3.76873e+07	3.76873e+07	.	3.757e+07	4.51601e+07	4.41187e+07	.	4.47905e+07	4.48557e+07	4.50889e+07	4.30251e+07	6.9938e+07	8.83136e+07	1.15011e+08	2.0858e+07	1.12727e+08	1.32195e+08	8.1538e+07	1.13576e+08	8.93471e+07
Intracellular	HILIC	Negative	IHNV100	1.05374e+06	8.88179e+06	8.26173e+06	9.49932e+06	2.18706e+07	1.21775e+07	1.89065e+07	2.63948e+07	1.30333e+07	1.94695e+07	9.52598e+06	1.01875e+07	2.7474e+07	2.36314e+07	8.39831e+06	5.51193e+06	2.37952e+07	1.99086e+07	1.5093e+07	1.28831e+07	1.82627e+07	2.58985e+07	2.7815e+07	1.71743e+07	1.09759e+07	1.09759e+07	.	1.05944e+07	9.83054e+06	1.07513e+07	.	9.24267e+06	9.97911e+06	1.03597e+07	1.16145e+07	1.50976e+07	2.44904e+07	2.5352e+07	1.40676e+07	2.16194e+07	2.28089e+07	1.32366e+07	2.70383e+07	2.62542e+07
Intracellular	HILIC	Negative	IHNV101	650773	362950	325885	290323	2.23144e+06	1.76114e+06	3.27716e+06	2.35423e+06	446844	1.80362e+06	976687	377240	1.67692e+06	2.14511e+06	1.39562e+06	1.26407e+06	3.2541e+06	1.96556e+06	865482	1.44793e+06	770273	2.21759e+06	1.11829e+06	584288	975176	975176	.	1.10809e+06	1.03647e+06	963235	.	1.08321e+06	1.04012e+06	1.16475e+06	1.09568e+06	1.09683e+06	2.97278e+06	2.70124e+06	602563	2.34526e+06	950209	989368	1.32244e+06	898166
Intracellular	HILIC	Negative	IHNV102	2.85752e+06	2.11535e+08	1.76528e+07	3.01453e+06	6.76507e+07	1.43012e+08	2.05877e+07	2.91095e+07	1.89478e+07	2.36544e+07	1.96595e+07	1.34496e+07	3.89597e+07	4.93579e+07	2.07472e+07	3.15339e+07	2.11771e+07	3.84896e+07	5.47921e+07	2.23973e+07	3.28254e+07	4.84194e+07	4.91511e+07	4.31735e+07	3.76552e+07	3.76552e+07	.	3.90436e+07	3.87502e+07	3.68413e+07	.	4.28083e+07	3.98591e+07	3.89167e+07	9.91317e+06	1.81286e+08	6.86917e+07	3.65035e+07	5.83268e+07	3.40179e+07	4.81964e+07	3.34258e+07	5.36013e+07	3.02945e+07
Intracellular	HILIC	Negative	IHNV103	1.73145e+07	3.83954e+06	1.09785e+06	777685	1.3152e+07	1.3865e+07	2.45753e+07	3.64725e+07	1.70852e+07	2.59188e+07	1.71814e+07	7.91438e+06	1.68389e+07	3.12078e+07	1.95476e+07	1.39642e+07	2.90073e+07	2.47188e+07	2.17044e+07	2.45953e+07	2.32985e+07	3.00557e+07	2.78553e+07	2.20766e+07	9.01664e+06	9.01664e+06	.	9.49414e+06	8.80546e+06	8.37418e+06	.	8.51975e+06	8.72566e+06	8.79782e+06	1.29928e+07	1.87531e+07	2.80185e+07	2.92928e+07	1.72807e+07	3.22439e+07	2.954e+07	1.99275e+07	2.6849e+07	2.63374e+07
Intracellular	HILIC	Negative	IHNV104	8.33167e+06	2.36454e+07	4.06002e+06	707150	1.73227e+06	2.1384e+06	1.35781e+06	1.45173e+06	788468	1.40209e+06	753891	738125	1.6157e+06	1.07637e+06	1.13989e+06	961899	1.58149e+06	2.6688e+06	906668	2.17778e+06	1.02734e+06	1.54842e+06	2.05285e+06	762786	976197	976197	.	882049	1.02086e+06	805862	.	799344	690980	795404	790395	3.50261e+06	1.21226e+06	2.80412e+06	806075	739377	1.72592e+06	934020	1.15899e+06	4.48545e+06
Intracellular	HILIC	Negative	IHNV105	9.95597e+06	7.84146e+06	7.36131e+06	2.69174e+06	1.42461e+07	4.59975e+06	2.58609e+06	1.90029e+06	1.58803e+07	1.41027e+06	1.26159e+06	1.34267e+06	722367	895696	9.93123e+06	3.52356e+06	9.19631e+06	1.26112e+06	3.1332e+07	1.98959e+06	1.10199e+06	1.26876e+06	1.783e+06	948628	2.22531e+06	2.22531e+06	.	1.71389e+06	1.49323e+06	1.43805e+06	.	1.59605e+06	993313	1.1704e+06	1.55249e+07	610941	3.57688e+06	1.38066e+06	2.64026e+07	710699	1.61024e+06	1.58265e+06	2.24854e+06	1.71904e+06
Intracellular	HILIC	Negative	IHNV106	2.52633e+07	6.74265e+06	2.34954e+06	3.11953e+06	6.75781e+06	6.22501e+06	6.51226e+06	8.953e+06	199174	6.25953e+06	4.39118e+06	4.4196e+06	5.61037e+06	6.55177e+06	52265.4	4.10084e+06	6.89615e+06	6.43663e+06	8.39987e+06	6.83206e+06	6.35102e+06	5.09696e+06	6.08183e+06	3.1107e+06	4.71056e+06	4.71056e+06	.	4.33224e+06	4.09757e+06	4.01229e+06	.	4.02163e+06	4.21023e+06	4.14054e+06	4.87618e+06	5.83055e+06	6.76165e+06	7.19417e+06	6.28721e+06	5.80309e+06	5.59389e+06	4.8393e+06	5.02609e+06	6.07402e+06
Intracellular	HILIC	Negative	IHNV107	8.69335e+06	1.2332e+06	375491	300563	934098	236181	1.0085e+06	1.02363e+06	955244	970544	310267	311602	1.01339e+06	1.01738e+06	941573	7.24409e+06	1.02889e+06	383730	972871	1.11009e+06	1.04285e+06	1.02495e+06	967987	1.04356e+06	7.72365e+06	7.72365e+06	.	1.02022e+06	976830	979170	.	999805	896513	301855	6.48767e+06	938016	1.00306e+06	947109	985815	1.09743e+06	1.00461e+06	982560	988476	998351
Intracellular	HILIC	Negative	IHNV108	192238	3.54877e+07	5.20322e+06	5.12245e+06	1.89956e+07	4.7544e+07	6.03721e+06	8.2742e+06	5.27946e+06	6.93886e+06	9.29827e+06	5.26857e+06	8.40261e+06	1.31791e+07	6.09162e+06	9.31914e+06	8.29643e+06	2.84322e+06	8.92124e+06	6.28355e+06	7.90765e+06	1.27618e+07	1.25909e+07	1.03981e+07	1.08971e+07	1.08971e+07	.	1.10698e+07	1.01586e+07	1.02793e+07	.	1.15563e+07	1.17263e+07	1.04683e+07	5.00113e+06	5.98825e+07	1.92056e+07	9.10605e+06	5.59646e+06	8.23692e+06	1.15382e+07	8.05148e+06	1.37051e+07	4.27572e+06
Intracellular	HILIC	Negative	IHNV109	2.50386e+07	8.05747e+06	8.59145e+06	8.22074e+06	1.49407e+07	1.04101e+07	2.3308e+07	5.85844e+07	1.16181e+07	2.14449e+07	1.15181e+07	8.77274e+06	3.05432e+07	4.64844e+07	2.26908e+07	9.94681e+06	3.42126e+07	1.59646e+07	1.49873e+07	3.37417e+07	1.46116e+07	2.66218e+07	2.21487e+07	2.38367e+07	1.2036e+07	1.2036e+07	.	6.9681e+06	4.64345e+06	9.04031e+06	.	8.44766e+06	8.21286e+06	7.77683e+06	9.19613e+06	1.01756e+07	1.98381e+07	3.34357e+07	1.59875e+07	1.98483e+07	3.87006e+07	2.13266e+07	1.44722e+07	2.21959e+07
Intracellular	HILIC	Negative	IHNV110	1.12937e+07	9.91395e+07	1.6365e+07	1.46497e+07	4.31627e+07	4.59886e+07	2.45045e+07	5.41673e+07	1.80556e+07	4.53663e+07	4.72503e+07	2.70438e+07	5.3968e+07	4.93498e+07	1.76593e+07	2.71377e+07	4.56686e+07	4.21619e+07	3.672e+07	5.12853e+07	4.64453e+07	3.86516e+07	3.6588e+07	4.86711e+07	1.76225e+07	1.76225e+07	.	4.76051e+07	1.90219e+07	4.65583e+07	.	2.89097e+07	4.44109e+07	1.84703e+07	1.79544e+07	4.66675e+07	2.49985e+07	4.14404e+07	3.84812e+07	3.08876e+07	4.29819e+07	4.79299e+07	5.26291e+07	2.2507e+07
Intracellular	HILIC	Negative	IHNV111	1.99128e+06	2.39762e+06	2.13884e+07	1.99416e+06	1.18601e+06	1.73438e+06	2.62233e+07	5.74962e+06	1.72982e+06	1.28635e+06	2.12665e+06	1.86529e+06	2.61921e+07	1.18662e+06	5.96956e+06	2.05641e+06	1.22416e+06	3.49928e+06	1.78753e+06	1.2058e+06	1.20354e+06	1.21337e+06	1.18372e+06	1.16461e+06	2.30651e+06	2.30651e+06	.	1.8525e+06	2.06542e+06	1.8144e+06	.	1.18846e+06	2.1012e+06	1.73844e+06	2.22837e+06	2.19862e+06	1.29202e+06	1.60286e+06	1.85806e+06	3.94222e+06	1.52635e+06	1.25664e+06	1.23942e+06	1.89561e+07
Intracellular	HILIC	Negative	IHNV112	1.43412e+06	6.0577e+06	6.35811e+06	5.85584e+06	1.92246e+07	1.00325e+07	2.46964e+07	2.69863e+07	2.03172e+07	1.56986e+07	8.76993e+06	6.61554e+06	1.84507e+07	1.55224e+07	4.8227e+07	1.22951e+07	5.60405e+07	1.23403e+07	2.01636e+07	1.27341e+07	1.07776e+07	1.43171e+07	1.3693e+07	1.25318e+07	6.69707e+06	6.69707e+06	.	6.76765e+06	6.44643e+06	6.64695e+06	.	6.66951e+06	6.45794e+06	6.39721e+06	8.80052e+06	5.0621e+07	2.68366e+07	2.07266e+07	2.25516e+07	1.96399e+07	1.34034e+07	1.00963e+07	1.84631e+07	1.4893e+07
Intracellular	HILIC	Negative	IHNV113	183848	6.8408e+07	9.00663e+06	8.53512e+06	1.48632e+07	1.84712e+07	3.71635e+07	3.37021e+07	686031	2.46634e+07	1.70251e+07	1.72869e+07	2.78727e+07	2.21486e+07	2.34199e+07	1.59144e+07	3.17707e+07	1.65694e+07	900790	2.38214e+07	2.54516e+07	2.49331e+07	2.63229e+07	1.67659e+07	7.00712e+07	7.00712e+07	.	8.16482e+07	7.78078e+07	7.53326e+07	.	7.43702e+07	7.18682e+07	7.37572e+07	1.94814e+07	1.64935e+07	2.91511e+07	2.23378e+07	807089	2.54265e+07	2.9964e+07	2.10736e+07	2.58606e+07	1.84425e+07
Intracellular	HILIC	Negative	IHNV114	2.33058e+06	1.05151e+07	9.56348e+06	8.35729e+06	1.03348e+07	1.32567e+07	1.79937e+07	1.07307e+07	4.76922e+07	9.93697e+06	9.25334e+06	9.36159e+06	1.04685e+07	1.00387e+07	1.63033e+07	1.55825e+07	4.14066e+07	1.41998e+07	5.14754e+07	1.25809e+07	6.57002e+06	1.9914e+07	1.98381e+07	3.52054e+07	1.13467e+07	1.13467e+07	.	1.15583e+07	1.07702e+07	1.10776e+07	.	1.09217e+07	1.09676e+07	1.0794e+07	1.2412e+07	1.61948e+07	1.74662e+07	1.11245e+07	5.44308e+07	1.05298e+07	8.40408e+06	1.27025e+07	1.03654e+07	1.55366e+07
Intracellular	HILIC	Negative	IHNV115	46836.4	679834	402230	601516	3.04738e+07	698832	7.64628e+06	1.36605e+06	17788.4	1.00272e+06	790526	762138	1.30258e+06	1.11013e+06	4.65189e+06	713022	6.07967e+06	648833	20593.4	1.52301e+06	926808	1.6202e+06	1.27563e+06	696127	2.88181e+06	2.88181e+06	.	3.37257e+06	3.09684e+06	3.05136e+06	.	2.9821e+06	2.90686e+06	2.82898e+06	1.36234e+06	714883	5.40757e+06	806547	19364.4	1.18025e+06	1.00746e+06	863004	1.1803e+06	1.0554e+06
Intracellular	HILIC	Negative	IHNV116	26326.4	612817	744275	823519	3.09218e+06	322307	1.32e+06	889304	14369.3	357214	279446	240361	258713	348410	565395	1.03343e+06	932896	839971	167421	451420	363331	306953	242066	416766	162355	162355	.	93768.8	137363	152010	.	110119	172402	149674	284138	673883	712898	672198	56026.8	474861	318457	421412	269108	491948
Intracellular	HILIC	Negative	IHNV117	1568.85	2337.32	0	3796.51	3.31556e+06	1.11226e+06	3.16975e+06	609918	16988.9	234520	2236.01	147647	922447	538781	3.32602e+06	188133	2.81816e+06	2894.65	0	4.99155e+06	157287	2.08979e+06	1.00447e+06	2607.49	781802	781802	.	719633	600525	534502	.	635062	584593	509697	2.6796e+06	5117.61	3.31908e+06	15957.9	0	200700	84845.5	1.09162e+06	1.11099e+06	441390
Intracellular	HILIC	Negative	IHNV118	1.61535e+07	4.32832e+07	4.31968e+07	2.04512e+07	1.34685e+08	2.36518e+07	9.03204e+07	4.50015e+07	7.23887e+07	3.00248e+07	2.26659e+07	1.72721e+07	4.25129e+07	5.54861e+07	6.17807e+07	2.45021e+07	9.7159e+07	2.74791e+07	1.53272e+08	4.53163e+07	2.65321e+07	4.885e+07	4.12802e+07	5.69887e+07	3.36448e+07	3.36448e+07	.	2.86477e+07	2.8734e+07	2.79006e+07	.	2.6669e+07	1.78681e+07	1.89414e+07	4.82312e+07	3.38436e+07	8.98201e+07	2.69718e+07	9.43965e+07	3.34738e+07	3.72605e+07	3.54209e+07	3.93799e+07	5.17431e+07
Intracellular	HILIC	Negative	IHNV119	731771	2.20158e+07	1.14336e+07	4.33604e+06	1.46076e+09	7.09307e+08	1.46102e+09	4.04976e+08	5.02868e+06	2.2884e+08	4.03017e+07	1.6518e+08	5.96026e+08	3.86345e+08	1.47596e+09	1.9595e+08	1.19654e+09	2.06249e+07	6.25117e+06	2.85312e+09	1.66929e+08	1.36596e+09	6.49203e+08	2.019e+07	4.91822e+08	4.91822e+08	.	5.18087e+08	4.34109e+08	4.12126e+08	.	4.43562e+08	4.12818e+08	3.82022e+08	3.47337e+09	4.17486e+07	1.52188e+09	7.63506e+07	6.18157e+06	2.04922e+08	1.26096e+08	6.85945e+08	7.18052e+08	3.06667e+08
Intracellular	HILIC	Negative	IHNV120	331898	2.49452e+07	1.28292e+07	5.6875e+06	5.73142e+09	2.72555e+07	3.36642e+09	2.18099e+08	1.14468e+07	9.09885e+07	1.09476e+07	2.58522e+07	2.47456e+08	1.8452e+08	1.41646e+09	1.98156e+07	2.05665e+09	1.76895e+07	1.78397e+07	4.30855e+08	7.41963e+07	5.0438e+08	2.38103e+08	6.05499e+06	6.47236e+07	6.47236e+07	.	8.94875e+07	8.57534e+07	8.32442e+07	.	8.1272e+07	8.0385e+07	8.57028e+07	1.87753e+08	9.16937e+06	1.98077e+09	1.00062e+08	2.95656e+07	9.15061e+07	1.04038e+08	1.01036e+08	2.22534e+08	1.22487e+08
Intracellular	HILIC	Negative	IHNV121	1.69067e+06	1.38855e+06	1.56421e+07	1.39825e+06	1.66612e+06	1.47018e+06	1.54201e+06	1.56311e+06	1.69679e+06	1.69046e+06	1.19738e+06	1.16519e+06	1.50037e+06	1.51452e+06	1.5821e+06	2.79849e+07	1.66972e+06	1.7624e+06	1.56806e+06	1.47879e+06	1.67703e+06	1.65442e+06	2.04692e+06	1.53829e+06	2.54189e+07	2.54189e+07	.	978834	1.20247e+06	6.96125e+06	.	1.85686e+06	1.37604e+06	855810	1.79275e+06	1.79488e+06	1.66606e+06	1.55396e+06	1.57631e+06	1.74107e+06	1.55214e+06	1.65447e+06	1.58315e+06	1.56767e+06
Intracellular	HILIC	Negative	IHNV122	5.14899e+06	8.58404e+06	2.80466e+07	1.85655e+07	1.91525e+07	1.78718e+07	1.80339e+07	1.64212e+07	1.94565e+07	1.90297e+07	1.88707e+07	1.92207e+07	1.81363e+07	1.73238e+07	1.75316e+07	1.36102e+06	1.78507e+07	1.98562e+07	1.98172e+07	1.66611e+07	1.98282e+07	1.88732e+07	1.91188e+07	1.84115e+07	2.70032e+07	2.70032e+07	.	4.61476e+07	4.12258e+07	1.30747e+06	.	1.89662e+07	4.69741e+07	1.02391e+06	1.7736e+07	2.05102e+07	1.96903e+07	1.81765e+07	1.75606e+07	1.92295e+07	1.71895e+07	1.7309e+07	1.9561e+07	1.93545e+07
Intracellular	HILIC	Negative	IHNV123	4.77147e+06	9.5816e+06	1.38277e+07	1.84848e+07	1.87028e+07	1.69165e+07	1.73767e+07	1.68557e+07	1.88892e+07	1.87706e+07	1.84656e+07	1.82941e+07	1.73801e+07	1.73427e+07	1.70683e+07	1.18119e+07	1.7859e+07	1.9937e+07	1.9377e+07	1.62732e+07	1.87674e+07	1.83379e+07	1.92956e+07	1.76827e+07	5.59709e+07	5.59709e+07	.	2.68405e+07	5.41304e+07	1.87506e+07	.	1.83625e+07	1.2517e+06	1.84871e+06	1.74626e+07	1.92533e+07	1.85161e+07	1.78384e+07	1.75056e+07	1.87033e+07	1.71488e+07	1.7527e+07	1.82368e+07	1.89046e+07
Intracellular	HILIC	Negative	IHNV124	1361.2	0	1650.89	1489.64	3.68107e+06	1.09365e+06	3.7907e+06	637194	17400.7	248405	7560.9	101788	933571	684994	3.63555e+06	185283	3.21881e+06	0	0	5.00049e+06	164727	2.22487e+06	1.1292e+06	5305.7	780392	780392	.	713047	606740	529140	.	631320	560886	520896	3.0545e+06	0	3.72037e+06	19994	0	228061	64510.1	1.0863e+06	1.06913e+06	453078
Intracellular	HILIC	Negative	IHNV125	12324.7	566775	328162	171528	5.75751e+07	2.45182e+07	6.15487e+07	1.38026e+07	19265.8	7.4374e+06	1.25477e+06	4.77024e+06	2.12629e+07	1.33866e+07	5.97877e+07	5.82361e+06	4.97871e+07	778202	26080.6	9.38687e+07	4.99797e+06	4.48467e+07	2.18856e+07	510098	1.62862e+07	1.62862e+07	.	1.63275e+07	1.37214e+07	1.37083e+07	.	1.39219e+07	1.40341e+07	1.23613e+07	1.20014e+08	1.94016e+06	6.25918e+07	2.23844e+06	0	6.6286e+06	3.57877e+06	2.16732e+07	2.26765e+07	9.93481e+06
Intracellular	HILIC	Negative	IHNV126	8.52268e+06	5.22039e+06	4.21633e+06	2.30954e+06	7.71734e+06	3.05122e+06	2.91051e+06	3.01464e+06	2.5062e+06	2.63235e+06	2.32362e+06	2.67932e+06	2.89423e+06	2.7296e+06	3.38662e+06	2.48778e+06	0	2.66996e+06	3.01927e+06	2.89146e+06	6.8167e+06	2.8805e+06	2.58864e+06	3.01515e+06	3.27514e+06	3.27514e+06	.	2.72617e+06	3.12043e+06	2.38722e+06	.	2.64798e+06	6.67743e+06	6.95845e+06	8.54248e+06	2.63522e+06	2.58338e+06	3.23341e+06	7.53239e+06	2.69484e+06	9.18162e+06	8.34519e+06	2.89907e+06	2.89951e+06
Intracellular	HILIC	Negative	IHNV127	0	1.42997e+06	8.65569e+06	2.33061e+06	2.19642e+06	2.29501e+06	2.52632e+06	2.34621e+06	2.31183e+06	2.53893e+06	2.52566e+06	321280	2.39024e+06	2.22396e+06	2.38947e+06	2.49601e+06	2.469e+06	324667	2.42886e+06	2.32383e+06	2.29076e+06	2.63443e+06	2.68867e+06	2.41108e+06	2.41268e+06	2.41268e+06	.	2.41168e+06	2.69569e+06	2.90665e+06	.	2.32866e+06	2.45565e+06	2.31086e+06	2.51498e+06	2.44563e+06	2.36851e+06	2.36146e+06	2.71951e+06	2.32865e+06	2.66515e+06	5.94191e+06	283584	2.33174e+06
Intracellular	HILIC	Negative	IHNV128	660153	1.47201e+06	337724	4.85782e+06	1.10278e+08	4.67863e+07	1.19958e+08	1.95759e+08	9.31797e+07	8.74372e+07	4.3649e+07	1.65153e+07	1.62246e+08	1.70986e+08	9.26782e+07	6.82422e+07	1.51077e+08	1.4566e+08	1.76419e+08	9.76233e+07	6.123e+07	1.71004e+08	1.46054e+08	1.38565e+08	1.01208e+07	1.01208e+07	.	1.48148e+07	9.8902e+06	1.04553e+07	.	1.0208e+07	1.01884e+07	9.30139e+06	5.2213e+07	9.17355e+07	1.29838e+08	1.42991e+08	1.39017e+08	1.23027e+08	8.21583e+07	1.16501e+08	1.47212e+08	2.06881e+08
Intracellular	HILIC	Negative	IHNV129	2.72115e+07	4.01676e+07	2.73973e+07	2.4486e+07	2.2494e+07	2.45522e+07	2.50831e+07	2.18386e+07	2.11549e+07	2.18603e+07	2.0692e+07	2.04057e+07	1.54497e+07	2.37106e+07	3.08721e+07	2.09599e+07	2.39623e+07	2.08378e+07	2.3447e+07	1.28157e+07	2.10011e+07	1.30532e+07	2.14211e+07	2.83448e+07	1.24355e+07	1.24355e+07	.	2.47771e+07	2.62371e+07	2.06818e+07	.	2.12866e+07	1.88455e+07	2.10572e+07	2.75422e+07	3.02513e+07	2.32242e+07	2.50951e+07	2.26218e+07	2.38645e+07	2.46166e+07	1.22831e+07	2.17912e+07	2.05087e+07
Intracellular	HILIC	Negative	IHNV130	4.80692e+06	2.61468e+06	3.59105e+06	5.04752e+06	9.95786e+06	7.38492e+06	6.92342e+06	1.03311e+07	2.59041e+07	8.78925e+06	1.94842e+06	1.32547e+06	9.73592e+06	1.00232e+07	9.15729e+06	7.0918e+06	1.31612e+07	8.91776e+06	3.32994e+06	6.66878e+06	6.89257e+06	1.08904e+07	1.08328e+07	9.86538e+06	5.80822e+06	5.80822e+06	.	7.63172e+06	6.46202e+06	6.76266e+06	.	6.24321e+06	5.80044e+06	5.76779e+06	4.24852e+06	9.15025e+06	1.26055e+07	1.07404e+07	3.46028e+06	6.0577e+06	3.1768e+06	3.96642e+06	8.78022e+06	7.14448e+06
Intracellular	HILIC	Negative	IHNV131	0	1.70669e+06	1.26995e+06	1.11987e+06	1.17528e+07	3.46918e+06	6.55411e+06	1.43855e+07	1.32176e+06	4.01712e+06	1.8338e+06	1.46989e+06	7.14423e+06	6.20913e+06	4.48173e+06	5.36207e+06	1.58679e+07	8.11661e+06	9.09165e+06	4.75708e+06	2.53016e+06	9.07557e+06	8.05204e+06	6.29357e+06	701563	701563	.	430861	500273	476891	.	464828	446552	410801	7.82255e+06	4.676e+06	6.97917e+06	7.1014e+06	1.63989e+06	8.45244e+06	2.56227e+06	4.97047e+06	7.95291e+06	9.95349e+06
Intracellular	HILIC	Negative	IHNV132	955.536	3.99591e+06	2.02804e+06	1.53076e+06	8.86674e+06	3.45274e+06	3.59729e+06	1.05611e+06	846911	781168	777505	1.34609e+06	1.50581e+06	1.88081e+06	1.05498e+07	4.60768e+06	4.74379e+06	1.55368e+06	7.04361e+06	3.21731e+06	751034	1.1748e+06	1.47799e+06	1.13115e+06	3.70472e+06	3.70472e+06	.	2.78007e+06	2.22941e+06	2.14291e+06	.	2.68146e+06	2.54326e+06	2.32859e+06	7.57854e+06	976113	2.75367e+06	828051	1.39646e+06	677340	809770	1.56299e+06	1.72012e+06	1.15954e+06
Intracellular	HILIC	Negative	IHNV133	2804.98	1.09032e+06	567666	190921	3.07164e+08	1.23413e+06	1.70555e+08	1.12796e+07	39776.2	4.07487e+06	941247	1.01997e+06	1.28724e+07	9.30693e+06	8.76183e+07	967706	1.15713e+08	924108	143508	2.2593e+07	2.97172e+06	2.44925e+07	1.18208e+07	660292	2.83675e+06	2.83675e+06	.	3.73223e+06	3.48044e+06	3.37584e+06	.	3.22672e+06	3.31063e+06	3.45756e+06	1.13271e+07	765004	1.09847e+08	4.18e+06	137717	4.39701e+06	4.79138e+06	5.17643e+06	1.14671e+07	5.92622e+06
Intracellular	HILIC	Negative	IHNV134	118541	7127.11	25273.2	21169.3	1.38572e+07	1.86707e+06	4.29e+06	6.42388e+06	3.06909e+07	1.68066e+06	638320	24502.3	1.40365e+06	2.73676e+06	1.66881e+07	4.67087e+06	1.19057e+07	5.33178e+06	5.40685e+07	6.018e+06	885179	5.0382e+06	956988	4.5218e+06	756658	756658	.	1.46525e+06	1.14064e+06	545956	.	668057	695229	649248	3.70791e+06	4.39197e+06	6.54719e+06	3.50783e+06	3.7827e+07	3.17636e+06	785986	1.88952e+06	1.14215e+06	3.33235e+06
Intracellular	HILIC	Negative	IHNV135	0	2048.51	1881.81	0	1.62772e+07	4.95602e+06	6.52534e+06	1.10251e+07	4.05158e+06	2.59062e+06	1.41794e+06	1.72701e+06	2.54745e+06	3.42963e+06	1.61572e+07	9.58389e+06	1.74589e+07	9.35441e+06	8.06713e+06	7.26298e+06	1.91682e+06	8.22088e+06	3.57036e+06	6.12497e+06	5.76634e+06	5.76634e+06	.	6.83037e+06	5.84305e+06	5.44588e+06	.	5.97913e+06	5.98545e+06	5.4115e+06	9.46396e+06	5.93067e+06	9.80171e+06	4.91063e+06	8.90257e+06	5.32503e+06	1.30867e+06	3.43531e+06	2.30103e+06	5.39626e+06
Intracellular	HILIC	Negative	IHNV136	232.304	2048.1	1881.22	0	1.8027e+07	5.80587e+06	7.54585e+06	1.03947e+07	1.49025e+07	2.78809e+06	1.63579e+06	2.12404e+06	2.64124e+06	3.5665e+06	2.07051e+07	1.19847e+07	1.77437e+07	1.04068e+07	6.16928e+06	8.79254e+06	2.10963e+06	8.7228e+06	3.7678e+06	6.96236e+06	9.24194e+06	9.24194e+06	.	9.60961e+06	8.40725e+06	7.15653e+06	.	8.24418e+06	8.13926e+06	8.25711e+06	1.23769e+07	6.82315e+06	1.07808e+07	5.51144e+06	5.84436e+06	5.04196e+06	1.16807e+06	3.96088e+06	2.37194e+06	5.77573e+06
Intracellular	HILIC	Negative	IHNV137	0	0	0	0	2.07149e+06	342489	215315	788150	2.85988e+06	690264	44517.3	104323	1.36316e+06	84424.3	515835	1.17272e+06	1.77505e+06	246852	2.99841e+06	913176	168466	749500	3.10021e+06	699754	492648	492648	.	483224	478868	438353	.	514541	506397	454182	2.25503e+07	236747	304450	1.91123e+06	3.35669e+06	194345	98701.2	1.57713e+06	110271	488488
Intracellular	HILIC	Negative	IHNV138	3.04014e+08	1.82423e+07	1.91405e+07	4.89119e+07	7.0956e+09	8.94432e+08	2.81618e+09	4.25307e+09	1.99704e+10	1.21892e+09	5.83776e+08	2.08461e+08	1.09862e+09	1.77113e+09	1.0361e+10	3.04561e+09	7.67286e+09	3.38169e+09	3.20478e+10	3.20128e+09	6.87609e+08	3.4327e+09	1.39596e+09	2.82031e+09	1.2686e+09	1.2686e+09	.	9.2815e+08	1.08881e+09	1.04758e+09	.	9.9492e+08	6.04449e+08	9.46544e+08	2.49136e+09	2.82718e+09	4.6072e+09	2.3069e+09	2.51392e+10	2.22459e+09	6.92851e+08	1.22547e+09	8.33616e+08	2.20244e+09
Intracellular	HILIC	Negative	IHNV139	443007	4.05295e+06	3.5547e+06	3.62691e+06	1.01588e+10	2.88129e+09	3.90557e+09	6.12769e+09	2.3982e+09	1.68493e+09	9.5938e+08	1.11461e+09	1.58953e+09	2.11546e+09	8.75264e+09	5.1448e+09	1.00861e+10	5.79082e+09	4.63761e+09	4.36961e+09	1.12161e+09	4.72934e+09	2.26373e+09	3.78472e+09	2.88198e+09	2.88198e+09	.	3.64546e+09	3.27825e+09	3.31024e+09	.	3.17578e+09	3.32391e+09	2.89282e+09	5.1328e+09	3.68253e+09	6.03736e+09	2.92943e+09	4.99434e+09	3.33185e+09	8.00637e+08	2.05905e+09	1.40632e+09	3.26078e+09
Intracellular	HILIC	Negative	IHNV140	97138.5	9.87396e+06	1.56924e+07	2.05778e+07	1.05927e+10	4.32142e+09	1.02851e+09	5.92592e+09	1.69388e+10	2.78795e+09	1.04183e+09	1.21154e+09	1.28247e+08	2.23459e+09	1.39173e+10	7.57533e+09	1.04978e+10	5.57539e+09	2.00142e+10	5.73194e+09	1.7829e+09	4.4729e+09	1.83701e+09	3.79404e+09	5.15256e+09	5.15256e+09	.	7.43507e+09	5.36368e+09	5.01141e+09	.	4.90279e+09	4.99803e+09	4.77623e+09	9.51961e+09	3.83661e+09	7.00198e+09	3.95983e+09	1.96241e+10	2.7631e+09	7.73253e+08	7.22411e+08	9.3423e+08	3.22095e+09
Intracellular	HILIC	Negative	IHNV141	4.52544e+07	5.85127e+07	6.08501e+07	5.49095e+07	5.30062e+07	5.71354e+07	5.89586e+07	5.34639e+07	5.62966e+07	5.56219e+07	5.76188e+07	5.62972e+07	5.87173e+07	5.40354e+07	5.42621e+07	5.62671e+07	5.57111e+07	6.14193e+07	5.49246e+07	5.32911e+07	6.25085e+07	6.12861e+07	8.28255e+07	5.60478e+07	5.53685e+07	5.53685e+07	.	6.60276e+07	5.8241e+07	6.48842e+07	.	5.73061e+07	5.64342e+07	5.05578e+07	5.61822e+07	6.30149e+07	6.8152e+07	5.81084e+07	5.52215e+07	6.63102e+07	6.21924e+07	5.70551e+07	5.59528e+07	5.79221e+07
Intracellular	HILIC	Negative	IHNV142	2.21173e+07	3.09626e+07	2.69434e+07	2.6855e+07	7.87329e+06	7.22831e+06	6.9009e+06	7.4781e+06	6.8261e+06	8.07102e+06	9.56099e+06	1.09266e+07	9.54876e+06	7.1582e+06	5.63847e+06	7.08364e+06	6.39836e+06	1.06496e+07	8.75141e+06	6.22625e+06	9.86494e+06	8.90239e+06	1.74805e+07	8.02722e+06	7.20749e+06	7.20749e+06	.	1.00179e+07	6.60916e+06	8.75456e+06	.	6.78041e+06	6.23918e+06	5.82986e+06	8.02625e+06	9.42754e+06	1.10683e+07	8.93614e+06	7.25494e+06	9.34608e+06	8.32292e+06	9.54686e+06	8.37287e+06	1.03709e+07
Intracellular	HILIC	Negative	IHNV143	96987.5	19886.3	35336.9	16654	1.17904e+07	101183	4.63559e+06	7.31756e+06	3.27829e+07	1.54485e+06	622083	59316.9	1.33336e+06	2.35889e+06	1.66262e+07	4.34454e+06	1.10922e+07	5.25989e+06	5.26603e+07	5.84627e+06	868221	5.19051e+06	1.72832e+06	4.76535e+06	609595	609595	.	1.21705e+06	661466	503815	.	635944	639161	530114	1.6813e+06	4.6921e+06	7.11809e+06	1.92123e+06	4.16385e+07	2.92308e+06	748025	1.80494e+06	997403	3.28681e+06
Intracellular	HILIC	Negative	IHNV144	227.592	0	3279.34	3044.96	1.81251e+07	5.77771e+06	7.54036e+06	1.03796e+07	1.72453e+07	2.81779e+06	1.68094e+06	2.17593e+06	2.6792e+06	3.69737e+06	2.06515e+07	1.19534e+07	1.77523e+07	1.05738e+07	628313	8.86149e+06	2.10945e+06	8.91051e+06	3.84154e+06	7.04728e+06	8.61429e+06	8.61429e+06	.	9.71131e+06	8.32606e+06	7.08477e+06	.	8.12606e+06	7.88674e+06	8.14303e+06	1.34039e+07	6.86979e+06	1.0939e+07	5.59352e+06	1.67814e+07	5.26902e+06	1.24517e+06	3.97238e+06	2.42142e+06	5.87292e+06
Intracellular	HILIC	Negative	IHNV145	469.026	0	1565.5	5647.88	1.71952e+07	4.92826e+06	6.41728e+06	1.09752e+07	4.04024e+06	2.53023e+06	1.42294e+06	1.75102e+06	2.51858e+06	3.44956e+06	1.60766e+07	9.35123e+06	1.72826e+07	9.47018e+06	8.08609e+06	7.90165e+06	1.86409e+06	8.27037e+06	3.56767e+06	6.11888e+06	5.80627e+06	5.80627e+06	.	6.69052e+06	5.75112e+06	5.40135e+06	.	5.94623e+06	5.91378e+06	5.26992e+06	9.35297e+06	5.88782e+06	9.83975e+06	4.78491e+06	8.91884e+06	5.20541e+06	1.29181e+06	3.87507e+06	2.32386e+06	5.36836e+06
Intracellular	HILIC	Negative	IHNV146	1.64911e+07	1.67003e+06	1.23247e+06	1.10299e+06	2.28503e+08	1.63748e+07	8.76755e+07	1.39596e+08	6.66342e+08	3.86384e+07	1.80258e+07	4.48017e+06	3.34838e+07	5.81299e+07	3.38928e+08	5.43e+07	2.45563e+08	1.28004e+08	1.08837e+09	1.00696e+08	2.24213e+07	1.12104e+08	4.19885e+07	8.4765e+07	3.33322e+07	3.33322e+07	.	2.81208e+07	3.1791e+07	3.01694e+07	.	2.98818e+07	1.81099e+07	1.62843e+07	7.93014e+07	9.28484e+07	1.49931e+08	7.04206e+07	8.48361e+08	7.07815e+07	2.10646e+07	3.87846e+07	2.67256e+07	7.05106e+07
Intracellular	HILIC	Negative	IHNV147	350921	1.15888e+06	916705	685332	3.07435e+08	9.5517e+07	1.30221e+08	2.03746e+08	7.97381e+07	5.5222e+07	3.07563e+07	3.68814e+07	5.22524e+07	7.01383e+07	2.9746e+08	1.71308e+08	3.53841e+08	1.93779e+08	1.53324e+08	1.43118e+08	3.70955e+07	1.57975e+08	7.3876e+07	1.26178e+08	9.48333e+07	9.48333e+07	.	1.223e+08	1.07425e+08	1.10876e+08	.	1.07378e+08	1.11416e+08	9.73304e+07	1.73357e+08	1.2307e+08	2.03679e+08	9.65839e+07	1.66974e+08	1.12072e+08	2.50433e+07	6.71805e+07	4.65635e+07	1.07873e+08
Intracellular	HILIC	Negative	IHNV148	472791	1.5277e+06	1.17843e+06	864073	3.63381e+08	1.14229e+08	1.57764e+08	2.19232e+08	3.49982e+08	6.63052e+07	3.7039e+07	4.3747e+07	6.02867e+07	8.15089e+07	4.40857e+08	2.3048e+08	3.75443e+08	2.22636e+08	1.06324e+09	1.65608e+08	4.43484e+07	1.82315e+08	8.47242e+07	1.4931e+08	1.70509e+08	1.70509e+08	.	2.29939e+08	1.64475e+08	1.77893e+08	.	1.65748e+08	1.66522e+08	1.54153e+08	2.51572e+08	1.48238e+08	2.37591e+08	1.1604e+08	4.52449e+08	1.22904e+08	2.86849e+07	8.07605e+07	5.32926e+07	1.25328e+08
Intracellular	HILIC	Negative	IHNV149	3.88889e+06	1.84462e+06	1.42037e+06	1.09649e+06	3.36642e+08	1.40259e+08	1.69382e+08	9.24426e+07	5.61804e+08	7.12786e+07	3.16756e+07	3.80562e+07	3.26747e+07	2.49848e+07	2.31527e+08	1.61364e+08	3.39425e+08	1.03448e+08	6.65596e+08	8.72767e+07	2.80458e+07	1.5102e+08	5.74453e+07	8.73972e+07	1.69918e+08	1.69918e+08	.	2.35281e+08	1.8221e+08	1.66519e+08	.	1.68775e+08	1.68072e+08	1.55209e+08	3.14065e+08	3.3013e+07	6.04196e+06	1.2821e+08	6.35929e+08	1.2553e+08	2.66115e+07	3.93772e+07	3.64592e+07	1.0237e+08
Intracellular	HILIC	Negative	IHNV150	1.14694e+08	1.39806e+08	1.66236e+08	2.54355e+08	2.27387e+08	1.43333e+08	1.31595e+08	1.38456e+08	5.97573e+07	7.10229e+07	4.73018e+07	2.30863e+08	1.44613e+08	1.03663e+08	9.32025e+07	2.65015e+08	1.15684e+08	2.33423e+08	4.83965e+07	1.50814e+08	3.35391e+08	7.57807e+07	4.42601e+07	2.05028e+08	1.16103e+08	1.16103e+08	.	1.53773e+08	1.1455e+08	5.84499e+07	.	2.51902e+08	2.8873e+08	3.62086e+08	1.2256e+08	2.75307e+08	1.89721e+08	1.11649e+08	1.22574e+08	1.90049e+08	1.06241e+08	1.06017e+08	4.38504e+08	1.06375e+08
Intracellular	HILIC	Negative	IHNV151	1.18203e+08	1.77154e+08	1.9343e+08	8.35172e+06	3.37636e+08	1.91046e+08	7.70048e+07	1.91898e+08	9.04553e+07	9.98523e+07	7.58035e+07	1.69634e+08	1.99198e+08	1.758e+08	1.73584e+08	3.44568e+08	1.67572e+08	3.3589e+08	6.46101e+07	7.04259e+07	3.5027e+08	1.22548e+08	4.0061e+07	9.65769e+07	1.69818e+08	1.69818e+08	.	1.98936e+08	1.53884e+08	8.30501e+07	.	3.52949e+08	1.92194e+08	3.72832e+08	1.67167e+08	1.81309e+08	1.60202e+08	1.70063e+08	1.6764e+08	2.62052e+08	9.30509e+07	1.61477e+08	3.7008e+08	1.14809e+08
Intracellular	HILIC	Negative	IHNV152	101894	747984	1.04726e+06	1.49894e+06	2.55479e+07	1.81125e+07	3.00391e+07	3.72428e+07	2.08394e+07	2.25615e+07	2.39473e+07	1.73012e+07	2.24925e+07	2.29243e+07	2.05474e+07	1.54819e+07	2.13653e+07	3.85741e+07	1.55507e+07	2.21741e+07	2.86255e+07	2.27269e+07	2.68908e+07	3.65133e+07	5.94176e+07	5.94176e+07	.	5.91741e+07	6.12224e+07	6.35766e+07	.	6.81354e+07	6.56336e+07	6.09124e+07	1.26743e+07	1.7597e+07	2.30557e+07	2.83642e+07	1.51912e+07	3.64159e+07	2.78327e+07	2.7088e+07	3.09396e+07	2.00249e+07
Intracellular	HILIC	Negative	IHNV153	4.68541e+06	5.65769e+06	4.73489e+06	1.1042e+07	1.0456e+07	6.61442e+06	7.41603e+06	6.58245e+06	8.44336e+06	8.36921e+06	8.50284e+06	1.09086e+07	6.33964e+06	6.71774e+06	6.39989e+06	1.09969e+07	6.41139e+06	6.57924e+06	8.56915e+06	7.07207e+06	1.07352e+07	8.49187e+06	8.59537e+06	7.1071e+06	6.60455e+06	6.60455e+06	.	5.84738e+06	7.92378e+06	8.43041e+06	.	1.1337e+07	1.13308e+07	1.12843e+07	8.36048e+06	6.07749e+06	7.14419e+06	2.1289e+06	5.5923e+06	6.72699e+06	7.53631e+06	6.95323e+06	1.10413e+07	8.63881e+06
Intracellular	HILIC	Negative	IHNV154	265276	6.40396e+06	7.84985e+06	1.21241e+07	2.60785e+07	1.85897e+07	3.0403e+07	3.79344e+07	2.11156e+07	2.3317e+07	2.46999e+07	1.85058e+07	2.32449e+07	2.31321e+07	2.08798e+07	1.63028e+07	2.15125e+07	3.89892e+07	1.61269e+07	2.25001e+07	2.96384e+07	2.34672e+07	2.78334e+07	3.62115e+07	5.85818e+07	5.85818e+07	.	5.86565e+07	6.08267e+07	6.31049e+07	.	6.75656e+07	6.51085e+07	6.01369e+07	1.35688e+07	1.82387e+07	2.38007e+07	2.89109e+07	1.53179e+07	3.67798e+07	2.82442e+07	2.74198e+07	3.16433e+07	2.08604e+07
Intracellular	HILIC	Negative	IHNV155	1.33426e+06	564504	984660	682768	4.16345e+07	415212	1.45501e+07	2.35628e+07	1.23701e+08	6.26934e+06	3.68175e+06	641078	5.35918e+06	9.13895e+06	6.07928e+07	1.75758e+07	3.74201e+07	1.84582e+07	2.00045e+08	1.89445e+07	4.15917e+06	1.59806e+07	6.29363e+06	1.32862e+07	7.07559e+06	7.07559e+06	.	6.00678e+06	2.33426e+06	5.81406e+06	.	5.35708e+06	1.84617e+06	5.14999e+06	1.22984e+07	1.65497e+07	2.7699e+07	1.35495e+07	1.48403e+08	1.13861e+07	3.11901e+06	6.76178e+06	4.67609e+06	1.1813e+07
Intracellular	HILIC	Negative	IHNV156	3142.06	255231	476385	701789	6.13794e+07	1.729e+07	2.34272e+07	3.63173e+07	1.4163e+07	9.53452e+06	5.20875e+06	6.39436e+06	8.97016e+06	1.22716e+07	5.4971e+07	3.16433e+07	6.37567e+07	3.52307e+07	2.76887e+07	2.58742e+07	6.5503e+06	2.90953e+07	1.26985e+07	2.14786e+07	1.67782e+07	1.67782e+07	.	2.2041e+07	2.02759e+07	1.9097e+07	.	1.99281e+07	1.96999e+07	1.77788e+07	3.1205e+07	2.11846e+07	3.73926e+07	1.70023e+07	2.92973e+07	2.00814e+07	4.29756e+06	1.21314e+07	8.39286e+06	1.97811e+07
Intracellular	HILIC	Negative	IHNV157	61013.8	381911	515450	721731	2.98078e+07	573538	1.92462e+06	3.64829e+07	4.69309e+07	3.17469e+06	4.36004e+06	2.91785e+06	3.49422e+06	7.02851e+06	4.18154e+07	2.25769e+07	3.10679e+06	9.7968e+06	5.72339e+07	2.09105e+07	1.4625e+06	1.94213e+07	1.16224e+07	618171	771924	771924	.	4.53925e+07	3.27424e+07	1.57954e+07	.	1.66569e+07	1.6332e+07	2.97284e+07	2.77364e+07	1.53491e+07	4.00797e+07	561558	5.29042e+07	4.2877e+06	4.538e+06	8.52351e+06	250223	1.11469e+07
Intracellular	HILIC	Negative	IHNV158	4509.85	87452.8	104188	72123.1	1.02721e+06	728275	1.28625e+06	1.59268e+06	392882	931694	1.00765e+06	725446	970045	1.00537e+06	775601	561173	808537	1.64926e+06	149766	838567	1.13731e+06	951693	1.08349e+06	1.54368e+06	2.73774e+06	2.73774e+06	.	2.62899e+06	2.67673e+06	2.98036e+06	.	2.99298e+06	3.01249e+06	2.55973e+06	500225	727214	964340	1.24421e+06	184529	1.60452e+06	1.19037e+06	1.153e+06	1.26635e+06	782609
Intracellular	HILIC	Negative	IHNV159	5.77579e+07	0	0	3930.98	1.18119e+08	4.10972e+08	1.24113e+08	9.893e+07	3.48818e+08	4.54762e+08	5.96754e+08	2.96528e+08	4.40355e+08	1.51503e+08	3.6787e+08	2.50704e+08	1.41159e+08	1.58847e+08	2.49273e+08	3.96235e+08	4.02249e+08	1.58943e+08	3.5524e+08	1.84576e+08	3.07167e+08	3.07167e+08	.	3.08369e+08	3.05292e+08	3.08762e+08	.	2.97753e+08	2.90276e+08	2.92715e+08	2.48395e+08	2.52293e+08	1.11856e+08	1.53936e+08	1.1526e+08	3.89999e+08	5.66658e+08	1.46381e+08	2.74384e+08	1.30492e+08
Intracellular	HILIC	Negative	IHNV160	3.37292e+07	7.27591e+06	9.9201e+06	9.24198e+06	8.41825e+07	1.1766e+08	9.66363e+07	1.22087e+08	1.26781e+08	1.18756e+08	1.42184e+08	1.42993e+08	1.1865e+08	1.06469e+08	9.32707e+07	1.0648e+08	9.87106e+07	1.1224e+08	7.23711e+07	1.04737e+08	1.36591e+08	1.07027e+08	1.25402e+08	1.24233e+08	1.39246e+08	1.39246e+08	.	1.33212e+08	1.40901e+08	1.39077e+08	.	1.43619e+08	1.33541e+08	1.37015e+08	1.14313e+08	1.03854e+08	9.36708e+07	1.00099e+08	9.6475e+07	1.08078e+08	1.42126e+08	1.30856e+08	1.15179e+08	1.08075e+08
Intracellular	HILIC	Negative	IHNV161	2.57806e+07	7.69833e+06	1.04428e+07	1.7082e+07	2.07262e+07	2.08096e+07	2.00792e+07	2.61687e+07	1.61048e+07	3.54742e+07	3.13811e+07	3.4037e+07	3.15409e+07	3.41996e+07	1.78733e+07	2.10082e+07	2.15237e+07	2.24304e+07	9.04086e+06	2.44748e+07	3.8358e+07	3.36546e+07	3.35136e+07	3.63124e+07	2.54823e+07	2.54823e+07	.	2.68e+07	2.61671e+07	2.81242e+07	.	2.57894e+07	2.99542e+07	2.67136e+07	2.136e+07	2.98529e+07	2.52601e+07	2.4912e+07	1.41967e+07	3.17584e+07	4.25506e+07	2.95828e+07	3.32703e+07	3.158e+07
Intracellular	HILIC	Negative	IHNV162	2.63295e+06	2.09832e+07	2.28177e+07	2.26905e+07	750128	1.94799e+06	614509	920968	811551	3.04764e+06	2.93985e+06	5.95973e+06	2.03103e+06	2.45004e+06	970840	1.91846e+06	430631	3.05885e+06	599855	1.12348e+06	3.45188e+06	2.56718e+06	2.84099e+06	3.09163e+06	1.57249e+06	1.57249e+06	.	1.44353e+06	1.67541e+06	1.88099e+06	.	1.6777e+06	2.14867e+06	1.68273e+06	2.5638e+06	1.88535e+06	1.24247e+06	1.92643e+06	629748	1.63567e+06	2.71749e+06	3.55289e+06	2.556e+06	2.99889e+06
Intracellular	HILIC	Negative	IHNV163	180286	962166	1.22783e+06	977680	808450	788350	558286	707891	905625	911258	978355	1.18094e+06	905248	704068	881949	1.01329e+06	691726	1.12645e+06	973431	753409	1.17804e+06	888087	881581	899003	1.91639e+06	1.91639e+06	.	1.85646e+06	1.93669e+06	1.84598e+06	.	1.96123e+06	2.00074e+06	1.80261e+06	945411	1.23581e+06	1.15951e+06	558870	896335	837203	891240	905484	1.14486e+06	1.0658e+06
Intracellular	HILIC	Negative	IHNV164	2.34996e+07	3.49022e+07	3.93707e+07	4.96483e+07	4.89582e+07	4.41975e+07	4.50603e+07	4.28604e+07	4.53648e+07	4.59515e+07	4.66135e+07	4.88448e+07	4.29224e+07	4.21425e+07	4.12493e+07	4.94395e+07	4.13574e+07	5.03894e+07	4.5816e+07	4.17671e+07	5.0388e+07	4.58769e+07	4.72941e+07	4.16647e+07	4.15755e+07	4.15755e+07	.	4.3609e+07	4.4129e+07	4.52164e+07	.	4.94527e+07	4.866e+07	4.85181e+07	4.50421e+07	4.96332e+07	4.9486e+07	4.29286e+07	4.21128e+07	4.95278e+07	4.30789e+07	4.18949e+07	4.89833e+07	4.45587e+07
Intracellular	HILIC	Negative	IHNV165	204868	3.48737e+06	3.7723e+06	3.40348e+06	8.58981e+06	5.83702e+06	6.15703e+06	1.56338e+07	1.25567e+07	7.09348e+06	4.2163e+06	5.14327e+06	6.36459e+06	8.29408e+06	7.89245e+06	5.90817e+06	6.14292e+06	8.20224e+06	8.01363e+06	6.84491e+06	4.85964e+06	6.93951e+06	5.96061e+06	8.00731e+06	6.40464e+06	6.40464e+06	.	6.19897e+06	6.23452e+06	6.14549e+06	.	6.99435e+06	6.49879e+06	6.4384e+06	6.47238e+06	6.38672e+06	7.23614e+06	7.82018e+06	1.09898e+07	7.40056e+06	3.70387e+06	7.12641e+06	8.32199e+06	8.67216e+06
Intracellular	HILIC	Negative	IHNV166	1.27823e+06	1.28393e+07	1.90699e+07	1.90555e+07	2.00643e+07	1.61294e+07	1.64539e+07	1.79811e+07	1.4099e+07	1.68259e+07	1.47055e+07	9.30504e+06	1.60933e+07	1.44408e+07	1.45206e+07	1.53353e+07	1.60643e+07	2.29658e+07	1.53579e+07	1.99993e+07	1.83349e+07	1.59059e+07	1.96987e+07	1.25199e+07	1.4393e+07	1.4393e+07	.	1.1896e+07	1.27152e+07	1.2372e+07	.	8.7313e+06	1.34849e+07	7.9004e+06	1.25247e+07	1.39856e+07	1.73571e+07	2.03186e+07	1.30706e+07	1.66732e+07	1.67203e+07	1.27133e+07	1.58085e+07	2.7988e+07
Intracellular	HILIC	Negative	IHNV167	8.68935e+06	1.73678e+07	446494	2.68015e+07	0	1.52546e+07	1.51952e+07	1.58225e+07	1.71581e+07	1.67628e+07	1.68599e+07	1.75134e+07	1.50375e+07	1.54419e+07	1.47054e+07	0	1.40092e+07	1.97997e+07	1.67454e+07	1.64493e+07	1.9192e+07	1.66294e+07	0	1.49198e+07	1.72326e+07	1.72326e+07	.	1.50389e+07	1.55925e+07	1.62965e+07	.	1.27773e+07	2.60543e+07	1.64307e+07	0	1.79677e+07	1.89351e+07	1.47082e+07	1.47794e+07	0	1.46926e+07	0	1.65269e+07	1.56569e+07
Intracellular	HILIC	Negative	IHNV168	99187.8	7.34237e+06	8.06835e+06	7.73508e+06	2.726e+06	3.31766e+06	2.41072e+06	3.65665e+06	2.34633e+06	3.79424e+06	4.50379e+06	4.92666e+06	3.27038e+06	3.45703e+06	2.65481e+06	4.02719e+06	2.15522e+06	4.32664e+06	2.05873e+06	3.64965e+06	5.14121e+06	3.59122e+06	4.05863e+06	4.06728e+06	3.77542e+06	3.77542e+06	.	3.44718e+06	3.91987e+06	3.76451e+06	.	4.38199e+06	4.15086e+06	3.99839e+06	3.79443e+06	3.87186e+06	3.0486e+06	3.39381e+06	1.8114e+06	3.38196e+06	3.48353e+06	4.1782e+06	4.45118e+06	3.91231e+06
Intracellular	HILIC	Negative	IHNV169	146340	1.1057e+06	1.21949e+06	1.15407e+06	1.49979e+06	1.49705e+06	1.98918e+06	5.17782e+06	1.54733e+06	3.22627e+06	2.24086e+06	1.53913e+06	3.59128e+06	1.77741e+06	1.52464e+06	1.51918e+06	1.24495e+06	6.19617e+06	999260	1.89e+06	1.43811e+06	2.34392e+06	3.19269e+06	6.26633e+06	2.36611e+06	2.36611e+06	.	2.81899e+06	2.6219e+06	2.56837e+06	.	4.95744e+06	5.19337e+06	2.58051e+06	1.23606e+06	4.83153e+06	1.68635e+06	4.11101e+06	1.86246e+06	2.51314e+06	3.17558e+06	2.91144e+06	1.44301e+06	6.21998e+06
Intracellular	HILIC	Negative	IHNV170	134409	355100	190636	1.37216e+06	1.05365e+07	7.73749e+06	1.60401e+07	1.06591e+07	2.43812e+06	8.72818e+06	3.92784e+06	1.35625e+06	7.59637e+06	1.11509e+07	7.70885e+06	6.90529e+06	1.44687e+07	8.54871e+06	4.31244e+06	6.98534e+06	3.48098e+06	1.08781e+07	5.98213e+06	2.83788e+06	4.76686e+06	4.76686e+06	.	5.46533e+06	5.01827e+06	5.1472e+06	.	5.01371e+06	4.59558e+06	4.6732e+06	5.11045e+06	5.37615e+06	1.391e+07	1.22479e+07	3.83602e+06	9.78846e+06	4.93388e+06	4.43842e+06	7.36929e+06	4.43958e+06
Intracellular	HILIC	Negative	IHNV171	7.82278e+06	2.2622e+06	2.09173e+06	2.6283e+06	2.51314e+06	2.49944e+06	2.29606e+06	2.12174e+06	2.25939e+06	1.034e+06	2.31541e+06	2.55151e+06	2.14262e+06	1.89719e+06	2.09147e+06	2.48748e+06	2.33072e+06	2.96572e+06	2.66969e+06	2.06234e+06	1.4923e+06	2.31655e+06	2.48087e+06	2.21707e+06	2.14266e+06	2.14266e+06	.	2.12967e+06	109136	1.33851e+06	.	1.71764e+06	2.76221e+06	2.50514e+06	2.39519e+06	2.57286e+06	2.39119e+06	2.12383e+06	2.10686e+06	2.35175e+06	2.07082e+06	2.04522e+06	1.67649e+06	168827
Intracellular	HILIC	Negative	IHNV172	2.39646e+07	0	0	0	7.27429e+07	1.40517e+08	7.41555e+07	6.52657e+07	5.98516e+07	9.61376e+07	2.60938e+08	1.2531e+08	9.76777e+07	8.85689e+07	1.02665e+08	9.48188e+07	8.74622e+07	1.00909e+08	3.83354e+07	1.4734e+08	2.48066e+08	9.62227e+07	1.19283e+08	1.17858e+08	1.29755e+08	1.29755e+08	.	1.31772e+08	1.2961e+08	1.28797e+08	.	1.23533e+08	1.19131e+08	1.20104e+08	1.1096e+08	8.49268e+07	6.3603e+07	9.41829e+07	4.01225e+07	7.37733e+07	1.35797e+08	9.10275e+07	9.07099e+07	8.19744e+07
Intracellular	HILIC	Negative	IHNV173	4.9325e+08	2.75302e+08	3.28305e+08	3.53315e+08	3.52929e+08	3.41973e+08	3.41971e+08	3.47382e+08	3.4351e+08	3.37093e+08	3.51808e+08	3.44107e+08	3.40765e+08	3.49306e+08	3.38388e+08	3.32436e+08	3.52923e+08	3.59178e+08	3.297e+08	3.3767e+08	3.44415e+08	3.45112e+08	3.53281e+08	3.36359e+08	3.3085e+08	3.3085e+08	.	3.43943e+08	3.33289e+08	3.29769e+08	.	3.53221e+08	3.40955e+08	3.40278e+08	3.49102e+08	3.49034e+08	3.58703e+08	3.53727e+08	3.32934e+08	3.54192e+08	3.5992e+08	3.43764e+08	3.44904e+08	3.28953e+08
Intracellular	HILIC	Negative	IHNV174	3.59609e+08	3.23363e+08	3.62251e+08	3.34601e+08	3.24619e+08	3.36302e+08	3.34123e+08	3.43089e+08	3.46931e+08	3.52011e+08	3.38131e+08	3.24847e+08	3.39742e+08	3.44366e+08	3.4111e+08	3.07975e+08	3.31112e+08	3.13591e+08	3.48723e+08	3.45953e+08	3.21097e+08	3.49836e+08	3.41471e+08	3.34257e+08	3.63078e+08	3.63078e+08	.	3.4804e+08	3.30769e+08	3.45077e+08	.	3.41387e+08	3.06955e+08	3.09247e+08	3.33257e+08	3.14767e+08	3.37237e+08	3.44484e+08	3.37139e+08	3.25444e+08	3.44825e+08	3.39529e+08	3.11587e+08	3.22152e+08
Intracellular	HILIC	Negative	IHNV175	1.41748e+06	2.09512e+08	3.1665e+08	3.32309e+08	2.85106e+08	3.07657e+08	3.33038e+08	2.884e+08	4.70017e+08	3.13345e+08	3.16237e+08	3.35279e+08	2.74308e+08	2.90905e+08	3.48585e+08	3.10786e+08	2.82111e+08	3.32009e+08	3.1414e+08	3.39753e+08	2.96549e+08	2.5315e+08	2.65597e+08	2.7937e+08	3.48695e+08	3.48695e+08	.	3.24211e+08	3.49983e+08	3.34069e+08	.	3.43784e+08	3.41124e+08	3.47865e+08	3.15948e+08	3.06219e+08	2.69605e+08	3.01682e+08	3.32252e+08	2.20428e+08	3.03272e+08	3.41835e+08	2.54638e+08	2.54915e+08
Intracellular	HILIC	Negative	IHNV176	3.61838e+08	7.01504e+08	2.35843e+08	2.64499e+08	8.45985e+08	1.03214e+09	8.68015e+08	8.38495e+08	9.37714e+08	8.44029e+08	4.84299e+08	1.03214e+09	8.53461e+08	8.57984e+08	9.1747e+08	7.13306e+08	8.50475e+08	8.59193e+08	8.83923e+08	9.26494e+08	9.44685e+08	8.23633e+08	8.2569e+08	5.42774e+08	1.12121e+09	1.12121e+09	.	1.04762e+09	1.10645e+09	1.06285e+09	.	1.06566e+09	1.08673e+09	1.0744e+09	1.06263e+09	6.07265e+08	8.2023e+08	8.33776e+08	9.02741e+08	7.79335e+08	8.69306e+08	9.20302e+08	8.31568e+08	8.34372e+08
Intracellular	HILIC	Negative	IHNV177	4.75115e+06	1.68589e+07	2.08852e+07	1.7962e+07	1.4199e+07	1.51106e+07	1.47013e+07	1.52767e+07	1.85044e+07	1.50205e+07	1.71031e+07	1.76603e+07	1.59549e+07	1.54418e+07	1.48254e+07	1.46215e+07	1.40945e+07	1.55597e+07	1.57833e+07	1.50753e+07	1.67172e+07	1.36827e+07	1.59831e+07	1.67339e+07	8.53605e+07	8.53605e+07	.	7.81669e+07	8.01801e+07	8.13653e+07	.	8.81779e+07	8.90525e+07	8.02584e+07	1.68115e+07	1.65714e+07	1.5271e+07	1.48684e+07	1.58917e+07	1.40553e+07	1.56432e+07	1.56738e+07	1.46619e+07	1.62027e+07
Intracellular	HILIC	Negative	IHNV178	3.97214e+06	944384	1.00681e+06	865373	648849	1.08228e+06	756385	1.16181e+06	892372	1.0423e+06	1.16557e+06	696555	985558	988302	884756	750222	792230	790308	930973	991306	818247	856611	916630	861277	4.04718e+06	4.04718e+06	.	3.17591e+06	3.5684e+06	3.23555e+06	.	5.60966e+06	5.74531e+06	3.09038e+06	932482	808462	733523	1.00677e+06	1.03019e+06	796760	783263	1.03329e+06	821464	1.06129e+06
Intracellular	HILIC	Negative	IHNV179	8.58659e+06	1.27622e+07	1.59168e+07	1.69753e+07	1.73124e+07	1.65917e+07	1.64886e+07	1.618e+07	1.58853e+07	1.5006e+07	1.58236e+07	1.6374e+07	1.64211e+07	1.66798e+07	1.62597e+07	1.59763e+07	1.70388e+07	1.57585e+07	1.6544e+07	1.58238e+07	1.5892e+07	1.72957e+07	1.661e+07	1.64708e+07	1.54886e+07	1.54886e+07	.	1.66708e+07	1.48203e+07	1.57931e+07	.	1.60078e+07	1.57028e+07	1.57754e+07	1.67477e+07	1.58109e+07	1.61405e+07	1.63352e+07	1.56668e+07	1.56824e+07	1.62326e+07	1.60471e+07	1.53124e+07	1.55709e+07
Intracellular	HILIC	Negative	IHNV180	2.03387e+07	1.48515e+07	1.56219e+07	1.50833e+07	1.527e+07	1.48962e+07	1.47409e+07	1.59066e+07	1.58387e+07	1.67718e+07	1.57027e+07	1.4915e+07	1.57987e+07	1.57668e+07	1.58559e+07	1.45992e+07	1.56136e+07	1.44875e+07	1.52798e+07	1.56217e+07	1.45154e+07	1.5457e+07	1.55642e+07	1.52114e+07	1.67314e+07	1.67314e+07	.	1.57407e+07	1.46541e+07	1.53054e+07	.	1.51005e+07	1.44698e+07	1.46276e+07	1.52031e+07	1.4659e+07	1.59903e+07	1.57901e+07	1.49928e+07	1.52977e+07	1.53789e+07	1.60004e+07	1.46459e+07	1.50421e+07
Intracellular	HILIC	Negative	IHNV181	6.6348e+06	3.58748e+06	4.26192e+06	3.92137e+06	1.07912e+07	1.08501e+07	1.18674e+07	6.27321e+06	1.47663e+07	8.13022e+06	9.1636e+06	5.93291e+06	6.84744e+06	6.50636e+06	1.56174e+07	1.04156e+07	1.08145e+07	9.1088e+06	1.57029e+07	9.35794e+06	8.03704e+06	6.19013e+06	6.55258e+06	9.13368e+06	9.09212e+06	9.09212e+06	.	9.14462e+06	8.25612e+06	8.07354e+06	.	7.53646e+06	7.39472e+06	7.50029e+06	1.15673e+07	1.15717e+07	9.60774e+06	7.7558e+06	1.61204e+07	5.65701e+06	6.63776e+06	9.85747e+06	6.46327e+06	8.80237e+06
Intracellular	HILIC	Negative	IHNV182	8.28403e+06	799353	890451	736522	543053	411357	479640	518224	834361	520255	624719	736353	497384	482778	572650	489206	487607	512096	548391	486309	641646	452343	610882	782268	3.84305e+06	3.84305e+06	.	3.48919e+06	3.7611e+06	3.55542e+06	.	4.11936e+06	3.77951e+06	3.64294e+06	619704	692300	466729	389127	640234	412416	551920	511905	442582	851526
Intracellular	HILIC	Negative	IHNV183	1.165e+07	1.91958e+06	2.06961e+06	1.71344e+06	2.08344e+06	1.91362e+06	1.88864e+06	1.78827e+06	2.57704e+06	1.74504e+06	1.84281e+06	1.61813e+06	1.86061e+06	1.98405e+06	1.91826e+06	1.79511e+06	1.78748e+06	1.90579e+06	3.99113e+06	2.22115e+06	1.907e+06	2.1883e+06	2.08225e+06	2.04203e+06	1.99121e+06	1.99121e+06	.	1.8365e+06	1.80221e+06	1.61528e+06	.	1.76265e+06	1.60356e+06	1.75769e+06	1.96547e+06	1.99392e+06	1.78373e+06	1.84341e+06	3.44829e+06	1.83168e+06	2.00411e+06	1.98484e+06	2.02511e+06	2.06738e+06
Intracellular	HILIC	Negative	IHNV184	5.8818e+06	24165	9416.22	8534.19	1.2131e+07	3.54606e+06	1.09473e+07	1.58871e+07	2.15359e+06	1.03079e+07	5.24006e+06	460493	1.46578e+07	1.38704e+07	5.65185e+06	3.9264e+06	1.3363e+07	1.024e+07	5.43696e+06	8.73554e+06	9.68591e+06	1.42398e+07	1.39554e+07	9.37587e+06	8212.99	8212.99	.	465447	6272.14	7429.17	.	12011.2	15810	2332.78	2.76175e+06	8.01282e+06	1.21183e+07	1.33453e+07	3.85434e+06	1.57965e+07	1.41429e+07	8.24949e+06	1.29838e+07	1.33825e+07
Intracellular	HILIC	Negative	IHNV185	0	0	0	797691	4.31698e+06	7.18255e+06	5.76337e+06	4.82784e+06	4.75684e+06	6.86604e+06	1.15625e+07	1.09651e+07	8.11005e+06	5.08341e+06	3.74686e+06	8.44681e+06	4.82144e+06	6.13364e+06	2.0717e+06	6.73595e+06	9.79945e+06	7.56076e+06	8.99775e+06	5.38247e+06	8.49749e+06	8.49749e+06	.	1.02111e+07	1.13779e+07	1.17511e+07	.	1.31245e+07	1.24452e+07	1.27995e+07	7.81416e+06	5.26054e+06	5.30515e+06	3.8159e+06	1.85048e+06	6.03222e+06	8.59019e+06	6.76309e+06	9.72444e+06	5.10694e+06
Intracellular	HILIC	Negative	IHNV186	3.67472e+07	2.89427e+06	991525	684738	447743	2.89144e+06	1.57712e+06	3.55462e+06	2.23082e+06	2.14072e+06	2.81868e+06	934768	2.21511e+06	1.77993e+06	1.75687e+06	1.20329e+06	1.92134e+06	1.4583e+06	2.17412e+06	1.97477e+06	1.68131e+06	1.64192e+06	1.61694e+06	890938	1.05133e+07	1.05133e+07	.	8.39463e+06	8.54191e+06	8.44473e+06	.	1.40793e+07	1.40841e+07	8.1227e+06	3.18088e+06	856901	743141	2.24721e+06	3.13819e+06	1.0866e+06	1.28559e+06	2.45803e+06	1.78622e+06	2.4365e+06
Intracellular	HILIC	Negative	IHNV187	7.53152e+09	1.24915e+09	1.26005e+09	1.12089e+09	1.34169e+09	1.15712e+09	1.21328e+09	1.17211e+09	1.76062e+09	1.15915e+09	1.17025e+09	1.10608e+09	1.25147e+09	1.24191e+09	1.18733e+09	1.15673e+09	1.21175e+09	1.17438e+09	2.60556e+09	1.24391e+09	1.15281e+09	1.34197e+09	1.2977e+09	1.21246e+09	1.1721e+09	1.1721e+09	.	1.12542e+09	1.14263e+09	1.10738e+09	.	1.12649e+09	1.10818e+09	1.11315e+09	1.19199e+09	1.23091e+09	1.28592e+09	1.19461e+09	2.09382e+09	1.88871e+09	1.2308e+09	1.22369e+09	1.26148e+09	1.34283e+09
Intracellular	HILIC	Negative	IHNV188	5.85504e+08	1.13454e+09	1.09364e+09	1.03016e+09	1.05259e+09	4.13061e+08	3.20483e+08	1.06861e+09	1.1433e+09	1.0861e+09	1.08301e+09	1.06514e+09	1.07098e+09	1.08789e+09	5.55905e+08	1.84864e+08	5.95447e+08	5.75084e+08	1.12469e+09	1.13324e+09	1.09007e+09	1.08734e+09	4.17788e+08	1.16035e+09	1.11448e+09	1.11448e+09	.	1.08382e+09	1.1023e+09	1.05444e+09	.	1.03484e+09	1.03802e+09	1.05751e+09	1.09936e+09	5.37519e+08	4.24775e+08	1.11927e+09	1.1367e+09	4.96796e+08	1.10072e+09	1.19554e+09	1.01006e+09	1.05002e+09
Intracellular	HILIC	Negative	IHNV189	3.40018e+08	2.75066e+08	1.42505e+08	3.09029e+08	3.67967e+08	3.93873e+08	3.57652e+08	3.72028e+08	3.73783e+08	3.78496e+08	3.79481e+08	3.69089e+08	3.73797e+08	3.76767e+08	3.94434e+08	3.82761e+08	3.75531e+08	3.8302e+08	3.80827e+08	3.77044e+08	3.76691e+08	3.71107e+08	3.62014e+08	3.92794e+08	3.90587e+08	3.90587e+08	.	3.84824e+08	3.96228e+08	3.74589e+08	.	3.7403e+08	3.86662e+08	3.92826e+08	3.89594e+08	3.93315e+08	3.6663e+08	3.73573e+08	3.62044e+08	3.72062e+08	3.7676e+08	3.81985e+08	3.65923e+08	3.83444e+08
Intracellular	HILIC	Negative	IHNV190	9.33918e+08	3.73429e+07	3.36205e+07	2.66959e+07	7.32372e+09	2.20962e+09	6.73168e+09	9.72171e+09	1.58262e+09	6.98542e+09	3.56886e+09	3.24227e+08	8.99749e+09	8.7734e+09	3.7344e+09	2.44128e+09	8.47833e+09	6.41436e+09	3.72321e+09	5.01147e+09	5.75941e+09	8.51189e+09	9.02707e+09	6.06896e+09	2.73353e+07	2.73353e+07	.	3.11372e+08	3.50101e+07	3.64607e+07	.	5.34758e+07	6.24621e+07	2.55551e+07	1.73668e+09	5.10673e+09	7.83821e+09	8.30433e+09	2.49817e+09	1.0685e+10	8.54805e+09	5.03275e+09	7.93437e+09	8.61729e+09
Intracellular	HILIC	Negative	IHNV191	4.2193e+06	1.48041e+06	667940	556653	1.05217e+06	955088	3.779e+06	1.50018e+06	133220	3.12122e+06	2.67619e+06	940880	3.09252e+06	2.77063e+06	1.71646e+06	2.61262e+06	1.54105e+06	2.98897e+06	23714.7	2.69144e+06	2.4245e+06	4.69733e+06	1.96099e+06	3.33697e+06	1.19732e+06	1.19732e+06	.	1.50462e+06	1.17359e+06	1.2346e+06	.	1.56842e+06	784478	1.31349e+06	2.53151e+06	2.59715e+06	1.83586e+06	1.2904e+06	402835	3.14797e+06	1.337e+06	3.31437e+06	2.50046e+06	3.24013e+06
Intracellular	HILIC	Negative	IHNV192	9.40117e+07	1.26111e+08	1.16427e+08	1.04194e+08	2.42973e+08	1.51437e+08	2.49522e+08	1.85002e+08	1.78768e+08	1.50188e+08	1.94622e+08	1.12683e+08	1.59253e+08	1.68573e+08	1.90861e+08	1.43475e+08	1.59681e+08	2.44013e+08	2.21571e+08	2.27804e+08	2.34557e+08	1.57464e+08	1.57954e+08	2.24122e+08	9.94734e+07	9.94734e+07	.	1.13952e+08	1.05219e+08	1.00456e+08	.	9.68681e+07	9.57066e+07	9.95308e+07	1.38531e+08	1.87637e+08	1.49203e+08	2.97205e+08	1.83397e+08	1.69469e+08	1.57049e+08	2.07236e+08	2.57787e+08	2.71999e+08
Intracellular	HILIC	Negative	IHNV193	2.93614e+07	1.52956e+06	569469	413429	45539.9	294118	92369.2	57879.3	173006	137895	285059	347807	113843	87125.6	160307	218148	121459	93427.5	117348	92655.8	256713	74412.8	115798	235264	2.2048e+06	2.2048e+06	.	1.77093e+06	1.97943e+06	1.88611e+06	.	2.15619e+06	2.25217e+06	2.11835e+06	217545	141524	117095	42344	178446	109417	78320.2	201947	111400	32106.6
Intracellular	HILIC	Negative	IHNV194	2.84871e+06	1.22413e+06	719242	340000	2.49915e+06	7.47195e+06	3.93766e+06	2.44996e+06	1.06753e+06	3.06584e+06	3.63653e+06	831622	3.33573e+06	1.75592e+06	1.40413e+06	2.79354e+06	3.32691e+06	6.58736e+06	1.67767e+06	3.88028e+06	2.91681e+06	1.97467e+06	4.04285e+06	3.70561e+06	1.01998e+06	1.01998e+06	.	1.2902e+06	1.25784e+06	922381	.	1.06888e+06	484929	1.14642e+06	1.49542e+06	9.49828e+06	1.88912e+06	5.84407e+06	1.36653e+06	1.458e+06	3.57229e+06	3.38798e+06	2.55851e+06	1.00974e+07
Intracellular	HILIC	Negative	IHNV195	1.15903e+07	1.90585e+06	1.87885e+06	1.62229e+06	2.13702e+06	1.95001e+06	1.96398e+06	1.43554e+06	2.53683e+06	1.56576e+06	1.81966e+06	1.80327e+06	2.06705e+06	1.98742e+06	1.79576e+06	1.85007e+06	1.89801e+06	1.89616e+06	3.95807e+06	2.18843e+06	1.76251e+06	1.73303e+06	1.78611e+06	2.06153e+06	1.95414e+06	1.95414e+06	.	1.8793e+06	1.81641e+06	1.6495e+06	.	1.83197e+06	1.75343e+06	1.7098e+06	1.98374e+06	1.84012e+06	1.80481e+06	1.71752e+06	3.46151e+06	1.55724e+06	1.97768e+06	2.01844e+06	1.99912e+06	2.08225e+06
Intracellular	HILIC	Negative	IHNV196	924601	3806.06	2136.82	0	1.20493e+07	3.48142e+06	1.09149e+07	1.61997e+07	2.20769e+06	1.06431e+07	5.43931e+06	466978	1.44533e+07	1.36212e+07	5.83497e+06	3.86177e+06	1.34127e+07	1.02961e+07	5.5019e+06	8.64413e+06	9.63985e+06	1.41651e+07	1.33037e+07	9.9075e+06	0	0	.	456865	4300.16	3636.17	.	13271.8	12562.4	1754.9	2.71126e+06	7.94054e+06	1.1334e+07	1.32297e+07	3.81145e+06	1.4202e+07	1.39014e+07	8.0838e+06	1.30554e+07	1.29407e+07
Intracellular	HILIC	Negative	IHNV197	5.53238e+07	8.6464e+06	8.63093e+06	7.58302e+06	8.60344e+06	7.52447e+06	7.63562e+06	6.86363e+06	1.14624e+07	7.29044e+06	7.41126e+06	7.3143e+06	7.32823e+06	7.8719e+06	7.62265e+06	7.33723e+06	7.07114e+06	7.61956e+06	1.70828e+07	8.06815e+06	7.35376e+06	8.30783e+06	7.72504e+06	7.8443e+06	7.67384e+06	7.67384e+06	.	7.05218e+06	7.60322e+06	6.9757e+06	.	7.2259e+06	7.12361e+06	7.43511e+06	8.07131e+06	7.97077e+06	8.01859e+06	7.17531e+06	1.36146e+07	1.00277e+07	7.93933e+06	7.83351e+06	8.26785e+06	8.3119e+06
Intracellular	HILIC	Negative	IHNV198	356795	2.03995e+06	1.91478e+06	1.86018e+06	7.31423e+06	1.98461e+06	7.38148e+06	1.16129e+07	5.42948e+06	8.08158e+06	5.04856e+06	2.33935e+06	1.09368e+07	1.03524e+07	3.52541e+06	2.24274e+06	9.19327e+06	7.47327e+06	8.69911e+06	5.84076e+06	6.99427e+06	1.0254e+07	9.56955e+06	7.3786e+06	2.36302e+06	2.36302e+06	.	2.65496e+06	2.24288e+06	2.61581e+06	.	2.13009e+06	2.21074e+06	2.11297e+06	3.46474e+06	5.78423e+06	8.33088e+06	9.52366e+06	6.05595e+06	9.84355e+06	1.01347e+07	5.87301e+06	8.1489e+06	9.20031e+06
Intracellular	HILIC	Negative	IHNV199	2.42765e+07	3.16199e+06	2.87659e+06	2.326e+06	7.14167e+06	3.54059e+06	6.6806e+06	8.19174e+06	6.16501e+06	4.78774e+06	3.46897e+06	3.23062e+06	5.53086e+06	7.26946e+06	5.29014e+06	5.65067e+06	7.37939e+06	6.77202e+06	8.11898e+06	4.39676e+06	4.15369e+06	6.24338e+06	5.85587e+06	6.0059e+06	3.32051e+06	3.32051e+06	.	3.83962e+06	3.18363e+06	3.42361e+06	.	3.05125e+06	2.97088e+06	2.92499e+06	6.24371e+06	5.12627e+06	8.42646e+06	6.65892e+06	5.56257e+06	7.58138e+06	4.11773e+06	4.50584e+06	5.15228e+06	8.59842e+06
Intracellular	HILIC	Negative	IHNV200	0	0	0	0	327393	1.91439e+06	976901	197027	350921	262135	447720	218627	167382	193795	600550	1.36478e+06	1.82458e+06	523766	449680	350829	1.83791e+06	455812	144051	824451	2.61004e+06	2.61004e+06	.	2.43144e+06	2.60582e+06	2.42145e+06	.	4.06444e+06	3.90648e+06	2.63246e+06	1.40721e+06	1.19483e+06	224561	439721	151070	1.02954e+06	719391	443932	626564	81393.2
Intracellular	HILIC	Negative	IHNV201	3.46409e+08	5.64461e+07	5.75885e+07	4.86377e+07	6.35593e+07	5.23962e+07	5.80921e+07	5.40277e+07	7.81727e+07	5.47593e+07	5.32142e+07	5.03367e+07	5.55893e+07	5.68661e+07	5.35948e+07	5.23504e+07	5.93667e+07	5.38596e+07	1.16468e+08	5.64341e+07	5.27411e+07	5.87174e+07	5.83106e+07	5.52546e+07	5.13518e+07	5.13518e+07	.	5.01967e+07	5.10192e+07	4.98058e+07	.	4.95027e+07	4.98848e+07	5.01283e+07	5.42374e+07	5.62968e+07	5.80336e+07	5.16675e+07	9.3829e+07	6.78279e+07	5.55015e+07	5.50627e+07	5.73686e+07	6.54788e+07
Intracellular	HILIC	Negative	IHNV202	1.77029e+07	1.94999e+07	1.82804e+07	1.7046e+07	1.30878e+07	1.68182e+07	1.59517e+07	2.00899e+07	1.66461e+07	1.63753e+07	1.60853e+07	1.65977e+07	1.29727e+07	1.61043e+07	1.69048e+07	1.61949e+07	6.85505e+06	1.58923e+07	1.48103e+07	422924	1.61618e+07	9.32423e+06	6.1897e+06	1.70649e+07	1.83247e+07	1.83247e+07	.	1.73465e+07	1.78051e+07	1.67073e+07	.	1.61932e+07	1.68726e+07	1.68781e+07	1.74798e+07	1.58628e+07	1.58106e+07	1.90938e+07	1.41228e+07	1.71272e+07	1.65872e+07	6.57173e+06	8.85077e+06	1.13761e+07
Intracellular	HILIC	Negative	IHNV203	1.5159e+07	1.10553e+07	1.54195e+07	4.40351e+06	1.35488e+07	1.46851e+07	1.45294e+07	1.38932e+07	1.41316e+07	1.40766e+07	1.42087e+07	1.3419e+07	1.37405e+07	1.40519e+07	1.49949e+07	1.42464e+07	1.41435e+07	1.41293e+07	1.43478e+07	1.42042e+07	1.39483e+07	1.38847e+07	1.37383e+07	1.47178e+07	1.44934e+07	1.44934e+07	.	1.41569e+07	1.48988e+07	1.42096e+07	.	1.38317e+07	1.4345e+07	1.45488e+07	1.444e+07	1.46287e+07	1.35312e+07	1.39931e+07	1.36449e+07	1.38517e+07	1.41819e+07	1.43849e+07	1.35168e+07	1.45356e+07
Intracellular	HILIC	Negative	IHNV204	2.72725e+07	1.50145e+06	1.40389e+06	1.14027e+06	5.20639e+07	1.69266e+07	4.9306e+07	7.57437e+07	1.03559e+07	4.98904e+07	2.74738e+07	2.16852e+06	6.72447e+07	6.6566e+07	2.87167e+07	1.82425e+07	5.84669e+07	4.90336e+07	2.68896e+07	3.81304e+07	4.16406e+07	6.28014e+07	6.64289e+07	4.5334e+07	1.28858e+06	1.28858e+06	.	1.95373e+06	1.23517e+06	1.30801e+06	.	1.24907e+06	1.27164e+06	1.25466e+06	1.32544e+07	3.77763e+07	5.67365e+07	6.31696e+07	1.76157e+07	7.78434e+07	6.48116e+07	3.87433e+07	5.90072e+07	6.13339e+07
Intracellular	HILIC	Negative	IHNV205	462139	1.48289e+06	1.47497e+06	1.18483e+06	4.19863e+06	7.06554e+06	7.80214e+06	6.56746e+07	701345	1.66617e+07	6.10559e+06	3.42145e+06	1.71642e+07	1.649e+07	9.80122e+06	6.39476e+06	1.63667e+07	2.50317e+07	1.51823e+06	1.61359e+07	8.28552e+06	1.4807e+07	1.44061e+07	6.97071e+06	3.94665e+06	3.94665e+06	.	5.3275e+06	4.66253e+06	4.78037e+06	.	4.5591e+06	4.61024e+06	4.53747e+06	4.93146e+06	9.99366e+06	1.6924e+07	3.89523e+07	1.63804e+06	2.37924e+07	1.21014e+07	7.96137e+06	1.16016e+07	1.52304e+07
Intracellular	HILIC	Negative	IHNV206	135750	1.7493e+06	1.75691e+06	1.83849e+06	1.73981e+07	2.85918e+07	1.27169e+07	1.68757e+07	1.09283e+07	2.25947e+07	1.14117e+07	5.49006e+06	1.57345e+07	1.03375e+07	1.15041e+07	6.53094e+06	2.39916e+07	2.36693e+07	3.27403e+07	2.03669e+07	1.15163e+07	2.21148e+07	2.21096e+07	7.21084e+06	7.20869e+06	7.20869e+06	.	7.28683e+06	7.40261e+06	7.13458e+06	.	6.86253e+06	6.48436e+06	6.22659e+06	5.27679e+06	2.92889e+07	1.1351e+07	2.53179e+07	9.78496e+06	9.33873e+06	1.57917e+07	6.19186e+06	1.39689e+07	3.59886e+07
Intracellular	HILIC	Negative	IHNV207	112244	1.83778e+06	2.08592e+06	2.07596e+06	1.6204e+07	3.03955e+07	1.36082e+07	9.44503e+06	4.67597e+06	1.36473e+07	1.18901e+07	5.74036e+06	7.97776e+06	6.22385e+06	1.20506e+07	6.66348e+06	1.68227e+07	2.4831e+07	1.07502e+07	2.19732e+07	1.08174e+07	1.35173e+07	1.22946e+07	8.01546e+06	8.30136e+06	8.30136e+06	.	7.80027e+06	7.72668e+06	7.39706e+06	.	7.42742e+06	6.83817e+06	7.07445e+06	5.37787e+06	2.9994e+07	1.07622e+07	2.13268e+07	5.86699e+06	4.22548e+06	7.67959e+06	7.1369e+06	8.04509e+06	2.03409e+07
Intracellular	HILIC	Negative	IHNV208	0	0	0	2016.44	0	0	122072	0	0	0	0	0	0	0	0	0	0	0	0	0	0	0	0	0	2.20342e+06	2.20342e+06	.	2.80024e+06	2.6429e+06	2.64076e+06	.	2.77778e+06	2.57329e+06	2.76812e+06	0	0	100945	0	0	0	0	0	0	0
Intracellular	HILIC	Negative	IHNV209	1.55415e+07	1.16506e+07	7.87093e+06	7.03496e+06	7.63742e+06	5.9209e+06	6.18015e+06	6.84137e+06	7.88519e+06	7.78359e+06	7.00717e+06	8.29949e+06	6.10223e+06	7.34582e+06	5.88011e+06	7.99819e+06	6.88436e+06	7.41398e+06	7.64006e+06	8.06002e+06	7.71062e+06	7.62971e+06	8.13661e+06	6.74792e+06	6.83482e+06	6.83482e+06	.	6.40054e+06	6.51956e+06	8.49707e+06	.	7.75332e+06	7.19972e+06	6.78082e+06	6.73725e+06	7.11576e+06	7.61037e+06	6.72138e+06	6.46441e+06	7.45335e+06	7.09756e+06	6.57204e+06	7.80482e+06	7.54817e+06
Intracellular	HILIC	Negative	IHNV210	2.88728e+07	9.13609e+06	2.24839e+07	3.18867e+07	1.87481e+06	422287	4.34082e+06	3.91023e+06	5.14359e+06	5.37169e+06	7.65243e+06	717998	7.94566e+06	431688	4.08336e+06	1.04693e+06	4.04921e+06	3.65594e+06	5.39621e+06	4.52294e+06	5.61611e+06	5.71452e+06	2.1749e+06	4.24045e+06	4.22166e+06	4.22166e+06	.	4.23077e+06	4.29135e+06	9.34353e+06	.	1.19749e+07	416494	5.79083e+06	4.42662e+06	5.52925e+06	5.27762e+06	3.88226e+06	4.04056e+06	5.23525e+06	4.38825e+06	4.11272e+06	5.258e+06	5.03856e+06
Intracellular	HILIC	Negative	IHNV211	95697.6	461015	360321	666300	3.1664e+07	1.32613e+07	3.22727e+07	5.65437e+07	1.80496e+07	3.43132e+07	1.96404e+07	7.79783e+06	4.05367e+07	4.65786e+07	2.08441e+07	1.24167e+07	4.18972e+07	3.02584e+07	2.69063e+07	2.84326e+07	2.81514e+07	4.03097e+07	3.99579e+07	2.56993e+07	6.80794e+06	6.80794e+06	.	8.39547e+06	7.32943e+06	6.97384e+06	.	6.43697e+06	6.41234e+06	6.54181e+06	1.16631e+07	1.98409e+07	3.69313e+07	4.19681e+07	1.94587e+07	4.8537e+07	4.08514e+07	2.29585e+07	3.22755e+07	3.56876e+07
Intracellular	HILIC	Negative	IHNV212	0	38689.6	32745	18278.3	1.29832e+07	5.97907e+06	1.8497e+07	1.58e+07	2.7046e+06	6.62672e+06	5.06088e+06	4.02596e+06	1.12093e+07	2.24193e+07	743165	955376	1.76434e+07	1.37578e+07	9.06298e+06	3.21071e+06	2.33371e+06	1.74152e+07	1.01212e+07	3.70556e+06	21235.4	21235.4	.	51167.7	35914.6	158994	.	37934.8	18366.4	17667.5	305778	8.86665e+06	1.49649e+07	1.84351e+07	5.88242e+06	1.45662e+07	3.92022e+06	1.46109e+07	1.05461e+07	6.79138e+06
Intracellular	HILIC	Negative	IHNV213	0	32973.9	31197.6	26527.3	1.16455e+07	1.62726e+07	4.17406e+06	5.39122e+06	400719	4.89709e+06	0	1.01818e+06	609534	313380	7.82617e+06	1.35065e+07	1.02242e+07	4.18617e+06	8.4176e+06	1.62416e+06	883821	1.42391e+06	556613	0	4.70619e+06	4.70619e+06	.	6.46893e+06	5.14991e+06	5.27387e+06	.	4.75836e+06	4.52966e+06	4.34561e+06	8.20746e+06	721121	6.11007e+06	1.34435e+06	5.87721e+06	62853.5	216080	3.3626e+06	1.55694e+06	230096
Intracellular	HILIC	Negative	IHNV214	0	133698	137750	49536.3	1.80681e+07	9.69425e+06	9.70206e+06	2.44321e+07	0	6.84718e+06	2.48174e+06	2.46077e+06	6.29539e+06	1.10018e+07	6.90164e+06	1.70501e+07	9.2799e+06	1.83527e+07	16298.4	9.01245e+06	9.13067e+06	1.08828e+07	5.54781e+06	689944	1.47438e+07	1.47438e+07	.	1.73663e+07	1.65473e+07	1.63577e+07	.	1.59656e+07	1.58846e+07	1.61117e+07	1.81288e+07	1.26212e+06	6.609e+06	2.63134e+07	0	1.7776e+07	8.13916e+06	6.20259e+06	7.06709e+06	5.99784e+06
Intracellular	HILIC	Negative	IHNV215	3.45883e+06	1.03774e+07	1.37473e+07	8.5766e+06	2.18969e+08	9.18327e+07	2.17367e+08	3.5352e+08	1.26909e+08	2.36041e+08	1.37124e+08	5.83466e+07	2.71525e+08	2.96941e+08	1.41131e+08	8.94872e+07	2.78043e+08	2.09061e+08	1.83926e+08	1.86142e+08	1.99046e+08	2.81285e+08	2.71843e+08	1.82057e+08	4.80653e+07	4.80653e+07	.	6.28199e+07	5.46811e+07	4.80233e+07	.	5.00774e+07	4.70527e+07	5.01815e+07	8.88545e+07	1.39857e+08	2.50802e+08	2.80331e+08	1.31815e+08	3.28017e+08	2.72128e+08	1.58971e+08	2.36917e+08	2.43092e+08
Intracellular	HILIC	Negative	IHNV216	479740	5.37116e+06	8.47873e+06	5.15013e+06	3.98823e+07	1.56501e+07	4.09641e+07	2.55969e+07	2.26238e+08	1.37056e+07	6.07263e+06	2.79566e+06	1.31767e+07	1.20493e+07	2.0835e+07	1.64979e+07	4.5844e+07	1.14219e+07	4.17969e+08	1.58929e+07	1.6209e+07	1.81365e+07	1.38019e+07	8.27781e+06	6.20716e+06	6.20716e+06	.	1.00848e+07	6.50915e+06	8.35018e+06	.	8.29653e+06	7.05135e+06	6.5111e+06	1.6919e+07	2.86054e+07	4.35974e+07	1.19008e+07	2.38348e+08	1.78765e+07	1.02648e+07	6.99883e+06	1.11895e+07	1.56489e+07
Intracellular	HILIC	Negative	IHNV217	43038.2	5.93484e+07	6.72129e+07	7.56688e+07	1.38254e+08	4.12753e+07	8.95983e+07	2.22877e+08	7.17365e+07	8.28729e+07	3.21482e+07	1.6249e+07	8.872e+07	2.87986e+07	7.36573e+07	1.47545e+07	1.09939e+08	3.59051e+07	1.08046e+08	5.87198e+07	5.89585e+07	5.45789e+07	7.53221e+07	2.74535e+07	7.44462e+07	7.44462e+07	.	7.44634e+07	8.10185e+07	5.52219e+07	.	7.7597e+07	8.11465e+07	5.35468e+07	5.02128e+07	1.56569e+07	9.58051e+07	9.21441e+07	8.71626e+07	5.49754e+07	7.90604e+07	4.25997e+07	8.16402e+07	4.19239e+07
Intracellular	HILIC	Negative	IHNV218	10412.6	7.38317e+06	9.26461e+06	2.50487e+07	8.39331e+06	2.32457e+07	1.87876e+07	2.23206e+07	1.19034e+07	2.51463e+07	2.29584e+07	2.07513e+07	2.14731e+07	2.00168e+07	2.33431e+07	2.31887e+07	1.01129e+07	1.84759e+07	1.46535e+07	2.03186e+07	2.37604e+07	2.20457e+07	1.21203e+07	1.81642e+07	1.04305e+07	1.04305e+07	.	2.04888e+07	2.27739e+07	2.34281e+07	.	2.21264e+07	2.28044e+07	1.2249e+07	2.16651e+07	1.90728e+07	9.17295e+06	1.93097e+07	1.55149e+07	2.13831e+07	2.16274e+07	1.10883e+07	1.11908e+07	1.93483e+07
Intracellular	HILIC	Negative	IHNV219	31489.5	5.75062e+07	6.54973e+07	7.54214e+07	3.43438e+07	1.19484e+07	2.48557e+07	5.64709e+07	6.46387e+07	2.18586e+07	1.62344e+07	1.26193e+07	2.66652e+07	2.01738e+07	2.02766e+07	1.0539e+07	3.00117e+07	1.78677e+07	9.62701e+07	1.80815e+07	1.86182e+07	2.01247e+07	2.45425e+07	1.5702e+07	2.0775e+07	2.0775e+07	.	2.47109e+07	2.21286e+07	2.12353e+07	.	2.10547e+07	2.13192e+07	2.09997e+07	1.50848e+07	1.61178e+07	2.4074e+07	2.73144e+07	7.99872e+07	2.08363e+07	2.31107e+07	1.74125e+07	2.28745e+07	2.5798e+07
Intracellular	HILIC	Negative	IHNV220	0	109723	184617	189027	47474.3	6075.39	0	0	12539.2	6417.52	5603.07	103363	17844.6	88987.1	6705.05	50757.2	13680.2	38065.7	21759.6	0	53087	89853.6	53458.9	79872	1.19522e+06	1.19522e+06	.	1.17716e+06	1.26472e+06	1.18221e+06	.	1.22025e+06	1.24976e+06	1.18677e+06	0	85030.8	44807.7	11030.3	0	107592	35135.1	35763.5	25139.5	144496
Intracellular	HILIC	Negative	IHNV221	21348.3	1.20648e+07	1.5018e+07	1.85573e+07	1.33502e+08	9.54567e+07	1.59323e+08	1.70205e+08	1.33969e+08	1.02949e+08	8.13898e+07	4.41836e+07	1.36356e+08	1.39954e+08	1.51045e+08	1.34304e+08	2.06137e+08	1.8111e+08	2.87929e+08	1.12094e+08	1.08134e+08	1.72897e+08	1.18666e+08	1.48305e+08	1.56338e+07	1.56338e+07	.	3.79746e+07	1.55188e+07	1.63324e+07	.	1.63899e+07	1.70831e+07	1.98162e+07	8.06823e+07	1.52511e+08	1.57331e+08	1.4677e+08	2.00693e+08	1.49905e+08	1.10928e+08	1.43392e+08	1.50468e+08	1.87309e+08
Intracellular	HILIC	Negative	IHNV222	13406.7	5.05169e+07	1.8054e+07	7.30758e+07	2.53803e+07	2.70925e+07	2.79846e+07	2.4864e+07	2.91153e+07	2.72873e+07	2.74264e+07	2.9192e+07	2.65132e+07	1.69075e+07	2.53512e+07	2.86856e+07	2.59376e+07	2.86635e+07	2.92164e+07	2.40678e+07	2.87664e+07	2.77384e+07	2.71642e+07	2.73692e+07	5.69657e+07	5.69657e+07	.	2.74458e+07	5.99397e+07	6.16438e+07	.	4.31729e+07	6.48237e+07	2.0355e+07	2.7764e+07	2.91839e+07	2.74591e+07	2.60051e+07	2.86247e+07	2.78344e+07	2.49832e+07	2.6493e+07	2.83928e+07	2.58181e+07
Intracellular	HILIC	Negative	IHNV223	0	456556	509191	794152	4.03462e+06	999635	2.44064e+06	9.20072e+06	2.30982e+06	2.71251e+06	737414	857504	3.37494e+06	884960	2.36482e+06	510649	2.83542e+06	724120	4.25757e+06	1.99279e+06	2.0032e+06	1.28152e+06	2.65757e+06	457736	2.1781e+06	2.1781e+06	.	2.77529e+06	2.48007e+06	3.04076e+06	.	2.48537e+06	2.46794e+06	2.39247e+06	1.46313e+06	780212	2.7872e+06	3.22456e+06	3.63645e+06	886493	2.90441e+06	1.24378e+06	3.0409e+06	469435
Intracellular	HILIC	Negative	IHNV224	3243.67	2.77795e+06	3.05858e+06	3.33445e+06	422792	61468.2	205559	456561	1.35417e+06	0	84694.7	97848.4	58860.7	38612.2	42181.9	63564.1	609757	114817	4.54284e+06	0	121555	83070.5	107165	30877.5	102751	102751	.	103006	78226.9	58366.7	.	103247	55706.8	66816.8	0	76714.7	106161	226295	1.70906e+06	45830.2	46032.9	0	84268.2	108972
Intracellular	HILIC	Negative	IHNV225	1.05811e+07	420622	423650	265760	1.02487e+07	5.13857e+06	5.56849e+06	7.66454e+06	2.12229e+06	7.00918e+06	2.8336e+06	674216	8.10144e+06	6.7392e+06	4.61772e+06	1.80139e+06	6.32506e+06	1.10523e+07	8.78572e+06	9.24975e+06	4.13589e+06	6.9126e+06	7.55049e+06	3.66559e+06	449034	449034	.	615220	456401	441369	.	441660	437444	410481	1.49052e+06	1.34169e+07	6.04049e+06	9.58342e+06	4.89755e+06	3.64384e+06	6.15385e+06	2.58139e+06	6.2019e+06	1.62938e+07
Intracellular	HILIC	Negative	IHNV226	3.41122e+06	9.06615e+06	1.04095e+07	1.10216e+07	1.49582e+07	1.81528e+07	1.16597e+07	2.27463e+07	2.2478e+07	1.44269e+07	9.12924e+06	9.36727e+06	1.59145e+07	1.4417e+07	1.5883e+07	1.14504e+07	1.58639e+07	1.43692e+07	1.99331e+07	1.4079e+07	1.12015e+07	1.56056e+07	1.44652e+07	1.1543e+07	9.37545e+06	9.37545e+06	.	9.94655e+06	1.03185e+07	9.28297e+06	.	9.39731e+06	8.71833e+06	9.63585e+06	1.08988e+07	2.33865e+07	1.47563e+07	1.57775e+07	2.23176e+07	7.32455e+06	1.37333e+07	1.32489e+07	1.43288e+07	1.96716e+07
Intracellular	HILIC	Negative	IHNV227	490964	1.31415e+06	1.39476e+06	1.31808e+06	7.22018e+07	4.87836e+07	9.89012e+07	1.0013e+08	1.2675e+06	7.30358e+07	3.04525e+07	1.54248e+07	7.28468e+07	5.52399e+07	6.76634e+07	4.96946e+07	1.25106e+08	5.53216e+07	3.10025e+06	8.19929e+07	4.57992e+07	5.50591e+07	6.09078e+07	2.62855e+07	3.44407e+07	3.44407e+07	.	4.12747e+07	3.43786e+07	3.31645e+07	.	3.51008e+07	3.44174e+07	3.30163e+07	4.25693e+07	9.27486e+07	1.02517e+08	7.82005e+07	1.98301e+06	7.74581e+07	5.45892e+07	4.51576e+07	6.93683e+07	7.95407e+07
Intracellular	HILIC	Negative	IHNV228	475484	6.08705e+06	5.96785e+06	5.65728e+06	1.6228e+07	1.01655e+06	1.79499e+07	1.96738e+07	6.75861e+06	1.41762e+07	1.0103e+06	1.5612e+06	9.23125e+06	6.14057e+06	1.2706e+07	1.0161e+06	8.4847e+06	1.83837e+06	1.17607e+07	1.57123e+07	6.87571e+06	5.89917e+06	7.73733e+06	1.10404e+06	1.27436e+06	1.27436e+06	.	1.1774e+06	955372	1.00642e+06	.	1.09024e+06	971188	1.01614e+06	1.80705e+07	1.33076e+06	1.95365e+07	6.00034e+06	8.08927e+06	1.01018e+07	9.09155e+06	1.09085e+07	1.01488e+07	2.1225e+06
Intracellular	HILIC	Negative	IHNV229	0	0	0	102269	4.46847e+06	2.33657e+06	4.40359e+06	5.88914e+06	4.60296e+06	3.36967e+06	1.70704e+06	507802	3.62763e+06	4.88267e+06	5.24901e+06	3.66529e+06	7.2379e+06	5.10462e+06	8.91917e+06	3.70967e+06	2.81074e+06	5.5338e+06	3.94308e+06	5.12901e+06	10710.4	10710.4	.	311421	22539.2	61289.7	.	29503.6	32624.6	27221.2	2.832e+06	4.07399e+06	5.77875e+06	5.00225e+06	7.30929e+06	4.29458e+06	2.85342e+06	3.70639e+06	3.91444e+06	6.5047e+06
Intracellular	HILIC	Negative	IHNV230	2.71174e+06	1.78066e+06	2.5926e+06	2.43381e+06	2.50718e+07	6.33357e+06	1.77729e+07	2.7984e+07	6.67984e+07	1.31345e+07	5.56284e+06	7.14005e+06	1.55193e+07	1.62938e+07	1.26342e+07	9.21984e+06	1.92948e+07	2.11542e+07	1.40502e+08	1.1343e+07	9.96038e+06	1.38046e+07	2.50794e+07	1.39431e+07	1.32326e+07	1.32326e+07	.	1.04127e+07	1.13721e+07	1.26496e+07	.	1.20146e+07	1.16533e+07	1.02089e+07	8.01405e+06	1.40599e+07	2.37192e+07	2.08584e+07	9.17943e+07	2.65492e+07	1.00125e+07	6.61038e+06	1.29414e+07	1.93333e+07
Intracellular	HILIC	Negative	IHNV231	4315.72	6677.64	4015.31	3652.55	1.49161e+06	1.80278e+06	2.70211e+06	4.01321e+06	29010.1	2.94704e+06	956193	455446	2.94289e+06	1.88083e+06	1.86277e+06	1.53499e+06	3.85512e+06	2.10948e+06	30128.5	3.43828e+06	1.33788e+06	1.97334e+06	2.18071e+06	1.15818e+06	1.28364e+06	1.28364e+06	.	1.53487e+06	1.25002e+06	1.165e+06	.	1.26521e+06	1.2306e+06	1.10307e+06	1.34336e+06	3.68918e+06	3.03347e+06	3.03107e+06	0	3.01481e+06	1.85255e+06	1.10559e+06	2.18441e+06	2.96448e+06
Intracellular	HILIC	Negative	IHNV232	59944.5	537864	277434	261225	1.09787e+07	2.99862e+07	4.58828e+07	5.03922e+06	554248	2.0856e+06	9.93236e+06	1.98153e+06	1.98781e+06	5.61965e+07	9.2801e+06	2.44139e+07	3.73756e+07	1.4538e+07	588839	7.46125e+06	496135	8.89429e+07	874619	5.25666e+06	9.29864e+06	9.29864e+06	.	1.05669e+07	1.07519e+07	1.01314e+07	.	1.08703e+07	9.59145e+06	1.03592e+07	326631	1.49119e+06	2.08028e+07	3.91361e+07	597775	4.0976e+07	2.02248e+06	1.49045e+06	1.39785e+06	3.09414e+06
Intracellular	HILIC	Negative	IHNV233	70563.7	204923	59139.9	35191.7	443159	83599.3	106809	13989.5	39434.1	86258.7	21979.8	27884.2	469696	396463	607924	86543.4	526199	89971.1	37033.9	28709.2	94324.8	69121.9	221219	57293.2	845694	845694	.	649131	639920	666577	.	665896	693541	658972	550924	130028	110953	64828.8	28716.6	90951.5	85478.3	62855.2	385269	120169
Intracellular	HILIC	Negative	IHNV234	71147.6	422689	193616	182415	3.73042e+06	7.41754e+06	1.56551e+07	1.9597e+06	727364	577942	2.59647e+06	419088	678445	2.02896e+07	2.72108e+06	6.14538e+06	1.39338e+07	4.37998e+06	234465	2.26328e+06	211626	3.20777e+07	254458	1.44551e+06	4.74333e+06	4.74333e+06	.	4.25964e+06	4.89146e+06	4.52778e+06	.	5.14137e+06	6.14347e+06	5.00545e+06	582452	277836	7.64207e+06	1.40922e+07	260340	1.51114e+07	602030	468675	507021	1.07911e+06
Intracellular	HILIC	Negative	IHNV235	6.27545e+06	1.43153e+06	567269	455682	5.11618e+07	8.10401e+06	2.27531e+07	2.85607e+07	2.80429e+07	8.58769e+06	4.00454e+06	2.73816e+06	1.88937e+07	1.67195e+07	2.06459e+07	1.00884e+07	2.03297e+07	2.20481e+07	6.47278e+07	1.29872e+07	4.09487e+06	2.31646e+07	1.14181e+07	1.31028e+07	2.83136e+06	2.83136e+06	.	3.65945e+06	2.17108e+06	2.22357e+06	.	2.40201e+06	2.84752e+06	1.9933e+06	1.38297e+07	1.65782e+07	2.56099e+07	2.44819e+07	4.68048e+07	1.85297e+07	4.58804e+06	1.38061e+07	1.55179e+07	2.71663e+07
Intracellular	HILIC	Negative	IHNV236	61756.1	120713	96596.9	969371	2.2134e+07	1.19126e+07	2.50032e+07	1.65243e+07	5.09695e+06	1.59018e+07	7.33544e+06	2.86084e+06	1.35839e+07	1.35812e+07	1.2423e+07	1.07372e+07	2.51749e+07	1.57746e+07	9.01813e+06	1.11796e+07	6.7656e+06	3.04553e+07	1.16166e+07	5.67718e+06	7.40489e+06	7.40489e+06	.	8.96984e+06	8.434e+06	8.88881e+06	.	8.86387e+06	8.37569e+06	8.28715e+06	1.11422e+07	9.92117e+06	2.49447e+07	1.86818e+07	7.34363e+06	1.70721e+07	8.83708e+06	8.21108e+06	1.32457e+07	8.11124e+06
Intracellular	HILIC	Negative	IHNV237	4299.45	79594.6	63409.1	417332	262089	1.74132e+06	2.04103e+06	1.12017e+06	19073.1	1.46558e+06	826142	562880	1.32711e+06	1.56229e+06	801886	2.10593e+06	1.52713e+06	2.40923e+06	40352.7	1.22164e+06	525635	2.15721e+06	1.25857e+06	1.52553e+06	307345	307345	.	906002	843861	995545	.	918022	978263	1.03113e+06	884984	3.31937e+06	1.98359e+06	1.46811e+06	0	2.83132e+06	517863	876706	1.6298e+06	3.29251e+06
Intracellular	HILIC	Negative	IHNV238	3778.72	0	83047.6	1.43623e+06	9.27201e+06	3.0497e+06	5.5272e+06	3.67835e+06	842983	3.90514e+06	1.38619e+06	1.97006e+06	2.91229e+06	3.64679e+06	5.08891e+06	2.84527e+06	2.54458e+06	3.11536e+06	1.30303e+06	2.20301e+06	1.8693e+06	2.15507e+06	1.58457e+06	1.94643e+06	1.63315e+06	1.63315e+06	.	2.2497e+06	2.71919e+06	3.15704e+06	.	2.80581e+06	3.36998e+06	3.99351e+06	4.9919e+06	4.36209e+06	4.21448e+06	2.42891e+06	800837	3.52005e+06	1.56095e+06	2.44984e+06	2.86109e+06	4.04352e+06
Intracellular	HILIC	Negative	IHNV239	20931.4	160234	127595	624445	4.59829e+06	3.52951e+06	1.4616e+06	4.85904e+06	6.42726e+06	955552	616148	589371	842996	1.1123e+06	2.60213e+06	2.72658e+06	1.93263e+06	4.96118e+06	4.50156e+06	1.72667e+06	900231	1.30798e+06	843131	819289	3.80047e+06	3.80047e+06	.	3.06685e+06	2.89201e+06	2.85992e+06	.	3.28878e+06	3.4845e+06	3.20507e+06	2.6994e+06	2.89152e+06	2.17503e+06	4.25476e+06	4.87739e+06	1.27672e+06	498577	1.01499e+06	1.10606e+06	1.28296e+06
Intracellular	HILIC	Negative	IHNV240	329.595	29043	42673.5	0	8.6444e+06	1.06438e+07	5.34243e+06	6.30646e+06	17832.8	717536	859517	2.16171e+06	2.46702e+06	1.57357e+06	1.37636e+07	1.57231e+07	6.67977e+06	9.22918e+06	20777.2	3.03358e+06	4.43871e+06	2.93591e+06	2.9423e+06	1.43051e+06	9.15501e+06	9.15501e+06	.	1.01634e+07	1.03489e+07	1.01122e+07	.	1.11659e+07	1.10752e+07	1.09386e+07	3.85284e+06	1.27365e+07	3.66134e+06	5.22302e+06	1.44981e+06	2.64615e+06	360156	2.25601e+06	2.28724e+06	1.24768e+06
Intracellular	HILIC	Negative	IHNV241	5023.45	42340	38077.2	33432	7.94945e+06	2.30822e+06	6.9494e+06	1.22736e+07	1.21516e+06	6.32417e+06	8665.09	3.65169e+06	9.67257e+06	5.24815e+06	3.7153e+06	582844	5.90097e+06	24478.7	3.40809e+06	3.75793e+06	2.20764e+06	5.57759e+06	6.03554e+06	15867.1	1.13513e+06	1.13513e+06	.	1.53371e+06	1.0261e+06	1.04617e+06	.	1.03087e+06	1.06281e+06	948091	6.99725e+06	40612.7	7.82719e+06	4.64622e+06	3.18243e+06	6.18614e+06	5.5948e+06	7.52761e+06	9.32506e+06	356629
Intracellular	HILIC	Negative	IHNV242	19456.3	271088	359332	185108	613951	1.33585e+06	479761	632455	1.06111e+06	561113	511522	521640	600338	279420	680671	432911	314120	560866	1.0926e+06	710975	783399	428218	765423	392440	2.2214e+06	2.2214e+06	.	2.48152e+06	2.4422e+06	2.49384e+06	.	2.8376e+06	2.66408e+06	2.40493e+06	543744	352685	560337	384827	1.00146e+06	391477	418189	490561	665932	378513
Intracellular	HILIC	Negative	IHNV243	2364.73	188965	227925	96498.1	310050	117491	232709	115130	9.22691e+06	159240	129194	144159	185453	257539	2.03822e+06	887062	3.51884e+06	762138	1.0242e+07	1.30683e+06	440748	755692	614140	371700	942794	942794	.	1.10717e+06	1.15285e+06	1.10634e+06	.	1.11618e+06	1.15221e+06	1.1388e+06	181677	1.98171e+06	246987	166803	6.73167e+06	210965	105181	48366.9	243318	457928
Intracellular	HILIC	Negative	IHNV244	390674	4941.61	7131.54	6979.21	1.19005e+07	2.59157e+07	1.10803e+07	1.2623e+07	1.09516e+07	1.50931e+07	4.02543e+07	1.48705e+07	1.53303e+07	1.10031e+07	1.17221e+07	1.3174e+07	1.14297e+07	1.30183e+07	9.22314e+06	3.11622e+07	3.26161e+07	1.49821e+07	2.53177e+07	2.04952e+07	1.63767e+07	1.63767e+07	.	1.80211e+07	1.65238e+07	1.64379e+07	.	1.60254e+07	1.40201e+07	1.46409e+07	2.61244e+07	1.01134e+07	8.8888e+06	1.20263e+07	1.3737e+07	1.31364e+07	3.51624e+07	2.21244e+07	3.32856e+07	1.06311e+07
Intracellular	HILIC	Negative	IHNV245	551764	381634	544092	930563	5.63084e+06	7.41483e+06	6.24328e+06	8.0217e+06	3.16246e+06	7.62464e+06	8.9114e+06	8.16047e+06	8.19455e+06	7.68344e+06	6.13452e+06	6.79718e+06	6.35614e+06	6.28884e+06	4.61684e+06	7.52495e+06	7.93477e+06	3.09264e+06	8.12006e+06	7.69013e+06	6.97049e+06	6.97049e+06	.	8.57437e+06	7.04964e+06	8.45476e+06	.	8.46851e+06	7.69076e+06	8.09556e+06	7.1175e+06	6.6721e+06	2.40608e+06	7.62691e+06	6.2258e+06	7.18631e+06	9.27238e+06	7.68431e+06	7.54566e+06	6.37736e+06
Intracellular	HILIC	Negative	IHNV246	0	0	0	6.36571e+06	1.157e+06	1.49162e+06	1.31345e+06	950524	1.05272e+06	1.32119e+06	1.56047e+06	1.60516e+06	1.22639e+06	1.17628e+06	1.19515e+06	1.40371e+06	1.05338e+06	1.23118e+06	824397	1.29469e+06	1.41813e+06	1.28196e+06	1.25409e+06	1.25857e+06	1.52914e+06	1.52914e+06	.	1.66547e+06	1.71575e+06	1.68768e+06	.	1.60318e+06	1.65709e+06	1.62802e+06	1.46287e+06	1.36049e+06	1.15276e+06	1.19536e+06	976991	1.14098e+06	1.23436e+06	1.49483e+06	1.24273e+06	1.22564e+06
Intracellular	HILIC	Negative	IHNV247	0	0	5185.96	1.25544e+06	1.67715e+06	1.13495e+06	1.43662e+06	1.10651e+06	1.17518e+06	1.58955e+06	1.49545e+06	1.47521e+06	1.53884e+06	1.29146e+06	887162	1.60961e+06	1.47119e+06	1.56641e+06	1.12178e+06	1.09159e+06	1.61921e+06	1.60417e+06	1.61758e+06	480575	881585	881585	.	1.3814e+06	1.26026e+06	1.3594e+06	.	1.4804e+06	1.40667e+06	1.53539e+06	1.33106e+06	1.4629e+06	1.53946e+06	1.56024e+06	866908	1.7173e+06	1.31385e+06	1.25065e+06	1.86013e+06	781424
Intracellular	HILIC	Negative	IHNV248	399104	1.84002e+06	1.16392e+06	1.54706e+06	1.37887e+07	4.15011e+06	1.2222e+07	1.38253e+07	1.55368e+07	7.13332e+06	5.53449e+06	3.1489e+06	9.02339e+06	1.14389e+07	7.53671e+06	7.18239e+06	1.25887e+07	1.21966e+07	3.23603e+07	7.27204e+06	3.12557e+06	1.21847e+07	7.45236e+06	6.53067e+06	3.42845e+06	3.42845e+06	.	3.5815e+06	3.28192e+06	3.36708e+06	.	3.39056e+06	3.49907e+06	3.17784e+06	3.88403e+06	5.86012e+06	1.19202e+07	1.51236e+07	1.60973e+07	1.6273e+07	9.58362e+06	4.53046e+06	9.46441e+06	1.10786e+07
Intracellular	HILIC	Negative	IHNV249	334019	1.223e+06	1.15033e+06	732593	2.2421e+06	1.04665e+06	2.90048e+06	3.87182e+06	1.11182e+06	1.91697e+06	1.37097e+06	1.16646e+06	1.71849e+06	3.37365e+06	2.31958e+06	1.25463e+06	2.41549e+06	2.00454e+06	1.07494e+06	2.0834e+06	2.03456e+06	4.76604e+06	1.25793e+06	836170	1.61939e+07	1.61939e+07	.	1.85393e+07	1.9174e+07	1.74645e+07	.	1.81174e+07	1.81458e+07	1.84742e+07	1.01003e+06	952585	2.78955e+06	3.4972e+06	1.18169e+06	4.5523e+06	3.45297e+06	1.48522e+06	1.45179e+06	2.7942e+06
Intracellular	HILIC	Negative	IHNV250	154486	2.24471e+06	2.19933e+06	823858	1.64554e+06	2.62537e+06	2.19708e+06	7.96714e+06	97843	4.13686e+06	2.68562e+06	1.95602e+06	3.08765e+06	8.13698e+06	2.1667e+06	2.10238e+06	2.7095e+06	4.16962e+06	112719	4.59814e+06	4.06051e+06	1.00242e+07	2.2137e+06	2.05478e+06	2.73236e+07	2.73236e+07	.	3.1095e+07	3.06424e+07	3.08268e+07	.	3.01824e+07	3.03528e+07	3.04383e+07	1.70368e+06	1.41143e+06	3.16474e+06	8.11159e+06	228373	9.52538e+06	7.43204e+06	2.92623e+06	2.30899e+06	6.1932e+06
Intracellular	HILIC	Negative	IHNV251	612504	781383	505689	619329	4.66622e+06	1.30038e+06	3.0489e+06	2.75742e+06	1.82858e+06	2.21867e+06	995424	777233	3.09018e+06	5.50997e+06	1.87748e+06	1.54042e+06	3.52265e+06	1.97825e+06	3.26561e+06	2.17059e+06	1.20202e+06	3.73865e+06	3.7042e+06	3.50012e+06	685289	685289	.	891988	661112	807307	.	727263	713227	714280	1.1763e+06	2.60962e+06	4.60627e+06	1.85341e+06	2.33581e+06	5.40647e+06	1.48854e+06	2.75453e+06	3.2039e+06	1.01987e+07
Intracellular	HILIC	Negative	IHNV252	0	0	0	3343.3	3.55965e+06	4.90535e+06	4.42975e+06	4.15254e+06	4.34681e+06	4.88394e+06	7.31937e+06	5.75611e+06	5.15905e+06	4.44066e+06	4.64784e+06	5.14091e+06	4.62945e+06	4.28119e+06	3.58224e+06	5.06607e+06	6.69554e+06	4.54086e+06	493363	4.50588e+06	9.6516e+06	9.6516e+06	.	9.15623e+06	6.27654e+06	1.06366e+07	.	1.05634e+07	1.06568e+07	1.034e+07	4.7861e+06	4.40743e+06	4.02672e+06	3.99194e+06	3.66403e+06	3.91978e+06	5.89822e+06	4.96632e+06	4.79292e+06	3.50305e+06
Intracellular	HILIC	Negative	IHNV253	1.24416e+09	8.75268e+07	1.28516e+07	6.39291e+06	1.75611e+08	7.54997e+07	1.57092e+08	1.64334e+08	2.09393e+08	5.66369e+07	6.28476e+07	2.53075e+07	8.04046e+07	1.22817e+08	1.09666e+08	1.20763e+08	1.79865e+08	1.38229e+08	7.30568e+07	5.54655e+07	3.81775e+07	9.54608e+07	8.17034e+07	2.17099e+08	6.32255e+07	6.32255e+07	.	6.97301e+07	6.75278e+07	6.49756e+07	.	6.8638e+07	6.70592e+07	6.636e+07	6.77533e+07	1.87634e+08	1.56563e+08	1.46975e+08	8.55456e+07	1.03589e+08	4.65303e+07	5.86858e+07	8.18916e+07	1.78495e+08
Intracellular	HILIC	Negative	IHNV254	3.90731e+07	1.27039e+06	871551	802632	4.52046e+08	7.98362e+07	2.65315e+08	5.36892e+08	3.4549e+07	2.68177e+08	8.62303e+07	9.32489e+06	2.61691e+08	3.10829e+08	2.35386e+08	7.58408e+07	2.28355e+08	3.10385e+08	6.94748e+07	1.87202e+08	9.7446e+07	2.73735e+08	1.47235e+08	2.10888e+08	2.91463e+06	2.91463e+06	.	7.76798e+06	491634	510362	.	544889	563873	392106	1.37177e+08	2.24304e+08	3.16891e+08	4.27508e+08	5.80556e+07	4.05195e+08	2.22948e+08	2.64696e+08	2.48197e+08	3.69252e+08
Intracellular	HILIC	Negative	IHNV255	4.21902e+07	4.70382e+06	849628	706348	2.15253e+07	5.20843e+06	2.98512e+07	4.24412e+07	1.30826e+07	1.43494e+07	2.76968e+06	1.18895e+06	1.70831e+07	1.56984e+07	1.4157e+07	8.1964e+06	6.02164e+07	9.7578e+06	1.1767e+07	9.78807e+06	4.12874e+06	1.09231e+07	9.3964e+06	6.44191e+06	943561	943561	.	1.3608e+06	906792	1.03644e+06	.	1.07239e+06	1.09029e+06	1.06017e+06	3.44588e+06	1.46999e+07	3.45907e+07	2.58582e+07	1.80533e+07	2.50703e+07	9.42995e+06	6.76858e+06	1.68853e+07	1.5264e+07
Intracellular	HILIC	Negative	IHNV256	2.58321e+07	1.1193e+07	1.56859e+06	742340	1.89801e+06	1.86421e+06	1.32342e+07	1.03948e+07	1.05415e+06	5.41355e+06	1.97485e+06	2.44036e+06	5.59874e+06	7.22345e+06	663719	487815	4.58399e+06	5.39859e+06	4.53266e+06	5.45806e+06	2.67989e+06	6.73968e+06	3.63655e+06	355558	749478	749478	.	691016	845344	823125	.	672880	771512	683287	547026	1.50559e+06	4.28804e+06	7.44362e+06	3.43075e+06	8.86057e+06	3.42974e+06	5.40098e+06	5.5236e+06	5.20754e+06
Intracellular	HILIC	Negative	IHNV257	2.16701e+07	1.16785e+07	1.8358e+06	842014	796397	1.25409e+06	5.85041e+06	775094	1.54672e+06	737877	550904	1.80691e+06	778252	731512	1.02035e+06	1.0643e+06	2.29346e+06	2.78693e+06	2.04379e+06	3.92916e+06	693347	930888	847126	394628	1.57355e+06	1.57355e+06	.	1.8069e+06	1.70309e+06	1.58364e+06	.	1.52502e+06	1.46973e+06	1.65013e+06	887850	681990	2.18951e+06	963301	2.0607e+06	714995	842988	1.36566e+06	708669	1.14751e+06
Intracellular	HILIC	Negative	IHNV258	1.98382e+08	8.86559e+06	895721	457418	1.39048e+06	1.10561e+06	2.11197e+06	1.23322e+06	160117	1.08771e+06	660705	438485	1.3517e+06	851846	1.01362e+06	355865	1.46657e+06	1.72509e+06	118591	1.96808e+06	879683	1.22741e+06	1.45255e+06	633645	899759	899759	.	1.01364e+06	988358	1.06421e+06	.	941107	1.00091e+06	1.10337e+06	438169	1.43957e+06	1.0412e+06	1.92957e+06	76488.8	649668	1.29738e+06	512041	959002	2.45406e+06
Intracellular	HILIC	Negative	IHNV259	2.6682e+08	3.38425e+06	1.46801e+06	1.32206e+06	1.06462e+07	2.21948e+06	3.0358e+06	1.66339e+07	6.12051e+06	6.40263e+06	1.53157e+06	2.87586e+06	1.70091e+06	1.918e+06	4.40755e+06	4.6632e+06	3.6718e+06	3.49485e+06	5.21669e+06	1.76312e+06	1.50837e+06	2.07309e+06	1.44626e+06	951363	4.34922e+06	4.34922e+06	.	5.09539e+06	4.60923e+06	4.93683e+06	.	4.69161e+06	4.95669e+06	4.64974e+06	5.06104e+06	1.27656e+06	3.35765e+06	1.099e+07	8.51734e+06	9.1484e+06	1.22992e+06	4.57116e+06	1.84504e+06	1.15868e+06
Intracellular	HILIC	Negative	IHNV260	0	32598.4	46976.2	82367.8	3.1352e+06	2.20472e+06	2.50358e+06	2.75997e+06	1.83498e+06	2.46784e+06	1.14234e+06	381853	2.28887e+06	1.66961e+06	2.05111e+06	723096	2.83173e+06	1.30675e+06	2.96048e+06	3.02436e+06	1.73663e+06	1.77416e+06	3.13996e+06	0	543393	543393	.	966716	734117	879825	.	951847	828875	897858	714335	32190	2.13749e+06	2.96777e+06	2.36502e+06	2.06738e+06	2.53263e+06	1.09415e+06	2.4558e+06	310964
Intracellular	HILIC	Negative	IHNV261	3256.51	0	0	0	3.70264e+06	3.5542e+06	2.58956e+06	2.73189e+06	368903	2.52048e+06	1.18244e+06	0	2.74532e+06	1.33877e+06	1.50222e+06	40697.6	2.64489e+06	5.38789e+06	1.58587e+06	4.07206e+06	1.60282e+06	2.47354e+06	3.85926e+06	581787	0	0	.	0	0	0	.	0	0	0	0	3.51253e+06	2.35934e+06	5.35482e+06	365525	1.54605e+06	2.72663e+06	297393	1.92509e+06	9.03744e+06
Intracellular	HILIC	Negative	IHNV262	3.12661e+06	120391	51757.6	35113.7	73597.5	50832.9	75623.6	88389.5	87811	32624.7	53823.1	29975.5	26406.6	59761.7	45248.3	64119.6	70319.9	20890.3	30368.3	52958.4	41938.2	108798	34932.8	51860.4	517155	517155	.	618790	628033	571617	.	640274	628796	595617	70751	32316.9	69338.3	68100.4	46402	102959	53865.1	11534.7	46876.2	43305.7
Intracellular	HILIC	Negative	IHNV263	3.28216e+06	200739	139523	88236.1	4.61974e+06	2.47056e+06	8.04279e+06	1.20901e+06	0	1.01771e+06	287397	254036	1.21799e+06	822361	2.79951e+06	246830	2.48031e+06	303906	34431.8	788993	650945	627974	966845	356015	879159	879159	.	1.01102e+06	1.05496e+06	1.07835e+06	.	1.06358e+06	1.01236e+06	1.10172e+06	2.62512e+06	326491	2.00212e+06	489466	57037	630372	724134	600230	1.45154e+06	427717
Intracellular	HILIC	Negative	IHNV264	245083	641965	529432	441278	1.88061e+08	7.82712e+06	9.38094e+07	2.75147e+07	2.38447e+08	7.337e+06	633342	1.8408e+06	9.93072e+06	7.73386e+06	1.3323e+08	6.46964e+06	1.36975e+08	5.05027e+06	7.16943e+08	6.97467e+07	3.19775e+06	1.06705e+08	2.97699e+07	6.8238e+06	939326	939326	.	1.79433e+06	868737	1.21416e+06	.	952060	916445	879587	3.03566e+07	2.01831e+06	1.28344e+08	5.46209e+06	3.0463e+08	6.63295e+06	2.80795e+06	4.66647e+07	1.15986e+07	4.37713e+06
Intracellular	HILIC	Negative	IHNV265	7.93264e+06	383299	193404	98265.5	109125	119870	138732	123410	85585.8	127091	147545	134260	242103	131321	91454.2	103891	156975	55958.7	78730.4	151201	179158	139916	236734	104194	1.59173e+06	1.59173e+06	.	1.54258e+06	1.48086e+06	1.39098e+06	.	1.43076e+06	1.39372e+06	1.45594e+06	56678.3	82388.4	240152	124023	41818.6	140465	247032	152362	192821	36223.2
Intracellular	HILIC	Negative	IHNV266	4.77774e+07	8.32055e+06	4.06822e+06	4.31942e+06	6.39544e+09	4.47626e+09	6.21365e+09	8.23729e+09	8.1641e+09	5.36551e+09	4.77302e+09	6.63719e+09	6.66834e+09	5.17544e+09	6.19023e+09	3.84154e+09	6.39792e+09	3.85985e+09	1.07635e+10	5.3865e+09	5.12654e+09	5.50592e+09	6.94692e+09	1.739e+09	1.12197e+10	1.12197e+10	.	1.11577e+10	1.12512e+10	1.08956e+10	.	1.22999e+10	1.17569e+10	1.08291e+10	5.3843e+09	3.01536e+09	5.72976e+09	6.43948e+09	9.28645e+09	5.6105e+09	6.04339e+09	4.7857e+09	5.72907e+09	3.10529e+09
Intracellular	HILIC	Negative	IHNV267	1.31441e+08	1.71978e+07	1.64965e+07	1.06499e+07	1.35359e+07	1.49186e+07	2.64553e+07	1.16448e+07	1.66962e+07	1.31239e+07	1.45656e+07	2.09732e+07	1.34314e+07	1.38833e+07	1.24509e+07	1.42251e+07	1.62321e+07	1.68701e+07	1.83412e+07	1.08816e+07	1.23954e+07	1.43556e+07	1.30214e+07	1.0931e+07	1.47257e+07	1.47257e+07	.	1.69417e+07	1.50144e+07	1.7676e+07	.	1.85405e+07	1.68107e+07	3.26439e+07	1.39484e+07	1.43888e+07	1.77557e+07	1.20877e+07	1.48343e+07	1.24013e+07	1.39097e+07	1.14301e+07	1.39745e+07	1.37816e+07
Intracellular	HILIC	Negative	IHNV268	258517	2.41926e+06	2.44958e+06	2.08329e+06	3.21504e+06	1.23605e+07	1.93848e+07	2.932e+06	2.82201e+06	832705	2.8144e+06	843294	756653	2.64979e+06	911304	886478	6.09714e+06	735141	3.50271e+06	511767	2.81844e+06	2.71875e+07	1.5048e+07	2.25375e+06	963960	963960	.	938478	1.07917e+06	1.23498e+07	.	1.13893e+06	1.07083e+06	903601	736289	766250	7.00755e+06	2.80911e+06	2.0671e+06	2.92296e+06	6.83743e+06	691009	1.2697e+07	2.30984e+07
Intracellular	HILIC	Negative	IHNV269	1.92476e+08	2.32495e+06	1.08522e+06	706047	1.43891e+07	1.10818e+07	5.47126e+07	1.83817e+07	1.14054e+08	6.60581e+06	4.13792e+06	1.5791e+06	1.12703e+07	8.1726e+06	8.22166e+06	6.3558e+06	3.27086e+07	6.06691e+06	1.36426e+08	9.91426e+06	5.35448e+06	1.33755e+07	1.11772e+07	4.40355e+06	1.02297e+07	1.02297e+07	.	1.07549e+07	9.31523e+06	9.74469e+06	.	9.5153e+06	9.16878e+06	8.43445e+06	6.54032e+06	8.04003e+06	4.74512e+07	8.11201e+06	1.21844e+08	1.02768e+07	8.90507e+06	4.63877e+06	9.23617e+06	6.06241e+06
Intracellular	HILIC	Negative	IHNV270	304.935	0	0	0	1.0047e+08	8.25769e+07	3.65539e+07	6.70815e+07	2.07259e+07	6.30829e+07	3.13269e+07	6.40944e+06	6.44659e+07	3.91065e+07	4.2154e+07	1.23037e+07	6.11282e+07	1.00078e+08	2.25681e+07	9.10585e+07	4.09226e+07	6.05384e+07	8.45846e+07	1.72936e+07	1.14944e+07	1.14944e+07	.	1.50628e+07	1.30288e+07	1.23356e+07	.	1.20728e+07	1.14268e+07	1.27211e+07	7.98576e+06	6.38266e+07	3.71146e+07	1.22246e+08	1.80536e+07	3.44582e+07	6.95089e+07	1.20158e+07	5.37164e+07	1.46568e+08
Intracellular	HILIC	Negative	IHNV271	0	1.148e+06	1.05885e+06	570074	1.42353e+08	9.6065e+07	1.35409e+08	1.77262e+08	1.74692e+08	1.22251e+08	1.03087e+08	1.47993e+08	1.43544e+08	1.15401e+08	1.34489e+08	8.60725e+07	1.41331e+08	8.48636e+07	2.28253e+08	1.1531e+08	1.14984e+08	1.2545e+08	1.53571e+08	3.72043e+07	2.43627e+08	2.43627e+08	.	2.3844e+08	2.40758e+08	2.40307e+08	.	2.63583e+08	2.55458e+08	2.37891e+08	1.17047e+08	6.39414e+07	1.23105e+08	1.39905e+08	2.11614e+08	1.25684e+08	1.32446e+08	1.0884e+08	1.22592e+08	7.06032e+07
Intracellular	HILIC	Negative	IHNV272	4.08829e+06	2.20371e+06	2.14981e+06	1.72998e+06	1.21271e+07	4.37079e+06	9.31908e+06	1.58431e+07	6.34788e+06	6.51189e+06	4.06932e+06	1.72201e+06	1.26131e+07	1.39838e+07	8.58783e+06	5.54494e+06	9.80517e+06	1.10148e+07	1.1826e+07	7.77408e+06	4.9279e+06	1.14988e+07	1.11307e+07	1.03958e+07	1.84622e+06	1.84622e+06	.	1.26489e+06	1.536e+06	582273	.	1.18157e+06	1.42697e+06	1.40203e+06	5.00845e+06	8.69267e+06	9.78608e+06	1.04138e+07	9.43763e+06	1.00162e+07	6.79668e+06	8.80685e+06	1.09576e+07	1.6304e+07
Intracellular	HILIC	Negative	IHNV273	4.02891e+06	1.16888e+07	1.46718e+07	6.54909e+06	1.13858e+06	1.84887e+06	2.30644e+06	2.54429e+06	1.63349e+06	2.65758e+06	2.79237e+06	172116	2.56316e+06	3.26871e+06	1.33641e+06	3.3996e+06	2.05454e+06	1.57786e+06	1.81782e+06	1.83281e+06	2.71042e+06	2.57875e+06	2.3966e+06	4.87792e+06	5.14994e+06	5.14994e+06	.	5.00691e+06	4.89158e+06	6.18339e+06	.	4.45502e+06	2.57695e+06	8.31407e+06	1.20213e+06	1.15897e+06	2.26e+06	1.77608e+06	1.75166e+06	3.00781e+06	2.83757e+06	3.34367e+06	2.80325e+06	2.71776e+06
Intracellular	HILIC	Negative	IHNV274	0	6.31535e+06	1.48026e+07	5.31943e+06	5.16531e+06	6.23374e+06	6.75899e+06	1.00347e+07	2.4216e+06	7.30929e+06	7.79285e+06	7.55908e+06	7.10826e+06	1.00202e+07	5.96923e+06	8.20662e+06	1.37701e+07	1.13907e+07	3.08314e+06	7.07467e+06	7.46415e+06	1.12476e+07	8.33283e+06	8.61191e+06	5.99045e+06	5.99045e+06	.	6.15959e+06	6.48789e+06	6.2147e+06	.	6.26488e+06	5.8956e+06	6.18783e+06	6.89021e+06	5.28476e+06	7.24563e+06	1.01053e+07	2.65764e+06	7.78331e+06	6.4932e+06	7.55842e+06	7.50415e+06	7.12803e+06
Intracellular	HILIC	Negative	IHNV275	0	0	0	0	4.49974e+07	1.25661e+07	4.02959e+07	4.92571e+07	1.78228e+08	1.94988e+07	6.91449e+06	5.78566e+06	2.42226e+07	3.54108e+07	2.78627e+07	1.77165e+07	5.01736e+07	2.617e+07	2.8521e+08	2.0539e+07	1.05284e+07	3.19747e+07	2.36187e+07	1.98188e+07	5.1425e+06	5.1425e+06	.	7.89953e+06	5.93374e+06	6.17362e+06	.	6.10955e+06	5.93452e+06	5.66132e+06	1.45499e+07	2.30189e+07	4.3556e+07	3.21182e+07	2.02484e+08	3.80611e+07	1.29388e+07	1.83514e+07	2.20127e+07	3.84771e+07
Intracellular	HILIC	Negative	IHNV276	315.871	0	0	0	2.56967e+06	4.54284e+06	2.31552e+06	3.27804e+06	303995	3.37248e+06	1.40599e+06	0	3.38226e+06	1.52329e+06	1.97975e+06	32203.2	3.28941e+06	5.37046e+06	385830	4.81461e+06	1.95321e+06	2.92251e+06	4.25326e+06	106169	101345	101345	.	527527	233580	236286	.	211076	341133	292246	0	3.04764e+06	1.92325e+06	6.71804e+06	181095	1.43898e+06	3.57403e+06	66197.5	2.50777e+06	8.31538e+06
Intracellular	HILIC	Negative	IHNV277	2.24639e+06	1.47092e+08	5.13894e+07	7.59079e+07	9.53068e+07	1.31864e+08	1.2927e+08	1.7621e+08	8.33357e+07	1.0229e+08	9.90887e+07	9.05658e+07	1.45861e+08	1.66709e+08	1.50586e+08	9.11303e+07	1.53201e+08	1.00363e+08	6.76392e+07	1.77477e+08	9.95087e+07	9.42407e+07	1.12775e+08	1.42476e+08	1.82593e+08	1.82593e+08	.	9.09777e+07	1.22349e+08	8.76064e+07	.	8.10396e+07	8.67135e+07	7.21401e+07	1.13914e+08	9.69236e+07	1.03213e+08	1.42699e+08	1.42687e+08	9.57173e+07	9.7027e+07	1.86934e+08	9.85742e+07	1.16119e+08
Intracellular	HILIC	Negative	IHNV278	1.32271e+08	4.1287e+07	1.17388e+07	4.01909e+07	3.84517e+07	4.60192e+07	4.3124e+07	4.41632e+07	4.00216e+07	4.14244e+07	4.43592e+07	3.96002e+07	4.32978e+07	4.89958e+07	4.80894e+07	4.00728e+07	4.36049e+07	4.18073e+07	3.80596e+07	4.5781e+07	4.22891e+07	4.21717e+07	3.94329e+07	4.74817e+07	5.52568e+07	5.52568e+07	.	4.31872e+07	4.41141e+07	4.27892e+07	.	3.99917e+07	4.34478e+07	4.30701e+07	4.30754e+07	4.35385e+07	3.55592e+07	4.2958e+07	3.99048e+07	3.83044e+07	4.58399e+07	4.52143e+07	4.05009e+07	4.23411e+07
Intracellular	HILIC	Negative	IHNV279	0	0	0	0	9.8495e+06	0	3.83085e+06	6.04641e+06	1.81734e+07	2.51757e+06	0	1.33802e+07	7.8162e+06	0	0	0	5.42834e+06	0	2.68871e+07	0	1.19398e+06	2.51967e+06	9.51993e+06	0	1.29098e+07	1.29098e+07	.	2.87093e+07	2.93674e+07	3.15247e+07	.	3.40996e+07	3.4597e+07	3.07538e+07	5.18414e+06	0	9.58271e+06	1.27467e+06	1.4457e+07	6.09172e+06	2.74862e+06	0	4.64336e+06	0
Intracellular	HILIC	Negative	IHNV280	2.55348e+06	911958	3.08641e+06	0	4.9975e+07	1.32794e+07	5.4655e+07	1.46035e+08	3.39443e+07	4.22627e+07	9.89352e+06	5.25291e+06	4.68305e+07	8.7768e+07	7.05798e+07	3.78387e+07	2.11969e+08	8.06666e+07	8.77558e+07	6.67551e+07	1.9608e+07	9.12456e+07	5.02089e+07	7.06661e+07	1.91567e+06	1.91567e+06	.	6.4881e+06	1.45564e+06	1.142e+06	.	1.3834e+06	1.14845e+06	685829	1.62338e+07	2.98367e+07	9.23111e+07	9.67899e+07	6.35195e+07	8.25525e+07	2.29873e+07	2.25997e+07	3.94006e+07	8.09818e+07
Intracellular	HILIC	Negative	IHNV281	1.02211e+06	0	0	0	58131.3	8.25522e+07	4.00382e+07	1.06519e+08	19345.5	7.64502e+07	1.43428e+08	2.38976e+07	9.03189e+07	9.42834e+07	5.23295e+07	1.00057e+08	6.27415e+07	1.28294e+08	53350.8	6.34327e+07	8.56569e+07	1.01685e+08	9.32107e+07	1.40295e+08	2.35077e+07	2.35077e+07	.	3.16681e+07	2.56804e+07	2.62848e+07	.	2.40935e+07	2.49274e+07	2.43216e+07	4.47996e+07	1.68818e+08	5.47166e+07	1.17128e+08	0	1.04095e+08	1.00893e+08	5.931e+07	9.09247e+07	1.36624e+08
Intracellular	HILIC	Negative	IHNV282	43705.9	0	0	0	1.0943e+08	7.58735e+07	1.11698e+08	1.85414e+08	4.83059e+07	1.32379e+08	6.04906e+07	2.13265e+07	1.79361e+08	1.16771e+08	9.65959e+07	5.12703e+07	1.41425e+08	1.29447e+08	7.5105e+07	2.30179e+08	6.70271e+07	1.25438e+08	1.22726e+08	4.38937e+07	3.26534e+07	3.26534e+07	.	3.97889e+07	3.247e+07	3.30145e+07	.	3.19549e+07	3.2887e+07	3.10982e+07	3.86063e+07	1.18896e+08	8.54873e+07	1.83213e+08	7.74413e+07	1.59351e+08	1.47682e+08	1.83725e+08	8.74323e+07	2.17103e+08
Intracellular	HILIC	Negative	IHNV283	127259	192807	0	0	2.1876e+07	1.42545e+07	1.21259e+07	2.8924e+07	2.71563e+08	3.31377e+06	0	4.01917e+06	2.45413e+06	274580	1.14715e+07	6.49086e+06	5.33388e+07	1.15626e+06	2.92559e+08	4.76134e+06	0	5.47076e+06	537085	0	1.8161e+07	1.8161e+07	.	2.01842e+07	1.93903e+07	1.73207e+07	.	1.8908e+07	1.83643e+07	1.7671e+07	1.02976e+07	4.78603e+07	1.26519e+07	8.12206e+06	2.32299e+08	0	1.08092e+06	8.16934e+06	744274	2.39099e+06
Intracellular	HILIC	Negative	IHNV284	0	1.51852e+07	1.25011e+07	1.23385e+07	1.90585e+08	4.83644e+07	1.19623e+08	3.31466e+08	2.38539e+08	9.94677e+07	3.51508e+07	3.92009e+07	7.16104e+07	5.15576e+07	8.55667e+07	2.35064e+07	1.40363e+08	2.79415e+07	2.98856e+08	6.83641e+07	6.52665e+07	5.88105e+07	7.57752e+07	2.31002e+07	1.20292e+08	1.20292e+08	.	1.34683e+08	1.27737e+08	1.22438e+08	.	1.24616e+08	1.24289e+08	1.24912e+08	7.84869e+07	1.54059e+07	1.362e+08	1.28156e+08	2.69632e+08	6.14044e+07	8.44655e+07	4.12537e+07	9.84842e+07	2.25165e+07
Intracellular	HILIC	Negative	IHNV285	0	3.00584e+07	3.61604e+07	3.93737e+07	1.53913e+08	3.56126e+07	9.14111e+07	2.37196e+08	1.77664e+08	6.18202e+07	2.15696e+07	2.73646e+07	4.43276e+07	3.04273e+07	6.4189e+07	1.68175e+07	1.15992e+08	2.08174e+07	2.32278e+08	4.98352e+07	3.6775e+07	3.53818e+07	4.72794e+07	1.64978e+07	8.19672e+07	8.19672e+07	.	8.83535e+07	8.40931e+07	7.6721e+07	.	7.84415e+07	7.52916e+07	7.59123e+07	5.04751e+07	1.38453e+07	9.86186e+07	9.16975e+07	2.08677e+08	3.8213e+07	4.74006e+07	2.94436e+07	6.02443e+07	1.18091e+07
Intracellular	HILIC	Negative	IHNV286	8.95884e+07	3.63256e+07	5.74608e+07	1.02828e+08	1.76484e+07	1.71279e+07	1.59244e+07	1.55124e+07	1.86311e+07	1.88518e+07	1.96776e+07	2.00994e+07	1.67193e+07	1.56566e+07	1.56756e+07	1.76678e+07	1.49918e+07	1.9253e+07	1.8173e+07	1.68476e+07	1.91541e+07	1.81335e+07	1.9823e+07	1.75268e+07	1.63272e+07	1.63272e+07	.	1.77211e+07	1.75604e+07	1.888e+07	.	1.86856e+07	1.90957e+07	1.91812e+07	1.69775e+07	1.85252e+07	1.95133e+07	1.60085e+07	1.32041e+07	1.90002e+07	1.65968e+07	1.69987e+07	1.85938e+07	1.82794e+07
Intracellular	HILIC	Negative	IHNV287	0	195846	286711	46169.7	0	3.84035e+06	1.39082e+06	4.43923e+06	0	3.58056e+06	6.54363e+06	1.17436e+06	4.44526e+06	4.73814e+06	2.44344e+06	5.24568e+06	2.91379e+06	5.72552e+06	0	2.95979e+06	6.12636e+06	4.96936e+06	4.59213e+06	5.0174e+06	1.1589e+06	1.1589e+06	.	1.4263e+06	1.3052e+06	1.18629e+06	.	1.18364e+06	1.10436e+06	1.24647e+06	2.23652e+06	8.07032e+06	2.6452e+06	5.88115e+06	16229.5	4.81694e+06	4.84218e+06	3.48614e+06	4.70353e+06	7.20473e+06
Intracellular	HILIC	Negative	IHNV288	0	105068	56606.7	15369.3	4.00632e+06	3.57411e+06	4.96497e+06	7.49995e+06	1.14281e+06	4.42191e+06	2.73688e+06	1.03053e+06	8.28567e+06	3.73583e+06	4.38163e+06	2.27366e+06	5.3912e+06	6.5495e+06	3.24228e+06	4.832e+06	3.39523e+06	6.07638e+06	7.18882e+06	1.88631e+06	1.37732e+06	1.37732e+06	.	1.66249e+06	1.38307e+06	1.34946e+06	.	1.43901e+06	1.50733e+06	1.32814e+06	1.65041e+06	5.40799e+06	5.88586e+06	7.56742e+06	3.41218e+06	4.67057e+06	5.0988e+06	4.40318e+06	3.91373e+06	7.3668e+06
Intracellular	HILIC	Negative	IHNV289	0	51128	25008.5	21814.6	1.47744e+06	358329	954150	1.31706e+06	1.41978e+07	422592	43806.4	162984	83324.1	215411	651414	359835	2.96532e+06	76817.5	1.51079e+07	524812	53184.8	540895	101768	0	771761	771761	.	858590	747131	738467	.	695808	759211	739065	464860	0	1.12722e+06	854475	1.14743e+07	221518	245223	23918.7	90360	180628
Intracellular	HILIC	Negative	IHNV290	132897	357752	501777	904258	1.01827e+08	2.67393e+07	1.15055e+08	1.18943e+08	4.29923e+08	4.90832e+07	1.72936e+07	7.03244e+06	4.575e+07	5.09751e+07	6.1657e+07	4.00583e+07	1.26191e+08	5.07979e+07	6.52878e+08	4.82451e+07	2.07804e+07	6.07455e+07	4.26718e+07	2.86475e+07	1.51644e+07	1.51644e+07	.	2.30007e+07	1.60321e+07	1.86468e+07	.	1.56796e+07	1.54329e+07	1.47958e+07	3.1857e+07	6.32326e+07	1.17571e+08	7.30796e+07	4.86612e+08	9.05074e+07	3.11013e+07	4.59089e+07	3.97948e+07	5.31715e+07
Intracellular	HILIC	Negative	IHNV291	0	948762	719176	612636	1.10878e+07	2.57248e+06	6.93233e+06	2.00791e+07	1.44786e+07	5.68431e+06	1.9648e+06	2.25498e+06	4.16923e+06	2.75915e+06	4.62548e+06	920729	8.14614e+06	1.3541e+06	1.82816e+07	3.82077e+06	3.9934e+06	3.22327e+06	4.29331e+06	1.12462e+06	6.97263e+06	6.97263e+06	.	7.70349e+06	7.70176e+06	7.04822e+06	.	7.30056e+06	7.12e+06	6.92803e+06	4.5803e+06	307100	7.88053e+06	7.28225e+06	1.65346e+07	3.54744e+06	4.99332e+06	2.29686e+06	5.66678e+06	946890
Intracellular	HILIC	Negative	IHNV292	0	1.71277e+06	2.05911e+06	2.20745e+06	5.13151e+06	902714	3.07151e+06	6.17682e+06	6.89202e+06	1.34342e+06	389726	406234	1.12567e+06	665574	1.89317e+06	314118	4.4795e+06	373141	9.28728e+06	1.22203e+06	720992	773980	1.05963e+06	243780	2.14668e+06	2.14668e+06	.	2.08235e+06	2.00365e+06	1.8963e+06	.	1.92399e+06	1.77466e+06	1.60252e+06	1.20296e+06	255303	2.89865e+06	2.31722e+06	8.32155e+06	1.02611e+06	1.08983e+06	541078	1.05986e+06	429465
Intracellular	HILIC	Negative	IHNV293	1.07165e+08	1.70969e+08	1.36689e+08	5.96735e+07	7.89147e+07	1.1062e+08	1.09098e+08	9.8782e+07	9.0208e+07	8.3649e+07	9.49204e+07	9.59537e+07	1.01778e+08	1.07633e+08	2.13063e+08	8.0192e+07	9.66875e+07	9.62099e+07	8.35846e+07	1.44918e+08	9.13534e+07	8.11834e+07	8.67367e+07	1.41451e+08	1.35705e+08	1.35705e+08	.	1.09318e+08	1.06446e+08	9.96727e+07	.	7.99534e+07	8.37244e+07	8.24908e+07	1.16901e+08	7.4283e+07	8.47239e+07	9.60061e+07	9.98769e+07	7.42441e+07	1.13031e+08	1.38975e+08	8.25195e+07	8.81425e+07
Intracellular	HILIC	Negative	IHNV294	0	0	0	0	3.36382e+07	2.67157e+07	3.31681e+07	1.70004e+07	3.80599e+07	2.34288e+07	2.38931e+07	1.61345e+07	1.99195e+07	1.81083e+07	3.70699e+07	2.81688e+07	3.00655e+07	2.88499e+07	4.05608e+07	2.57396e+07	2.5067e+07	1.99331e+07	1.96402e+07	2.36352e+07	2.11896e+07	2.11896e+07	.	2.17264e+07	2.0414e+07	2.16202e+07	.	2.14293e+07	2.07692e+07	2.11471e+07	2.88438e+07	3.25917e+07	3.00426e+07	2.21592e+07	3.97246e+07	1.92871e+07	2.00767e+07	2.39024e+07	2.12767e+07	2.54405e+07
Intracellular	HILIC	Negative	IHNV295	672310	1.23319e+06	0	1.03647e+06	7.55465e+07	5.74342e+07	6.65515e+07	1.41937e+08	2.62662e+07	6.50581e+07	2.68604e+07	4.6457e+06	8.58557e+07	7.06471e+07	3.77251e+07	2.5593e+07	8.75948e+07	1.1111e+08	7.19365e+07	8.06051e+07	3.81517e+07	8.48356e+07	1.04654e+08	4.45888e+07	1.18202e+06	1.18202e+06	.	4.84028e+06	2.03743e+06	2.56253e+06	.	2.80502e+06	2.89479e+06	2.61397e+06	1.09343e+07	1.41e+08	7.48141e+07	1.1554e+08	4.3142e+07	6.89693e+07	7.46823e+07	2.24232e+07	7.3982e+07	1.66243e+08
Intracellular	HILIC	Negative	IHNV296	0	1.52308e+07	7.26435e+06	4.11475e+06	1.9237e+07	1.06434e+07	1.61552e+07	1.00857e+06	7.16334e+07	4.563e+06	3.23719e+06	193324	3.03899e+06	394834	1.64828e+07	1.33272e+07	1.72266e+07	657319	6.8712e+07	3.48658e+06	20384.6	393828	126166	1.34972e+06	1.45088e+07	1.45088e+07	.	1.58522e+07	1.60086e+07	1.35378e+07	.	1.56566e+07	1.00701e+07	1.53834e+07	1.24263e+07	1.66614e+06	1.93336e+07	487011	7.04173e+07	1.08321e+07	675505	154147	1.75323e+06	54609.1
Intracellular	HILIC	Negative	IHNV297	0	7.53402e+06	2.9417e+06	1.21343e+06	388831	1.71315e+06	740508	0	138881	0	310981	149604	85160.8	0	2.25316e+06	3.42437e+06	100659	1.36547e+06	0	668181	615728	53638.4	57451.6	67586.2	1.51148e+06	1.51148e+06	.	1.89411e+06	2.06079e+06	1.92932e+06	.	2.43833e+06	1.86774e+06	2.52744e+06	540558	2.19606e+06	231027	430305	174514	0	0	130635	126854	31005.7
Intracellular	HILIC	Negative	IHNV298	37072.7	6.01162e+06	8.57343e+06	4.48349e+06	2.99009e+07	1.74676e+07	2.82488e+07	3.2547e+07	1.61036e+07	2.35345e+07	1.01129e+07	5.07518e+06	2.14925e+07	1.71188e+07	1.92078e+07	1.43751e+07	3.25126e+07	2.90434e+07	2.24683e+07	2.68919e+07	1.31697e+07	2.04085e+07	2.13524e+07	9.98249e+06	1.13847e+07	1.13847e+07	.	1.19575e+07	1.07997e+07	1.12996e+07	.	1.12597e+07	1.12635e+07	1.03142e+07	9.4968e+06	2.67398e+07	2.13432e+07	2.88036e+07	1.78767e+07	2.04501e+07	1.99726e+07	1.25067e+07	1.94988e+07	2.64107e+07
Intracellular	HILIC	Negative	IHNV299	7297.39	0	0	0	4.04899e+06	1.43275e+07	8.13291e+06	2.26576e+07	955452	1.60406e+07	8.96132e+06	4.14731e+06	1.7587e+07	1.2305e+07	1.09728e+07	8.8745e+06	1.47643e+07	2.26159e+07	2.63574e+06	1.5195e+07	9.92361e+06	1.53936e+07	1.7972e+07	9.23862e+06	4.89097e+06	4.89097e+06	.	6.62953e+06	5.86729e+06	5.98043e+06	.	5.44213e+06	5.67684e+06	5.52095e+06	5.90862e+06	2.63501e+07	1.1164e+07	2.19481e+07	1.60609e+06	1.75638e+07	1.43733e+07	1.16415e+07	1.44143e+07	2.60379e+07
Intracellular	HILIC	Negative	IHNV300	0	0	0	10576.4	3.9998e+06	1.23499e+06	5.08921e+06	5.32738e+06	2.24212e+07	1.54948e+06	625901	344938	1.42159e+06	2.33158e+06	2.39764e+06	1.26297e+06	5.8679e+06	2.11321e+06	3.66201e+07	1.83595e+06	884145	1.5105e+06	1.31143e+06	1.26176e+06	485302	485302	.	733779	532822	525679	.	588275	594628	567696	1.12347e+06	1.98665e+06	4.08679e+06	2.55957e+06	2.50353e+07	3.40664e+06	1.26247e+06	1.04502e+06	1.51163e+06	2.43494e+06
Intracellular	HILIC	Negative	IHNV301	1.06084e+07	7.53508e+07	4.64308e+07	1.14955e+07	1.27772e+07	1.68504e+07	1.81483e+07	2.50023e+07	1.63795e+07	1.66331e+07	1.20859e+07	1.2141e+07	1.84855e+07	2.16061e+07	2.16306e+07	1.28318e+07	2.24956e+07	1.1811e+07	1.44358e+07	2.71462e+07	1.28919e+07	1.70237e+07	1.4594e+07	2.21353e+07	2.71605e+07	2.71605e+07	.	2.03829e+07	1.71283e+07	1.53542e+07	.	1.18202e+07	9.80839e+06	1.05625e+07	1.83839e+07	1.09201e+07	1.36446e+07	2.18383e+07	2.14324e+07	1.4231e+07	2.47606e+07	2.30275e+07	1.20072e+07	1.49625e+07
Intracellular	HILIC	Negative	IHNV302	1.93047e+07	2.18325e+07	1.66667e+07	7.00624e+06	8.95544e+06	1.33345e+07	1.25827e+07	1.13984e+07	1.05688e+07	9.93099e+06	1.115e+07	1.13408e+07	1.18111e+07	1.27609e+07	2.43629e+07	9.47581e+06	1.14585e+07	1.14516e+07	9.43764e+06	1.60118e+07	1.14765e+07	9.39797e+06	9.90573e+06	1.63869e+07	1.63089e+07	1.63089e+07	.	1.30739e+07	1.30481e+07	1.19029e+07	.	9.5471e+06	9.71512e+06	9.64665e+06	1.42192e+07	8.75112e+06	9.89222e+06	1.09878e+07	1.16145e+07	8.6936e+06	1.31581e+07	1.69559e+07	8.61837e+06	9.40886e+06
Intracellular	HILIC	Negative	IHNV303	6.76353e+06	1.12886e+07	1.6051e+07	2.16344e+07	903777	1.23653e+07	2.11119e+07	2.1392e+07	2.51449e+07	2.57551e+07	1.05948e+06	1.07806e+06	2.01152e+07	1.18023e+07	1.80036e+07	1.52548e+07	1.00392e+07	1.39909e+07	3.16227e+07	2.05367e+07	6.85457e+06	1.45134e+07	2.40195e+07	1.1522e+07	2.43043e+07	2.43043e+07	.	2.5471e+07	2.7404e+07	1.6789e+07	.	1.97293e+07	2.12011e+07	2.01373e+07	1.62734e+07	2.70051e+07	1.45556e+07	3.64636e+06	3.78378e+07	1.5811e+06	1.20548e+06	1.81179e+07	1.05482e+06	2.54369e+07
Intracellular	HILIC	Negative	IHNV304	1.00787e+07	1.87609e+07	1.44361e+07	6.81453e+06	6.96624e+06	1.20265e+07	9.54768e+06	7.37265e+06	8.9697e+06	8.66207e+06	1.01077e+07	1.03174e+07	1.00972e+07	1.04563e+07	1.21597e+07	8.58411e+06	9.56786e+06	8.08675e+06	8.04279e+06	1.25992e+07	8.85653e+06	8.145e+06	8.71751e+06	1.02836e+07	1.46632e+07	1.46632e+07	.	1.17701e+07	1.11743e+07	1.05714e+07	.	8.24685e+06	8.06194e+06	8.53311e+06	1.3093e+07	8.14497e+06	8.70319e+06	9.62008e+06	9.97733e+06	7.49673e+06	1.17107e+07	1.20641e+07	7.73864e+06	8.71505e+06
Intracellular	HILIC	Negative	IHNV305	0	528035	31776.6	45970	1.50527e+06	841602	1.17404e+06	19087.6	6.17335e+06	237777	9656.16	0	40246.3	30343.1	1.19786e+06	1.03632e+06	1.39337e+06	42843.4	6.5442e+06	114059	2562.86	0	9253.72	0	1.11234e+06	1.11234e+06	.	1.27788e+06	1.18122e+06	1.24249e+06	.	1.1374e+06	1.08302e+06	1.17994e+06	896915	11282.5	1.56269e+06	27812.5	6.3075e+06	726803	7628.47	0	5414.86	0
Intracellular	HILIC	Negative	IHNV306	378134	0	1.51832e+06	1.69367e+06	3.52444e+07	1.34911e+07	2.99381e+07	5.23484e+07	9.51838e+07	2.35928e+07	1.4596e+07	5.83086e+06	2.21453e+07	3.14883e+07	2.25797e+07	9.94866e+06	3.429e+07	2.76767e+07	1.63807e+08	2.00038e+07	1.6969e+07	2.18608e+07	2.80114e+07	2.30513e+07	5.78249e+06	5.78249e+06	.	1.01621e+07	4.7818e+06	6.94482e+06	.	4.27023e+06	4.24427e+06	3.68361e+06	1.56845e+07	2.00189e+07	3.29779e+07	3.42501e+07	1.23351e+08	3.14464e+07	2.34666e+07	1.83785e+07	2.01381e+07	2.45595e+07
Intracellular	HILIC	Negative	IHNV307	2.89787e+07	7.28214e+06	5.41146e+06	1.64485e+06	3.99915e+06	3.26213e+06	2.75774e+06	2.04485e+06	6.28128e+06	4.65771e+06	6.18426e+06	6.46754e+06	1.98293e+06	2.71795e+06	3.03478e+06	5.44423e+06	2.09743e+06	5.26568e+06	4.02507e+06	2.82547e+06	5.2104e+06	4.46749e+06	4.4304e+06	2.90646e+06	5.45208e+06	5.45208e+06	.	4.35641e+06	5.14045e+06	7.96336e+06	.	6.85033e+06	6.85299e+06	7.60794e+06	4.96058e+06	5.55292e+06	4.29914e+06	2.11741e+06	2.31057e+06	4.00703e+06	2.69415e+06	2.75198e+06	3.7568e+06	4.43879e+06
Intracellular	HILIC	Negative	IHNV308	3.36435e+07	1.07613e+08	1.24164e+08	9.93389e+07	5.67379e+07	8.32227e+07	6.35634e+07	5.80496e+07	8.59799e+07	6.33117e+07	8.01294e+07	9.32989e+07	6.2154e+07	6.64556e+07	7.89492e+07	7.81057e+07	6.17889e+07	6.35432e+07	8.14178e+07	7.64639e+07	7.01569e+07	5.73221e+07	5.86317e+07	7.24945e+07	1.11779e+08	1.11779e+08	.	9.6605e+07	1.0542e+08	9.97402e+07	.	9.61105e+07	9.61406e+07	9.84753e+07	8.88304e+07	6.93685e+07	5.55975e+07	6.20121e+07	8.37667e+07	4.16368e+07	6.99163e+07	7.77428e+07	5.72371e+07	5.67279e+07
Intracellular	HILIC	Negative	IHNV309	5.10588e+06	7.08353e+07	8.34731e+07	5.94333e+07	7.07274e+07	8.06667e+07	9.24804e+07	9.12193e+07	8.68002e+07	8.32296e+07	4.89248e+07	4.08704e+07	7.74688e+07	3.13893e+07	8.83995e+07	7.63703e+07	8.38947e+07	3.05282e+07	8.01101e+07	8.62477e+07	1.00844e+06	8.44903e+07	9.46433e+07	5.48569e+07	5.54938e+07	5.54938e+07	.	9.56343e+07	6.93654e+07	7.51256e+07	.	4.77557e+07	3.51302e+07	4.25094e+07	6.643e+07	3.03964e+07	7.41158e+07	4.5991e+07	8.49399e+07	8.43596e+07	6.72194e+07	3.05182e+07	8.06556e+07	7.77316e+07
Intracellular	HILIC	Negative	IHNV310	1.96046e+08	4.17876e+07	4.66896e+07	4.68473e+07	4.81653e+07	2.19732e+06	6.43986e+07	6.39774e+07	6.383e+07	5.44645e+07	4.51907e+06	5.11104e+07	4.74477e+07	2.08033e+06	6.21442e+07	1.34755e+08	5.26423e+07	4.65968e+07	3.9827e+07	6.7962e+07	4.72676e+07	5.17588e+07	4.84548e+07	5.27269e+07	5.8847e+07	5.8847e+07	.	5.28056e+07	2.49503e+07	5.61088e+07	.	4.9928e+07	4.90712e+07	4.95415e+07	9.17895e+07	5.24104e+07	4.7435e+07	3.3994e+06	5.51811e+07	4.44187e+07	2.99908e+06	4.26475e+07	1.82704e+06	4.92248e+07
Intracellular	HILIC	Negative	IHNV311	1.88872e+07	5.28824e+07	5.94167e+07	5.17708e+07	6.37367e+07	3.11664e+07	5.18311e+07	5.54249e+07	9.91226e+07	4.96909e+07	5.47968e+07	5.79442e+07	5.49225e+07	3.50503e+07	6.37782e+07	6.11885e+07	5.60924e+07	2.97084e+07	9.85456e+07	6.30083e+07	5.72484e+07	5.73269e+07	9.62428e+07	5.04224e+07	6.77108e+07	6.77108e+07	.	3.85328e+07	5.44702e+07	3.1376e+07	.	5.71883e+07	5.62196e+07	5.66278e+07	6.09379e+07	4.68997e+07	6.59378e+07	7.5045e+07	1.00399e+08	4.97848e+07	6.03663e+07	4.05299e+07	5.03651e+07	5.34699e+07
Intracellular	HILIC	Negative	IHNV312	7.193e+06	8.45091e+07	9.93157e+07	9.60828e+07	8.27979e+07	1.09372e+08	7.9316e+07	8.2711e+07	7.16454e+07	3.97112e+07	9.90486e+07	1.01936e+08	5.95905e+07	8.84306e+07	9.63731e+07	9.06791e+07	9.1233e+07	8.39261e+07	8.58575e+07	9.91785e+07	8.71025e+07	7.90431e+07	8.58955e+07	9.47522e+07	1.1824e+08	1.1824e+08	.	1.03657e+08	1.11251e+08	1.20119e+08	.	1.00259e+08	9.93317e+07	9.91894e+07	1.00336e+08	6.09937e+07	8.71384e+07	5.17057e+07	5.59524e+07	2.74253e+07	9.16354e+07	8.95252e+07	8.0717e+07	7.55448e+07
Intracellular	HILIC	Negative	IHNV313	7.27521e+06	3.14749e+07	3.27413e+07	2.93225e+07	3.08092e+07	2.2465e+06	3.41808e+07	2.35219e+08	9.89465e+07	1.64683e+06	4.40247e+07	3.14747e+07	2.72237e+07	7.13505e+07	2.50776e+08	2.98473e+07	1.64446e+08	3.16847e+07	2.20747e+06	2.47815e+08	3.17487e+07	3.48657e+06	3.42554e+07	3.55156e+06	3.06601e+06	3.06601e+06	.	2.70198e+06	3.38382e+07	4.45492e+07	.	3.05283e+07	3.16167e+07	3.05139e+07	1.32566e+08	3.11156e+07	1.68778e+06	6.16004e+07	4.46374e+07	3.24628e+07	8.6218e+07	1.46692e+07	3.01074e+07	3.33773e+07
Intracellular	HILIC	Negative	IHNV314	4.02673e+06	1.05051e+07	1.62497e+07	1.28123e+07	1.74958e+07	1.0513e+07	1.55993e+07	1.44567e+07	1.59734e+07	1.1651e+07	1.01014e+07	1.46499e+07	1.29538e+07	1.41003e+07	1.84552e+07	1.36119e+07	1.4693e+07	1.44229e+07	2.00954e+07	1.1199e+07	1.11973e+07	1.19291e+07	1.1982e+07	1.35811e+07	1.43003e+07	1.43003e+07	.	1.21341e+07	9.93833e+06	1.1162e+07	.	1.22554e+07	1.48249e+07	9.58524e+06	1.04029e+07	1.41751e+07	1.39855e+07	1.17568e+07	1.30749e+07	1.28049e+07	1.16433e+07	1.10408e+07	1.29292e+07	1.44676e+07
Intracellular	HILIC	Negative	IHNV315	18131.5	1.26734e+06	1.67503e+07	1.55542e+07	1.39254e+07	1.39126e+07	1.47344e+07	1.40972e+07	1.46071e+07	1.44773e+07	1.47025e+07	3.82585e+07	1.4544e+07	1.52564e+07	1.39298e+07	1.38013e+07	1.39864e+07	1.50043e+07	1.32978e+07	1.42916e+07	1.39091e+07	1.43445e+07	1.48182e+07	1.55778e+07	1.54053e+07	1.54053e+07	.	2.35563e+07	1.34462e+07	1.43198e+07	.	1.21365e+07	1.31081e+07	1.28395e+07	1.37632e+07	1.43987e+07	2.72108e+07	1.35539e+07	1.39429e+07	1.36241e+07	2.10648e+07	1.43078e+07	1.46162e+07	1.53688e+07
Intracellular	HILIC	Negative	IHNV316	5547.31	1.32413e+06	4.45256e+07	4.47661e+07	1.42281e+07	1.41064e+07	1.44309e+07	1.42764e+07	1.31893e+07	1.72428e+07	1.56682e+07	1.52274e+07	1.41625e+07	1.55727e+07	1.38333e+07	737561	1.43742e+07	1.53544e+07	1.16436e+07	1.44465e+07	1.54437e+07	1.37679e+07	1.47068e+07	1.64024e+07	1.33342e+07	1.33342e+07	.	1.35682e+07	1.73566e+07	1.39906e+07	.	1.26381e+07	1.40642e+07	1.282e+07	1.70429e+07	1.59293e+07	1.5792e+07	842147	1.14724e+07	1.56975e+07	1.51937e+07	1.4575e+07	1.59261e+07	1.43147e+07
Intracellular	HILIC	Negative	IHNV317	0	2.18676e+07	1.84411e+07	1.53435e+07	7.70265e+06	9.36295e+06	8.37803e+06	1.07208e+07	6.42377e+06	1.00242e+07	1.14391e+07	1.25128e+07	1.04076e+07	1.0584e+07	8.23971e+06	9.196e+06	7.72324e+06	1.0609e+07	6.68542e+06	9.96927e+06	1.06194e+07	1.02483e+07	1.09502e+07	1.17434e+07	9.75907e+06	9.75907e+06	.	9.20447e+06	9.38446e+06	9.14445e+06	.	8.75082e+06	8.85855e+06	8.9059e+06	1.04103e+07	9.14197e+06	8.59355e+06	1.05118e+07	6.78265e+06	9.28106e+06	1.06815e+07	1.0808e+07	1.05569e+07	1.06582e+07
Intracellular	HILIC	Negative	IHNV318	5869.8	1.74461e+07	1.31297e+07	6.58319e+06	2.23239e+07	1.53029e+07	2.12455e+07	1.64273e+07	2.51812e+07	1.41762e+07	1.37639e+07	1.3371e+07	1.43613e+07	1.4837e+07	2.04547e+07	1.69228e+07	1.7896e+07	1.6502e+07	2.91474e+07	1.8074e+07	1.36612e+07	1.37698e+07	1.33629e+07	1.7062e+07	1.65307e+07	1.65307e+07	.	1.62466e+07	1.50798e+07	1.49563e+07	.	1.50611e+07	1.51314e+07	1.44854e+07	1.61649e+07	1.72057e+07	1.66972e+07	1.53193e+07	2.70779e+07	1.41975e+07	1.33884e+07	1.5257e+07	1.45305e+07	1.50933e+07
Intracellular	HILIC	Negative	IHNV319	66055.5	565677	696757	587320	5.59753e+06	1.56207e+06	4.49457e+06	3.5749e+06	3.1614e+07	2.02637e+06	950879	743272	1.50075e+06	2.05548e+06	3.5359e+06	1.78108e+06	4.78738e+06	2.10509e+06	4.24357e+07	1.72379e+06	944927	1.69005e+06	1.52896e+06	1.24089e+06	1.1847e+06	1.1847e+06	.	1.23503e+06	1.00907e+06	1.11541e+06	.	1.2554e+06	957570	1.12937e+06	1.96389e+06	2.67611e+06	4.45404e+06	2.61918e+06	3.27243e+07	3.56865e+06	1.32644e+06	1.3803e+06	1.37849e+06	1.62772e+06
Intracellular	HILIC	Negative	IHNV320	7.73347e+06	5.29138e+06	6.46781e+06	8.79276e+06	5.27036e+06	5.38813e+06	3.60978e+06	2.73343e+06	7.14414e+06	6.00795e+06	3.83036e+06	4.08964e+06	4.35293e+06	4.59595e+06	2.69221e+06	4.1481e+06	4.33071e+06	4.47214e+06	4.26178e+06	3.27059e+06	4.88812e+06	4.87768e+06	4.90356e+06	2.32293e+06	5.91892e+06	5.91892e+06	.	6.22214e+06	5.9901e+06	6.57147e+06	.	6.55072e+06	8.05509e+06	6.31768e+06	4.82897e+06	3.3402e+06	6.8293e+06	3.80493e+06	4.40595e+06	6.92719e+06	5.19084e+06	6.04238e+06	5.00111e+06	4.75525e+06
Intracellular	HILIC	Negative	IHNV321	4.27947e+07	265165	460442	313072	2.65351e+06	1.2344e+07	3.27258e+06	1.01524e+06	3.0825e+06	6.00321e+06	2.76967e+07	8.75949e+06	5.89794e+06	3.64473e+06	7.30633e+06	9.74812e+06	2.9445e+06	6.04771e+06	479655	6.30428e+06	1.3712e+07	4.94937e+06	7.69231e+06	7.50782e+06	2.17128e+07	2.17128e+07	.	1.99267e+07	2.80175e+07	2.67869e+07	.	2.64086e+07	2.74288e+07	2.80858e+07	9.80446e+06	5.38558e+06	1.95078e+06	3.76831e+06	1.46679e+06	1.97821e+06	1.08531e+07	7.28969e+06	6.02453e+06	2.69958e+06
Intracellular	HILIC	Negative	IHNV322	0	13798.8	21421.3	27650.6	8.10653e+06	2.9467e+06	7.97202e+06	4.42016e+06	2.92909e+06	3.95232e+06	1.23585e+06	365810	3.49057e+06	2.40088e+06	6.69184e+06	2.80704e+06	4.86813e+06	3.31094e+06	5.88671e+06	3.54504e+06	1.35186e+06	2.83791e+06	1.71272e+06	2.05343e+06	370704	370704	.	482108	345796	336404	.	356783	385132	349137	3.94829e+06	5.97519e+06	6.55866e+06	2.93084e+06	4.2897e+06	4.60214e+06	1.52674e+06	2.69962e+06	4.52568e+06	4.03525e+06
Intracellular	HILIC	Negative	IHNV323	0	7208.74	15462.2	13711.5	699137	665147	1.27897e+06	683996	441845	342684	824356	59037.3	452710	775924	3.79618e+06	1.81283e+06	4.3867e+06	1.21452e+06	1.74231e+06	2.09164e+06	816084	2.05376e+06	860161	1.13737e+06	1.81804e+06	1.81804e+06	.	2.02103e+06	1.95337e+06	1.88407e+06	.	1.9309e+06	2.60587e+06	1.81337e+06	452574	1.08385e+06	934353	1.30493e+06	642195	859458	257613	321869	385583	808412
Intracellular	HILIC	Negative	IHNV324	0	0	0	0	814056	660881	592446	411110	569891	115486	221609	0	144603	346965	1.11269e+07	3.2752e+06	1.1911e+07	3.78687e+06	1.17643e+07	5.49315e+06	1.36361e+06	3.47792e+06	1.53777e+06	530847	2.09579e+06	2.09579e+06	.	2.28199e+06	2.17096e+06	2.22235e+06	.	2.11193e+06	2.17753e+06	2.14283e+06	425612	349508	458068	419218	457552	505028	35118	60269.4	91362.2	562654
Intracellular	HILIC	Negative	IHNV325	61353.8	0	104207	306210	963585	660554	437642	389019	1.74242e+06	1.35236e+06	1.99363e+06	1.87177e+06	357419	448095	602712	1.53874e+06	262667	1.54201e+06	833618	606287	1.47486e+06	1.24156e+06	1.31383e+06	339506	898875	898875	.	870633	1.5732e+06	2.66463e+06	.	2.0681e+06	2.02433e+06	2.11288e+06	884392	1.49354e+06	1.15801e+06	395040	425989	1.18846e+06	473404	608597	911441	1.11799e+06
Intracellular	HILIC	Negative	IHNV326	1.95796e+06	3.10997e+06	2.74442e+06	2.28801e+06	4.88059e+07	1.28091e+08	5.00295e+07	4.10229e+08	9.44019e+06	2.25681e+08	1.63106e+08	1.05535e+08	4.1241e+08	2.76968e+08	2.67075e+08	1.2594e+08	2.30244e+08	1.97655e+08	1.52509e+07	2.28914e+08	1.98889e+08	2.77922e+08	6.5727e+08	8.64738e+07	3.95287e+08	3.95287e+08	.	4.17407e+08	4.07969e+08	3.92661e+08	.	4.11212e+08	4.04412e+08	4.09083e+08	1.32109e+08	3.64364e+08	1.33558e+08	3.70264e+08	2.13342e+07	3.41651e+08	2.5593e+08	3.76768e+08	2.76131e+08	3.94572e+08
Intracellular	HILIC	Negative	IHNV327	1.37977e+07	2.46242e+07	2.07176e+07	3.05964e+07	1.55513e+07	1.35119e+07	1.48552e+07	1.29586e+07	1.40665e+07	7.65395e+06	1.62888e+07	2.14072e+07	1.08031e+07	1.97829e+07	818519	4.05858e+07	1.2772e+07	1.42576e+07	1.61173e+07	9.95981e+06	1.91803e+07	1.31651e+07	1.47728e+07	2.31159e+07	2.42901e+07	2.42901e+07	.	2.65795e+07	2.34814e+07	2.39663e+07	.	3.19602e+07	2.18694e+07	2.52722e+07	2.21748e+07	2.56278e+07	280187	9.54586e+06	1.29256e+07	2.1986e+07	1.3332e+06	2.9059e+07	2.15092e+07	1.31535e+07
Intracellular	HILIC	Negative	IHNV328	2.98354e+06	1.10673e+07	1.09777e+07	9.60796e+06	1.03945e+07	9.45078e+06	8.6281e+06	8.85062e+06	8.79739e+06	8.03405e+06	1.03078e+07	1.03668e+07	8.31552e+06	8.61503e+06	7.85195e+06	1.03178e+07	8.78802e+06	1.03374e+07	1.03946e+07	8.94022e+06	1.05644e+07	9.76141e+06	1.06171e+07	8.68555e+06	9.11433e+06	9.11433e+06	.	8.69225e+06	9.91404e+06	9.65035e+06	.	9.99963e+06	9.87236e+06	9.9197e+06	1.03722e+07	1.1573e+07	1.17132e+07	8.5126e+06	8.44802e+06	1.1111e+07	8.54479e+06	8.18821e+06	1.0284e+07	7.98101e+06
Intracellular	HILIC	Negative	IHNV329	4.83035e+06	2.0093e+07	1.69281e+07	1.64434e+07	4.02891e+07	1.00035e+08	2.61902e+07	1.85813e+07	1.52585e+07	1.31161e+07	2.47739e+07	2.06001e+07	1.56334e+07	1.3124e+07	7.18219e+07	2.11604e+08	2.1507e+07	7.01205e+07	2.12643e+07	1.93757e+07	2.49209e+07	1.59799e+07	1.80462e+07	3.842e+07	1.54928e+07	1.54928e+07	.	1.92422e+07	1.65762e+07	1.59826e+07	.	1.76511e+07	1.70963e+07	1.684e+07	5.21761e+07	3.05878e+08	1.72776e+07	1.92806e+07	2.28538e+07	1.34237e+07	1.20963e+07	2.26473e+07	1.68975e+07	3.56248e+07
Intracellular	HILIC	Negative	IHNV330	337738	2.50946e+07	2.4788e+07	4.07926e+07	2.66358e+07	7.44364e+06	1.62689e+07	9.7978e+06	6.67486e+06	7.00878e+06	5.86481e+06	6.19261e+06	8.43383e+06	7.1641e+06	1.37301e+07	1.03194e+07	1.28185e+07	1.25129e+07	2.45308e+07	8.56952e+06	9.42355e+06	8.13554e+06	9.13923e+06	6.75247e+06	1.13416e+07	1.13416e+07	.	1.18011e+07	1.19636e+07	1.11222e+07	.	1.25498e+07	1.23932e+07	1.16841e+07	7.40685e+06	1.09179e+07	9.63185e+06	9.16946e+06	8.97816e+06	7.64235e+06	6.13523e+06	6.83239e+06	8.53646e+06	1.03338e+07
Intracellular	HILIC	Negative	IHNV331	256659	1.9661e+06	1.84721e+06	1.79882e+06	5.19968e+07	4.46507e+06	3.77154e+07	9.75014e+06	3.41868e+07	1.73016e+07	2.83904e+06	3.74555e+06	1.51773e+07	2.66627e+07	6.09887e+07	1.13809e+07	6.91784e+07	2.36767e+07	4.67958e+07	4.571e+07	1.0292e+07	3.22275e+07	2.29981e+07	4.65944e+07	4.40956e+06	4.40956e+06	.	5.55917e+06	5.11329e+06	4.80014e+06	.	5.24047e+06	5.56422e+06	4.73118e+06	7.42185e+06	6.47177e+06	5.98727e+07	1.32677e+07	3.49532e+07	2.40708e+07	4.38928e+06	1.77405e+07	1.80407e+07	1.64986e+07
Intracellular	HILIC	Negative	IHNV332	439419	4.89609e+06	4.38521e+06	5.4393e+06	7.18975e+07	9.69813e+06	4.22524e+07	1.72135e+07	1.57438e+07	1.22643e+07	7.7778e+06	6.64605e+06	1.48915e+07	9.41422e+06	4.16523e+07	3.43964e+07	2.77074e+07	2.79731e+07	5.54602e+07	3.54839e+07	1.80136e+07	1.46344e+07	1.66264e+07	2.81677e+07	5.04292e+07	5.04292e+07	.	5.03072e+07	5.2885e+07	4.96349e+07	.	5.47924e+07	5.49255e+07	4.97753e+07	2.78568e+07	1.63335e+07	2.23467e+07	1.75828e+07	1.69362e+07	1.17893e+07	7.35418e+06	1.50308e+07	1.53761e+07	2.35206e+07
Intracellular	HILIC	Negative	IHNV333	0	368143	306835	309453	9.31043e+06	5.53664e+06	1.22564e+07	6.87078e+06	2.01085e+06	6.99209e+06	3.19331e+06	957731	5.97392e+06	8.24783e+06	4.34039e+06	9.66382e+06	1.1199e+07	6.50101e+06	3.28612e+06	5.16202e+06	2.81346e+06	8.60305e+06	5.20363e+06	1.73774e+06	3.46359e+06	3.46359e+06	.	4.26611e+06	4.14726e+06	4.0238e+06	.	4.06253e+06	3.48536e+06	3.94403e+06	3.15454e+06	9.95112e+06	1.05648e+07	9.728e+06	2.93764e+06	8.0968e+06	3.73989e+06	3.74838e+06	6.06419e+06	3.26103e+06
Intracellular	HILIC	Negative	IHNV334	0	408540	297394	414493	1.75639e+08	7.15457e+06	2.06662e+07	1.16404e+07	2.49746e+06	1.0959e+07	1.69545e+06	739033	1.52522e+07	4.41575e+07	3.28553e+08	1.7329e+08	2.34502e+08	9.50035e+07	4.85656e+07	8.40806e+07	4.86182e+07	1.04903e+08	7.34075e+07	2.65208e+08	1.49287e+06	1.49287e+06	.	3.11164e+06	1.19027e+06	1.34043e+06	.	1.4115e+06	1.48032e+06	1.26956e+06	5.96459e+07	1.75795e+07	3.2526e+07	7.11867e+06	3.81704e+06	2.59136e+07	6.39615e+06	8.47225e+06	1.59671e+07	1.38714e+08
Intracellular	HILIC	Negative	IHNV335	0	106831	30043.4	6717.45	3.35711e+06	9.3542e+06	3.23037e+06	3.10674e+07	49914.1	1.69578e+07	1.13787e+07	7.68554e+06	3.15206e+07	2.08413e+07	1.90715e+07	9.02251e+06	1.68433e+07	1.41521e+07	266645	1.58553e+07	1.43604e+07	1.96144e+07	4.96912e+07	5.97901e+06	3.04708e+07	3.04708e+07	.	3.22545e+07	3.06653e+07	2.98745e+07	.	3.08617e+07	3.13429e+07	3.08449e+07	9.56658e+06	1.83486e+07	9.49082e+06	2.81202e+07	512633	2.51327e+07	1.93933e+07	2.76968e+07	2.03767e+07	2.96118e+07
Intracellular	HILIC	Negative	IHNV336	4371.06	1.59853e+06	1.64776e+06	1.92891e+06	926100	247298	529575	288803	532613	101239	146502	37118.1	251130	216074	311028	222277	335460	325833	778117	294116	228872	170958	227281	161653	377143	377143	.	299362	311691	324769	.	332460	234021	305411	101041	330958	252311	264554	183567	169989	158316	164670	260405	291284
Intracellular	HILIC	Negative	IHNV337	7447.79	133134	51377.6	10129.6	4.02608e+06	498234	2.46661e+06	925227	2.64442e+06	398630	270601	376672	907133	490424	1.27769e+06	1.86285e+06	1.54298e+06	1.2581e+06	3.40799e+06	1.39437e+06	871365	717781	974267	994153	2.78469e+06	2.78469e+06	.	2.81508e+06	2.95482e+06	2.99571e+06	.	3.07643e+06	3.12921e+06	2.98152e+06	1.25182e+06	828308	1.1044e+06	995584	873978	521208	337636	509566	885402	1.3121e+06
Intracellular	HILIC	Negative	IHNV338	1.24825e+06	0	0	0	1.87938e+06	81199.8	2.2628e+06	3.73295e+06	273690	2.72633e+06	1.01228e+06	0	1.8113e+07	2.52257e+06	4.29328e+06	309081	8.47864e+06	3.10049e+06	2.94255e+06	324635	2.49394e+06	3.80536e+06	1.93853e+07	745921	0	0	.	0	0	0	.	0	0	0	358015	4.52517e+06	1.94305e+06	3.10582e+06	2.14231e+06	5.2239e+06	3.97023e+06	7.15368e+06	4.48756e+06	1.46154e+07
Intracellular	HILIC	Negative	IHNV339	1.88426e+06	4.4895e+06	6.40231e+06	8.30852e+06	1.15068e+07	1.08344e+07	9.14134e+06	8.48712e+06	1.19954e+07	1.23511e+07	9.77495e+06	1.47915e+07	8.75613e+06	1.03382e+07	9.81395e+06	9.96798e+06	1.02831e+07	1.13199e+07	1.10424e+07	7.56754e+06	1.34823e+07	1.21741e+07	1.20673e+07	1.76549e+07	1.00196e+07	1.00196e+07	.	9.867e+06	9.88271e+06	1.1253e+07	.	1.07151e+07	1.25876e+07	1.04747e+07	1.1256e+07	1.25044e+07	1.29806e+07	1.01659e+07	9.46285e+06	1.18924e+07	9.92602e+06	1.09157e+07	1.05783e+07	1.29575e+07
Intracellular	HILIC	Negative	IHNV340	7.44587e+08	3.83891e+07	4.31441e+07	3.65177e+07	5.81405e+08	3.74906e+08	5.84384e+08	3.96684e+08	4.24604e+08	6.00924e+08	4.55118e+08	3.09954e+08	3.87102e+08	3.73973e+08	4.6878e+08	3.43797e+08	3.60582e+08	5.51596e+08	5.12431e+08	5.49468e+08	5.39362e+08	3.54999e+08	6.79932e+08	5.37648e+08	2.71931e+08	2.71931e+08	.	2.93569e+08	2.65417e+08	2.64898e+08	.	2.72193e+08	2.43653e+08	2.6085e+08	3.33792e+08	4.53635e+08	6.46583e+08	7.01687e+08	4.42889e+08	7.5815e+08	7.06407e+08	5.05713e+08	3.45152e+08	6.28843e+08
Intracellular	HILIC	Negative	IHNV341	9.05087e+06	1.0164e+07	1.32105e+06	8.61547e+06	1.50047e+07	1.51342e+06	1.49263e+07	1.95555e+06	1.12124e+06	1.09756e+06	1.14071e+06	3.17701e+07	1.63789e+07	1.53219e+07	1.13805e+07	9.16735e+06	1.24126e+06	9.32319e+06	2.29063e+07	3.9625e+07	1.41386e+07	3.7445e+07	1.17382e+06	3.75091e+07	1.05171e+07	1.05171e+07	.	9.87272e+06	9.66823e+06	3.11007e+07	.	2.86412e+07	1.35448e+06	9.18926e+06	1.08173e+06	1.07125e+07	1.13337e+06	1.24285e+07	3.06193e+07	3.62088e+07	1.08553e+07	3.49596e+07	1.12022e+06	3.57977e+07
Intracellular	HILIC	Negative	IHNV342	2.06188e+08	2.62114e+07	2.31367e+07	2.0191e+07	2.15743e+07	2.16511e+07	2.20582e+07	2.4282e+07	2.14757e+07	2.19842e+07	2.24017e+07	2.19897e+07	2.21155e+07	2.70941e+07	2.41539e+07	2.11206e+07	2.41823e+07	2.15616e+07	2.18715e+07	2.27831e+07	2.04547e+07	2.30094e+07	2.32584e+07	1.19527e+07	2.30768e+07	2.30768e+07	.	2.2244e+07	2.10359e+07	2.16827e+07	.	2.15279e+07	2.12346e+07	2.09212e+07	2.20686e+07	2.11472e+07	2.30253e+07	2.44564e+07	2.13691e+07	895785	2.30829e+07	2.39332e+07	2.12536e+07	2.2068e+07
Intracellular	HILIC	Negative	IHNV343	1.52219e+06	3.14219e+06	4.15468e+06	4.77271e+06	1.32291e+06	4.8193e+06	4.69209e+06	3.45518e+06	5.26925e+06	6.08963e+06	4.3803e+06	6.4559e+06	261547	5.04184e+06	5.20565e+06	4.76744e+06	4.40644e+06	3.84363e+06	3.35366e+06	3.13913e+06	5.66621e+06	5.80349e+06	5.25447e+06	4.99387e+06	4.3151e+06	4.3151e+06	.	4.61898e+06	1.13965e+06	5.18576e+06	.	5.47708e+06	6.12263e+06	4.48602e+06	4.66012e+06	6.16576e+06	6.20616e+06	4.88562e+06	5.56521e+06	6.46821e+06	4.64148e+06	4.92337e+06	4.96055e+06	6.12804e+06
Intracellular	HILIC	Negative	IHNV344	7.1589e+07	6.28797e+07	1.41044e+06	1.01792e+08	1.2956e+06	1.26776e+06	6.68051e+07	1.38623e+06	8.00169e+06	3.3482e+07	1.65501e+06	1.29111e+06	1.7866e+06	8.86859e+06	2.45298e+07	1.51304e+06	2.2546e+07	5.11192e+07	8.05319e+06	8.13189e+06	1.26267e+06	6.83864e+07	2.63464e+06	3.63966e+06	4.87642e+07	4.87642e+07	.	4.35168e+07	1.09361e+08	3.6395e+07	.	7.56953e+06	1.10026e+07	4.85996e+07	7.98597e+06	7.59169e+06	2.71052e+06	4.63308e+07	7.97875e+06	1.35638e+06	5.31099e+07	3.54079e+06	1.14816e+06	2.13553e+06
Intracellular	HILIC	Negative	IHNV345	774455	3.02924e+07	4.7073e+07	1.48222e+07	1.44081e+07	7.04713e+06	5.54953e+06	4.17469e+06	5.4883e+06	2.72753e+06	4.6049e+06	6.10264e+06	3.08324e+06	5.56574e+06	2.46121e+07	1.5743e+07	1.70438e+07	8.26226e+06	4.26695e+06	9.85369e+06	5.39943e+06	7.74606e+06	5.49735e+06	1.93161e+07	2.39804e+07	2.39804e+07	.	1.38005e+07	2.20152e+07	7.65253e+06	.	1.89748e+07	1.85465e+07	1.90756e+07	1.06059e+07	4.53388e+06	4.95927e+06	2.66858e+06	3.97917e+06	2.80973e+06	2.48977e+06	4.39653e+06	2.5072e+06	1.10805e+07
Intracellular	HILIC	Negative	IHNV346	1.4732e+06	671185	768617	911393	3.27063e+06	2.99061e+06	5.05763e+06	4.20212e+06	852638	3.39441e+06	2.45055e+06	547614	2.8163e+06	4.76352e+06	2.16419e+06	2.61506e+06	5.71647e+06	3.02463e+06	1.53095e+06	2.82122e+06	1.35649e+06	3.86961e+06	2.30476e+06	4.1322e+06	2.22633e+06	2.22633e+06	.	2.19074e+06	2.33574e+06	2.08426e+06	.	2.06971e+06	2.02083e+06	2.26684e+06	2.14303e+06	1.47896e+06	4.03534e+06	4.10112e+06	1.66557e+06	3.91514e+06	1.49629e+06	1.86736e+06	2.7111e+06	1.31943e+06
Intracellular	HILIC	Negative	IHNV347	1.51658e+06	2.4256e+06	1.05674e+06	504565	1.22858e+07	6.03808e+06	8.80823e+06	7.93604e+06	1.49765e+06	3.11107e+06	2.32657e+06	682310	3.97616e+06	3.78575e+06	9.33712e+06	1.27273e+07	1.08177e+07	1.00714e+07	4.36876e+06	2.0706e+06	4.13872e+06	5.17212e+06	5.1469e+06	7.12619e+06	867414	867414	.	1.20454e+06	912723	846180	.	864924	846040	835122	2.04831e+06	5.0192e+06	1.21469e+07	8.56138e+06	2.78357e+06	9.12415e+06	2.74839e+06	2.02851e+06	3.31426e+06	2.94289e+06
Intracellular	HILIC	Negative	IHNV348	158960	6.12471e+06	7.65545e+06	5.21755e+06	1.02928e+07	653921	1.43858e+06	961444	213735	433764	49661.3	2.66313e+06	859306	2.27213e+06	1.97677e+07	1.03442e+07	1.46192e+07	5.65289e+06	2.85144e+06	4.75236e+06	3.08063e+06	5.86907e+06	4.15769e+06	1.56455e+07	3.16678e+06	3.16678e+06	.	1.52366e+06	2.72179e+06	2.60835e+06	.	2.49569e+06	2.44336e+06	2.45945e+06	3.39278e+06	1.01794e+06	1.87742e+06	284167	615267	1.34198e+06	203404	373045	869191	8.25244e+06
Intracellular	HILIC	Negative	IHNV349	0	31805.4	14886.7	12930.4	529963	521042	503335	369483	127023	310216	139831	45161.1	408737	158857	286443	54317.7	596004	545012	142559	551294	283094	246755	546293	9153.63	623485	623485	.	909345	825281	775740	.	801459	715041	791876	56145	126510	352574	850380	106376	204779	353774	93152.2	319764	765578
Intracellular	HILIC	Negative	IHNV350	0	0	0	0	1.15681e+06	2.22154e+06	961791	2.0065e+06	0	1.23854e+06	1.14618e+06	165770	1.72031e+06	949134	731696	291624	1.03377e+06	1.83638e+06	14096.3	1.68676e+06	997318	1.07451e+06	1.80521e+06	174176	375540	375540	.	428367	182503	365677	.	352751	216523	394180	119198	567229	730645	2.41182e+06	0	850884	1.85005e+06	330057	917421	1.67628e+06
Intracellular	HILIC	Negative	IHNV351	1.21468e+08	5.51096e+07	1.12157e+07	4.78715e+07	4.19548e+07	4.50624e+07	4.36879e+07	4.00436e+07	4.06604e+07	4.35621e+07	4.75305e+07	4.44922e+07	4.1456e+07	4.23907e+07	4.16713e+07	4.60329e+07	3.9312e+07	4.62614e+07	3.83356e+07	4.05496e+07	4.71692e+07	4.26078e+07	4.17939e+07	4.17984e+07	4.37141e+07	4.37141e+07	.	4.15644e+07	4.34956e+07	4.47885e+07	.	4.5442e+07	4.90201e+07	4.9528e+07	1.91715e+07	4.69514e+07	3.94759e+07	4.03273e+07	3.65086e+07	4.19611e+07	4.37059e+07	4.078e+07	4.61663e+07	4.30956e+07
Intracellular	HILIC	Negative	IHNV352	358158	4.77665e+07	2.26155e+07	4.91668e+07	1.67383e+07	2.72986e+07	1.52019e+07	1.21128e+07	2.11555e+07	1.36519e+07	2.29918e+07	3.62628e+07	1.4002e+07	1.25948e+07	1.89558e+07	2.7208e+07	1.11876e+07	1.72537e+07	1.87046e+07	1.9014e+07	1.67174e+07	1.28921e+07	1.15047e+07	1.77314e+07	3.81999e+07	3.81999e+07	.	2.90183e+07	3.8362e+07	3.69026e+07	.	3.89617e+07	4.8203e+07	5.14589e+07	2.66702e+07	2.16654e+07	1.07506e+07	1.36702e+07	2.08649e+07	1.11861e+07	1.33764e+07	2.01762e+07	1.53236e+07	1.56671e+07
Intracellular	HILIC	Negative	IHNV353	33670.9	119278	59374	26982.2	4.08454e+07	5.448e+06	7.38815e+06	2.08635e+06	5.38275e+06	2.17276e+06	756690	150342	5.09294e+06	3.51318e+06	1.80302e+07	4.8073e+06	2.99762e+07	1.40034e+06	2.28e+07	2.28487e+06	1.27292e+06	1.98702e+06	4.33027e+06	2.5752e+06	3.56372e+06	3.56372e+06	.	2.83675e+06	2.7639e+06	2.64135e+06	.	3.45664e+06	3.43784e+06	2.98752e+06	1.11751e+07	4.21127e+06	1.12857e+07	1.06251e+06	1.61902e+07	1.5814e+06	1.16887e+06	815956	7.32025e+06	5.34344e+06
Intracellular	HILIC	Negative	IHNV354	357547	60384.6	5392.78	295300	9.1992e+08	4.1795e+08	9.32777e+08	8.95741e+08	4.16714e+08	6.37788e+08	2.42976e+08	1.49499e+08	6.36871e+08	6.60302e+08	6.48093e+08	4.2489e+08	8.07123e+08	5.98886e+08	7.08543e+08	5.40118e+08	2.90419e+08	5.45103e+08	4.85616e+08	4.81031e+08	1.44443e+08	1.44443e+08	.	1.62446e+08	1.35654e+08	1.30626e+08	.	1.37219e+08	1.39357e+08	1.27775e+08	5.30605e+08	6.21949e+08	8.82034e+08	6.98016e+08	6.17479e+08	8.86751e+08	4.58664e+08	4.78415e+08	6.31271e+08	8.32872e+08
Intracellular	HILIC	Negative	IHNV355	8.30518e+06	2.51944e+06	1.51162e+06	227579	5.95511e+06	5.61656e+06	9.70511e+06	2.15037e+07	5.55754e+06	7.40536e+06	6.33561e+06	2.515e+06	1.20019e+07	1.78942e+07	1.04709e+07	4.25283e+06	8.62902e+06	6.39621e+06	7.01298e+06	1.47564e+07	6.16371e+06	1.02306e+07	7.24463e+06	1.02447e+07	7.03642e+06	7.03642e+06	.	4.61361e+06	4.05739e+06	3.75574e+06	.	2.89611e+06	2.75854e+06	2.76082e+06	4.58489e+06	6.06234e+06	6.84953e+06	8.15062e+06	7.24354e+06	7.33133e+06	9.70215e+06	9.24419e+06	6.08506e+06	7.9743e+06
Intracellular	HILIC	Negative	IHNV356	922351	475797	479013	249713	1.34377e+06	1.39671e+06	1.45197e+06	2.24035e+06	1.83245e+06	1.20156e+06	1.22357e+06	855703	2.67402e+06	2.45481e+06	1.75972e+06	6.57733e+06	1.85692e+06	1.48329e+06	2.84891e+06	1.33282e+06	1.60383e+06	1.95583e+06	2.48271e+06	2.36317e+06	1.67042e+06	1.67042e+06	.	1.66507e+06	1.70133e+06	1.54899e+06	.	1.88862e+06	1.83895e+06	1.53857e+06	1.09047e+06	1.2294e+06	1.32617e+06	1.95913e+06	2.49046e+06	1.60545e+06	1.37794e+06	2.06783e+06	2.20098e+06	1.35349e+06
Intracellular	HILIC	Negative	IHNV357	3.22188e+06	90488.3	205722	18615.1	2.8738e+06	6.50996e+06	5.5874e+06	8.42067e+06	3.03587e+06	5.04334e+06	3.90113e+06	1.99971e+06	2.70167e+06	4.22238e+06	1.92647e+06	8.45515e+06	3.36488e+06	5.01319e+06	5.08251e+06	2.62984e+06	2.41073e+06	2.89975e+06	2.62171e+06	5.13454e+06	3.681e+06	3.681e+06	.	7.88141e+06	3.43818e+06	3.48327e+06	.	3.30553e+06	3.26403e+06	2.935e+06	9.49887e+06	1.51718e+07	5.15142e+06	4.49331e+06	3.62885e+06	3.57377e+06	3.47042e+06	4.72999e+06	2.6986e+06	7.64266e+06
Intracellular	HILIC	Negative	IHNV358	381065	450444	469322	297862	860164	4.55758e+06	5.15864e+06	4.99577e+06	20804.4	4.14928e+06	3.69333e+06	1.84655e+06	3.41923e+06	4.42371e+06	230591	4.36379e+06	1.29528e+06	4.57535e+06	75047.6	3.55018e+06	3.2386e+06	3.26215e+06	3.0679e+06	5.34753e+06	7.29815e+06	7.29815e+06	.	4.87464e+06	5.08452e+06	7.56997e+06	.	3.82915e+06	7.22023e+06	3.69102e+06	3.82697e+06	8.39682e+06	4.1531e+06	5.05469e+06	52672.4	4.70678e+06	3.23929e+06	4.08438e+06	3.46658e+06	7.08141e+06
Intracellular	HILIC	Negative	IHNV359	35289.8	240922	91778.7	54359.1	1.7932e+07	7.93083e+06	1.79734e+07	1.67731e+07	9.7631e+06	1.1847e+07	4.48245e+06	2.68849e+06	1.22153e+07	1.18655e+07	1.18801e+07	7.87684e+06	1.47227e+07	1.13999e+07	1.26536e+07	1.00602e+07	5.45902e+06	9.92862e+06	8.72766e+06	8.75834e+06	2.73529e+06	2.73529e+06	.	2.94854e+06	2.49403e+06	2.48406e+06	.	2.49465e+06	2.52053e+06	2.3535e+06	1.04516e+07	1.17984e+07	1.66024e+07	1.27471e+07	1.10353e+07	1.55266e+07	8.96283e+06	9.29547e+06	1.21635e+07	1.59213e+07
Intracellular	HILIC	Negative	IHNV360	735510	246997	236125	111312	6.11576e+06	1.34172e+06	6.34438e+06	8.32202e+06	3.5634e+06	7.47469e+06	406987	1.43654e+06	4.28563e+06	7.42813e+06	4.89099e+06	2.14526e+06	9.94756e+06	4.58536e+06	2.97968e+06	9.19769e+06	618191	5.03402e+06	3.46655e+06	5.9067e+06	2.98737e+06	2.98737e+06	.	3.24093e+06	3.37334e+06	3.32932e+06	.	2.99531e+06	2.82169e+06	3.04078e+06	2.9275e+06	2.63654e+06	7.56269e+06	5.55584e+06	2.89263e+06	1.3208e+07	556139	3.58415e+06	4.31768e+06	8.75278e+06
Intracellular	HILIC	Negative	IHNV361	298411	34644	67266.8	110122	2.76655e+06	2.85867e+06	2.34743e+06	1.81326e+06	714937	2.44757e+06	1.38272e+06	250093	2.88559e+06	958320	1.46856e+06	525518	1.78402e+06	4.62486e+06	1.73469e+06	3.9706e+06	1.8622e+06	2.13596e+06	3.61559e+06	851610	129032	129032	.	220200	165669	177843	.	199186	247718	230498	323869	6.07407e+06	2.08965e+06	4.45812e+06	793880	1.09264e+06	2.51053e+06	498682	1.65792e+06	7.77248e+06
Intracellular	HILIC	Negative	IHNV362	347567	1.33701e+06	1.56165e+06	1.2359e+06	1.80794e+07	1.53241e+07	1.78259e+07	1.76009e+07	1.78569e+07	1.59e+07	8.78145e+06	3.32087e+06	1.7635e+07	1.13517e+07	2.39305e+07	4.85022e+06	1.54849e+07	1.18602e+07	2.36024e+07	2.50711e+07	2.01054e+07	1.27135e+07	2.44515e+07	886278	8.58159e+06	8.58159e+06	.	9.61091e+06	9.27224e+06	9.03279e+06	.	9.28543e+06	9.29554e+06	8.82782e+06	6.91932e+06	3.04809e+06	1.49575e+07	2.0497e+07	3.17372e+07	1.33216e+07	1.87333e+07	9.17522e+06	1.49961e+07	9.338e+06
Intracellular	HILIC	Negative	IHNV363	2371.53	510882	462190	452839	1.76116e+07	1.33017e+07	1.3862e+07	1.52697e+07	9.22741e+06	1.03705e+07	5.01704e+06	2.01647e+06	8.568e+06	8.80578e+06	7.94279e+06	4.02979e+06	1.84719e+07	1.32016e+07	1.16358e+07	1.14923e+07	6.39829e+06	1.01637e+07	1.01476e+07	1.92442e+06	4.79857e+06	4.79857e+06	.	5.56827e+06	5.47321e+06	4.95838e+06	.	5.15592e+06	5.37951e+06	5.03808e+06	2.51165e+06	4.65783e+06	1.09117e+07	2.27067e+07	7.74893e+06	8.62352e+06	1.04862e+07	3.13685e+06	9.59087e+06	1.73827e+07
Intracellular	HILIC	Negative	IHNV364	1.4224e+06	1.47926e+06	1.38492e+06	1.16937e+06	2.74694e+07	2.08388e+07	2.06817e+07	2.61693e+07	5.65881e+06	1.80858e+07	1.06613e+07	1.93275e+06	2.19158e+07	1.41341e+07	1.36213e+07	7.13065e+06	1.94374e+07	3.73058e+07	1.46191e+07	2.76233e+07	1.40597e+07	1.80279e+07	2.68191e+07	3.70429e+06	1.33388e+06	1.33388e+06	.	2.00195e+06	1.47538e+06	1.33376e+06	.	1.36699e+06	1.42135e+06	1.45578e+06	4.18678e+06	1.34442e+07	1.77928e+07	3.5091e+07	6.65922e+06	1.5892e+07	1.98872e+07	6.28481e+06	1.57645e+07	4.82351e+07
Intracellular	HILIC	Negative	IHNV365	2.55642e+07	1.434e+07	4.15857e+06	2.04245e+07	1.39244e+07	1.54664e+07	1.43363e+07	1.36906e+07	1.39223e+07	1.47221e+07	1.57677e+07	1.4828e+07	1.43314e+07	1.46049e+07	1.36901e+07	1.54088e+07	9.38755e+06	7.21276e+06	1.28937e+07	1.37674e+07	1.84228e+07	1.43276e+07	1.42011e+07	1.43788e+07	1.53212e+07	1.53212e+07	.	1.39974e+07	1.45856e+07	1.48152e+07	.	1.60629e+07	1.67416e+07	1.6707e+07	1.45284e+07	1.53454e+07	1.3724e+07	1.37739e+07	1.22711e+07	1.41217e+07	1.52876e+07	1.41367e+07	1.47279e+07	1.47636e+07
Intracellular	HILIC	Negative	IHNV366	9171.21	626110	736580	610135	4.01894e+07	1.71858e+07	3.94218e+07	3.60402e+07	1.71262e+07	2.64449e+07	1.01552e+07	5.84215e+06	2.53514e+07	2.56912e+07	2.57328e+07	1.68539e+07	3.20625e+07	2.50264e+07	2.74134e+07	2.12482e+07	1.21959e+07	2.2532e+07	1.87391e+07	1.92726e+07	5.76141e+06	5.76141e+06	.	6.36896e+06	5.25972e+06	5.30058e+06	.	5.33237e+06	5.48735e+06	5.15547e+06	2.21082e+07	2.53606e+07	3.50698e+07	2.81666e+07	2.53568e+07	3.53885e+07	1.71347e+07	1.95597e+07	2.68518e+07	3.32354e+07
Intracellular	HILIC	Negative	IHNV367	24371.3	1.18665e+06	1.26123e+06	1.99997e+06	9.17709e+07	2.44274e+07	1.62532e+07	1.20128e+07	3.01373e+07	1.33354e+07	620584	2.10845e+06	7.87702e+06	9.35321e+06	7.63545e+07	2.86562e+07	6.7578e+07	2.07254e+06	5.68568e+07	9.45999e+06	1.0858e+07	7.37466e+06	6.60088e+06	3.92919e+06	2.51044e+07	2.51044e+07	.	2.54191e+07	2.43652e+07	2.79405e+07	.	2.95188e+07	2.93257e+07	2.80398e+07	5.57426e+07	3.02819e+06	3.22427e+07	5.90036e+06	5.7092e+07	5.18539e+06	8.41407e+06	6.04524e+06	7.172e+06	7.10578e+06
Intracellular	HILIC	Negative	IHNV368	12446	16670.5	3537.89	0	1.58895e+06	521127	1.08877e+06	1.97501e+06	1.43981e+06	1.1683e+06	112833	17377.5	1.00981e+06	669015	1.10538e+06	273781	1.60466e+06	672267	2.1171e+06	1.38534e+06	648504	957554	961126	390325	13712	13712	.	27040.4	0	20116	.	19935.7	10807.9	0	418327	514061	1.25088e+06	1.29261e+06	1.78023e+06	1.38381e+06	1.08353e+06	606939	1.04401e+06	612408
Intracellular	HILIC	Negative	IHNV369	3.70159e+06	359728	225942	148593	4.08381e+06	2.10755e+06	2.38923e+06	2.1393e+06	317295	1.56455e+06	1.59864e+06	6.85417e+06	3.68539e+06	3.08909e+06	2.16971e+06	6.32519e+06	2.25686e+06	3.97509e+06	86114.7	2.30773e+06	4.64074e+06	1.89968e+06	883334	2.24207e+06	3.28312e+06	3.28312e+06	.	4.20895e+06	3.24008e+06	1.59791e+06	.	7.05881e+06	7.06059e+06	7.42428e+06	2.44198e+06	3.17951e+06	502287	2.60984e+06	582743	3.49623e+06	3.20472e+06	2.56863e+06	6.50774e+06	1.25144e+06
Intracellular	HILIC	Negative	IHNV370	8.54669e+06	9.62773e+06	1.0812e+07	9.92776e+06	9.69506e+06	1.01018e+07	1.01826e+07	9.35377e+06	9.93976e+06	1.02874e+07	1.02315e+07	1.00703e+07	9.62366e+06	9.50795e+06	9.43032e+06	1.03617e+07	9.77254e+06	1.02332e+07	9.7794e+06	9.27506e+06	1.03585e+07	9.90389e+06	9.99111e+06	9.36392e+06	9.69521e+06	9.69521e+06	.	9.81119e+06	9.99286e+06	1.00345e+07	.	9.80824e+06	9.99624e+06	1.04367e+07	9.88084e+06	1.04291e+07	1.01698e+07	9.57152e+06	9.09558e+06	9.98883e+06	9.75605e+06	9.38793e+06	1.04444e+07	9.69922e+06
Intracellular	HILIC	Negative	IHNV371	3.15948e+07	2.81256e+06	1.8225e+06	0	2.57875e+07	1.93924e+07	2.27015e+07	4.08972e+07	2.90366e+07	2.67457e+07	2.17955e+07	2.18229e+07	3.01611e+07	2.85725e+07	2.14048e+07	1.59409e+07	2.60101e+07	2.5108e+07	2.52942e+07	3.26666e+07	3.1161e+07	3.09184e+07	2.61699e+07	1.3092e+07	4.7996e+07	4.7996e+07	.	5.04287e+07	5.15613e+07	4.94677e+07	.	5.54084e+07	5.19634e+07	5.08138e+07	1.81884e+07	1.40078e+07	2.61246e+07	3.72907e+07	2.71883e+07	2.93263e+07	2.80702e+07	2.9036e+07	3.58051e+07	1.91412e+07
Intracellular	HILIC	Negative	IHNV372	1.54803e+06	3.23775e+06	3.09803e+06	1.52067e+06	1.68481e+06	1.58729e+06	1.68155e+06	1.58059e+06	1.68816e+06	1.70036e+06	1.7583e+06	1.70549e+06	1.44567e+06	1.62388e+06	1.50525e+06	1.65651e+06	1.64133e+06	1.71242e+06	1.69418e+06	1.6936e+06	1.68412e+06	163853	1.52632e+06	1.85233e+06	1.64105e+06	1.64105e+06	.	1.57697e+06	1.65523e+06	1.58845e+06	.	1.64563e+06	1.6379e+06	1.72672e+06	1.56224e+06	1.62858e+06	1.72723e+06	1.66449e+06	1.52352e+06	1.60298e+06	1.5174e+06	1.49739e+06	1.59967e+06	1.6364e+06
Intracellular	HILIC	Negative	IHNV373	1.80838e+07	3.24257e+06	2.48261e+06	441641	3.92495e+07	3.71393e+07	9.10048e+07	2.77823e+07	6.678e+06	1.24816e+07	1.75553e+08	7.15037e+06	1.11526e+07	1.59641e+08	2.45478e+07	9.48796e+07	5.77444e+07	3.33255e+08	4.06552e+06	2.33102e+07	3.1608e+06	1.33989e+08	4.44845e+06	6.25048e+08	4.41351e+07	4.41351e+07	.	4.8077e+07	4.69011e+07	4.61785e+07	.	4.69628e+07	4.32853e+07	4.33855e+07	2.58141e+06	3.74222e+08	5.11156e+07	1.45724e+08	2.62347e+06	1.44741e+08	1.21303e+07	6.61328e+06	9.94806e+06	4.06932e+08
Intracellular	HILIC	Negative	IHNV374	29675.8	217240	225473	230835	8.73978e+06	3.64875e+06	9.00124e+06	7.22941e+06	1.68272e+07	2.91529e+06	3.37921e+06	878004	3.29265e+06	5.29528e+06	7.56915e+06	4.43949e+06	1.06111e+07	6.1516e+06	2.06106e+07	3.3479e+06	5.21326e+06	4.03953e+06	3.02678e+06	4.5079e+06	1.11974e+06	1.11974e+06	.	1.65589e+06	1.1959e+06	1.24049e+06	.	1.13887e+06	1.16974e+06	980243	4.72572e+06	5.47006e+06	1.07041e+07	6.42317e+06	1.66111e+07	4.35199e+06	6.50713e+06	4.27406e+06	4.04938e+06	5.99651e+06
Intracellular	HILIC	Negative	IHNV375	23549.5	691380	921931	970490	7.25364e+06	3.40533e+07	2.27306e+07	3.32907e+07	522285	2.62247e+07	1.33591e+07	3.86589e+06	2.77236e+07	1.57216e+07	1.68273e+07	5.92056e+06	2.86542e+07	4.19888e+07	694629	3.7992e+07	1.66098e+07	2.35233e+07	3.65257e+07	5.383e+06	6.61835e+06	6.61835e+06	.	8.95631e+06	7.71355e+06	7.84973e+06	.	7.2491e+06	6.98149e+06	7.46447e+06	5.21202e+06	1.69846e+07	1.94824e+07	5.13487e+07	458128	1.54729e+07	2.89845e+07	5.59929e+06	2.03072e+07	4.82177e+07
Intracellular	HILIC	Negative	IHNV376	36138.8	440745	522734	469695	4.55349e+07	5.25729e+07	3.56196e+07	6.12798e+07	5.57479e+06	5.11508e+07	2.60216e+07	9.46638e+06	5.10512e+07	3.07038e+07	2.14342e+07	9.77037e+06	4.49059e+07	6.5996e+07	8.9856e+06	6.57712e+07	3.15326e+07	4.28288e+07	6.6915e+07	8.65173e+06	1.17763e+07	1.17763e+07	.	1.47244e+07	1.30196e+07	1.26803e+07	.	1.25117e+07	1.16192e+07	1.23273e+07	6.98063e+06	2.22623e+07	2.88515e+07	1.02768e+08	4.78514e+06	2.4243e+07	5.0739e+07	1.43364e+07	4.17722e+07	9.28478e+07
Intracellular	HILIC	Negative	IHNV377	1.37158e+06	1.9455e+06	2.07219e+06	1.72604e+06	6.17364e+06	3.57765e+06	1.50256e+06	4.62061e+06	3.75265e+06	4.10871e+06	3.25678e+06	1.71371e+06	8.6716e+06	3.31927e+06	4.26543e+06	3.26361e+06	1.99553e+06	6.79207e+06	3.23911e+06	5.71603e+06	4.26567e+06	4.5176e+06	8.49847e+06	2.18572e+06	2.17235e+06	2.17235e+06	.	2.61865e+06	2.08771e+06	2.05937e+06	.	1.92511e+06	2.11095e+06	2.00802e+06	2.72532e+06	3.91376e+06	5.45399e+06	7.23133e+06	4.82399e+06	2.95761e+06	5.03348e+06	6.796e+06	3.86586e+06	1.08122e+07
Intracellular	HILIC	Negative	IHNV378	2.17043e+07	4.1333e+06	2.45916e+06	2.48945e+06	5.93346e+06	6.21069e+06	5.9699e+06	5.35339e+06	5.8862e+06	6.14934e+06	3.65979e+06	6.27245e+06	5.93009e+06	5.85208e+06	6.00489e+06	6.37873e+06	5.6919e+06	4.18198e+06	5.72901e+06	5.72086e+06	6.4963e+06	5.83805e+06	6.1266e+06	6.22171e+06	6.16497e+06	6.16497e+06	.	5.86872e+06	5.79824e+06	6.28868e+06	.	3.47402e+06	6.52671e+06	6.68186e+06	5.90509e+06	4.32419e+06	5.52105e+06	5.65813e+06	6.47735e+06	5.80322e+06	6.19062e+06	5.94725e+06	6.61557e+06	5.82077e+06
Intracellular	HILIC	Negative	IHNV379	2.5961e+06	3.70658e+06	2.55243e+06	1.96284e+06	4.31783e+07	1.33159e+07	7.42458e+06	1.13795e+07	4.53016e+07	6.27735e+06	3.83097e+06	881314	4.38137e+06	4.43353e+06	2.88824e+07	1.19573e+07	2.64871e+07	3.05426e+06	8.57832e+07	4.84086e+06	2.98362e+06	3.40554e+06	4.28066e+06	1.31787e+06	5.35243e+06	5.35243e+06	.	4.36708e+06	4.25574e+06	4.44578e+06	.	4.47119e+06	4.28624e+06	3.78983e+06	4.61334e+07	4.00135e+06	1.25903e+07	3.65616e+06	7.50855e+07	3.15409e+06	3.93918e+06	4.66085e+06	7.76096e+06	4.26176e+06
Intracellular	HILIC	Negative	IHNV380	1.6265e+07	2.67198e+07	2.30081e+07	1.91756e+07	6.07661e+08	1.96199e+08	5.74862e+08	3.19301e+08	1.58979e+09	1.74692e+08	1.3787e+08	5.2055e+07	1.52235e+08	2.43887e+08	4.21123e+08	3.03244e+08	7.12567e+08	3.14537e+08	1.89535e+09	2.35956e+08	1.49522e+08	2.2449e+08	2.00111e+08	2.53151e+08	8.13284e+07	8.13284e+07	.	1.13085e+08	8.60209e+07	8.70541e+07	.	9.59154e+07	9.93041e+07	9.12385e+07	2.53741e+08	4.39777e+08	7.50657e+08	2.80308e+08	1.60016e+09	4.58327e+08	1.67297e+08	1.42844e+08	1.81229e+08	4.02916e+08
Intracellular	HILIC	Negative	IHNV381	0	0	2388.42	0	2.19308e+06	1.15325e+06	3.47676e+06	2.65099e+06	3.33738e+06	1.26944e+06	721059	519887	1.01358e+06	2.29596e+06	1.33722e+06	1.61902e+06	3.37142e+06	2.01164e+06	6.27347e+06	1.48323e+06	687785	1.34952e+06	1.35611e+06	893041	366999	366999	.	524798	512290	500450	.	441121	616111	586105	308401	1.6219e+06	2.92623e+06	2.67244e+06	4.23124e+06	3.57622e+06	1.10832e+06	908615	963812	2.42449e+06
Intracellular	HILIC	Negative	IHNV382	747758	2785.29	8362	9910.47	3.00677e+06	2.05003e+06	1.41658e+06	1.29548e+06	531431	1.37347e+06	1.41187e+07	8.87144e+06	2.26553e+06	1.54358e+06	1.25579e+06	3.97671e+06	1.33051e+06	3.49101e+06	132715	1.15336e+06	8.25584e+06	1.86573e+06	3.27163e+06	1.58958e+06	5.74897e+06	5.74897e+06	.	8.93212e+06	2.6743e+07	2.87426e+07	.	2.44092e+07	2.30796e+07	2.8342e+07	1.57753e+06	2.6542e+06	474490	1.53566e+06	214456	1.90803e+06	1.80397e+06	1.45308e+06	3.62488e+06	1.1607e+06
Intracellular	HILIC	Negative	IHNV383	32432.9	0	0	0	2.54981e+07	2.62182e+07	6.46967e+07	1.41106e+07	4.04251e+06	5.76419e+06	1.2326e+08	5.15898e+06	0	1.09164e+08	1.66539e+07	6.41302e+07	3.36178e+07	2.37852e+08	0	1.51907e+07	1.43396e+06	8.9992e+07	0	4.402e+08	3.03499e+07	3.03499e+07	.	3.31021e+07	3.15991e+07	3.24264e+07	.	3.10114e+07	3.0751e+07	2.95353e+07	1.71146e+06	2.59156e+08	3.26684e+07	1.00246e+08	0	1.01328e+08	381134	3.30088e+06	2.85819e+06	2.79197e+08
Intracellular	HILIC	Negative	IHNV384	8.27468e+06	2.55172e+06	1.54836e+06	0	8.3254e+06	4.30592e+06	1.14864e+07	2.85673e+07	5.98118e+06	1.08809e+07	5.58117e+06	1.45461e+06	1.52317e+07	2.35417e+07	1.03355e+07	2.86265e+06	1.68429e+07	7.34646e+06	7.45901e+06	1.50754e+07	6.87189e+06	1.37335e+07	1.12934e+07	1.12897e+07	3.36251e+06	3.36251e+06	.	2.66433e+06	1.97395e+06	1.63251e+06	.	1.29979e+06	541904	548462	3.34381e+06	5.16938e+06	1.02597e+07	1.68476e+07	7.23701e+06	1.31267e+07	1.93446e+07	9.92158e+06	8.70929e+06	1.13433e+07
Intracellular	HILIC	Negative	IHNV385	27391.1	1.37066e+06	388236	119749	3.91842e+07	7.14936e+07	3.59469e+07	3.42141e+07	5.66096e+06	3.51797e+07	2.57851e+07	1.18888e+07	3.47046e+07	2.66664e+07	2.95106e+07	1.86185e+07	4.11247e+07	5.74882e+07	6.02781e+06	4.73264e+07	2.57316e+07	3.4143e+07	4.26e+07	3.10976e+07	1.94839e+07	1.94839e+07	.	2.21321e+07	2.04758e+07	1.98142e+07	.	1.90607e+07	1.81942e+07	1.87221e+07	1.04611e+07	9.25732e+07	2.6383e+07	5.20569e+07	6.41765e+06	1.6929e+07	3.12308e+07	1.26736e+07	3.49634e+07	7.91119e+07
Intracellular	HILIC	Negative	IHNV386	133614	1.2238e+06	606681	176457	1.46035e+07	4.79378e+06	2.20151e+07	2.57935e+07	7.87854e+06	1.12483e+07	3.24167e+06	344215	1.49348e+07	1.22191e+07	1.73566e+07	7.66527e+06	6.43165e+07	7.23067e+06	7.87703e+06	7.98964e+06	5.22894e+06	9.94027e+06	9.33327e+06	8.02599e+06	459710	459710	.	888989	295997	242001	.	141741	83400.3	100376	3.07908e+06	1.50757e+07	2.50122e+07	1.8056e+07	1.05145e+07	1.59915e+07	8.34276e+06	5.89533e+06	1.48368e+07	1.26571e+07
Intracellular	HILIC	Negative	IHNV387	1.25554e+06	3.26897e+06	2.9215e+06	2.34094e+06	2.10733e+08	8.47587e+07	1.42592e+08	1.52816e+08	2.23635e+09	4.09094e+07	2.19609e+07	3.52635e+07	4.37661e+07	4.56774e+07	1.54087e+08	8.57549e+07	4.02185e+08	2.87673e+07	2.25824e+09	6.51636e+07	2.57009e+07	5.6099e+07	3.70761e+07	0	1.61381e+08	1.61381e+08	.	1.73144e+08	1.73072e+08	1.59604e+08	.	1.70279e+08	1.66272e+08	1.63881e+08	9.63218e+07	3.66294e+07	1.63904e+08	8.6527e+07	1.89993e+09	5.12373e+07	3.69149e+07	4.25609e+07	3.96644e+07	2.63967e+07
Intracellular	HILIC	Negative	IHNV388	627189	5.59404e+06	5.86347e+06	4.43008e+06	7.6479e+07	8.08868e+07	7.84897e+07	1.12696e+08	1.30856e+06	8.71019e+07	4.25661e+07	1.20981e+07	1.33777e+08	4.86999e+07	4.18371e+07	1.86991e+07	9.03285e+07	9.93546e+07	3.96933e+06	8.21499e+07	5.46962e+07	9.74054e+07	6.62645e+07	3.01363e+07	2.55739e+07	2.55739e+07	.	1.48982e+07	2.77896e+07	1.17006e+07	.	2.6386e+07	2.69341e+07	2.69955e+07	2.54031e+07	7.72394e+07	7.6933e+07	1.42945e+08	6.59963e+06	1.68008e+07	9.95704e+07	7.86147e+07	8.3503e+07	9.75164e+07
Intracellular	HILIC	Negative	IHNV389	1.08157e+06	952342	1.5508e+06	2.11901e+06	4.21615e+06	3.44011e+06	3.8327e+06	4.4191e+06	2.21462e+06	3.704e+06	2.61904e+06	1.93499e+06	4.47754e+06	3.27646e+06	2.8516e+06	2.17902e+06	3.97997e+06	4.53014e+06	4.3487e+06	4.26331e+06	3.22093e+06	3.85036e+06	4.97689e+06	2.01391e+06	1.87933e+06	1.87933e+06	.	1.97767e+06	1.89838e+06	2.02368e+06	.	2.00117e+06	1.98678e+06	1.94277e+06	1.99732e+06	4.77711e+06	3.63664e+06	5.23625e+06	2.35073e+06	3.77416e+06	4.05953e+06	2.20832e+06	3.25662e+06	6.36807e+06
Intracellular	HILIC	Negative	IHNV390	727338	3.2333e+06	3.23818e+06	2.54801e+06	8.21429e+06	3.35057e+07	1.11324e+07	4.5541e+07	650542	3.61949e+07	1.91455e+07	1.06552e+07	8.11635e+07	3.87465e+07	3.08313e+07	1.78022e+07	4.01195e+07	4.07186e+07	1.01404e+06	3.25887e+07	2.42316e+07	3.84109e+07	5.77802e+07	1.41133e+07	1.63056e+07	1.63056e+07	.	1.73093e+07	1.70127e+07	1.53954e+07	.	1.60084e+07	1.59761e+07	1.65712e+07	1.30416e+07	4.67655e+07	2.46328e+07	5.68984e+07	704293	3.55698e+07	4.05724e+07	6.1593e+07	3.62228e+07	8.65495e+07
Intracellular	HILIC	Negative	IHNV391	5.36444e+06	1.06108e+07	1.12888e+07	8.69369e+06	3.34886e+07	1.63685e+07	2.7114e+07	4.98493e+07	5.26995e+07	2.62779e+07	1.29425e+07	1.20835e+07	2.51003e+07	1.47241e+07	2.20398e+07	1.00822e+07	5.54949e+07	1.52221e+07	6.70136e+07	2.27186e+07	1.85972e+07	1.71248e+07	7.06493e+07	8.93909e+06	3.14035e+07	3.14035e+07	.	3.35863e+07	3.26226e+07	3.26209e+07	.	3.27147e+07	3.33888e+07	3.27559e+07	1.72747e+07	1.66215e+07	2.83049e+07	3.05353e+07	5.98089e+07	1.41892e+07	2.20841e+07	1.95097e+07	2.14394e+07	2.50178e+07
Intracellular	HILIC	Negative	IHNV392	2.61616e+06	1.84795e+07	2.12359e+07	1.86066e+07	2.86036e+07	9.25064e+06	2.10116e+07	4.84804e+07	4.99779e+07	2.07486e+07	7.81402e+06	7.89351e+06	1.89428e+07	9.37946e+06	1.76414e+07	5.77336e+06	4.86968e+07	6.17101e+06	6.10228e+07	1.61095e+07	1.37499e+07	1.14051e+07	6.44927e+07	4.84774e+06	2.81123e+07	2.81123e+07	.	3.03779e+07	2.94568e+07	2.96625e+07	.	2.96483e+07	3.02815e+07	3.00755e+07	1.34403e+07	1.11371e+07	2.38343e+07	2.152e+07	5.69131e+07	1.19189e+07	1.59729e+07	1.49996e+07	1.57652e+07	1.73363e+07
Intracellular	HILIC	Negative	IHNV393	187834	0	0	0	37937.2	159438	12777.2	0	14443.6	25895.4	1.51233e+06	1.03261e+06	12365.6	11340.3	13190.3	138211	18448.3	116621	18782.1	0	741951	65698.1	238334	0	585316	585316	.	930658	3.13852e+06	3.27666e+06	.	2.8514e+06	2.59269e+06	3.34836e+06	21498.4	13203.9	21140	6376.72	9021.62	11565.2	9773.62	0	26514.2	47583.5
Intracellular	HILIC	Negative	IHNV394	0	0	0	0	289237	344721	1.09071e+06	112554	26231	37658.7	2.27007e+06	31635.3	0	1.91295e+06	158588	1.23422e+06	200726	4.32484e+06	0	117214	8417.91	1.44728e+06	8492.85	8.51774e+06	420973	420973	.	554821	462292	499655	.	513791	437253	463408	4197.18	4.82726e+06	228143	1.68798e+06	5708.9	1.61187e+06	16641.7	16237.1	13519.4	5.28742e+06
Intracellular	HILIC	Negative	IHNV395	10222.1	36928.1	21856.5	3921.4	731150	363047	509111	423993	42904.1	409145	131099	96551.2	379098	616071	0	775734	0	451221	20315.8	52463.3	253871	631505	244500	573430	754045	754045	.	797163	758419	686916	.	755974	699876	667542	441807	809765	422542	555409	496670	710118	362413	361456	569657	1.17367e+06
Intracellular	HILIC	Negative	IHNV396	22238	20310.2	8052.53	0	4.81056e+06	8.0982e+06	653240	45251.2	74784.5	0	1.95748e+06	1.26148e+06	0	0	7.25607e+06	1.12697e+07	0	1.40549e+06	76060	2.82717e+06	0	0	0	0	2.3966e+06	2.3966e+06	.	4.95998e+06	3.82216e+06	3.50649e+06	.	3.99902e+06	3.4721e+06	3.53442e+06	5.64713e+06	0	0	0	103752	79801.7	57044.5	632096	0	0
Intracellular	HILIC	Negative	IHNV397	65101.9	30277.5	10959.2	0	1.93748e+06	8.73908e+06	6.29513e+06	4.44108e+06	750405	3.46158e+06	4.95388e+06	1.73878e+06	1.62195e+06	4.86935e+06	80952.1	8.7594e+06	38443.9	7.0542e+06	1.9991e+06	376595	558287	1.93893e+06	131565	1.49019e+06	3.64977e+06	3.64977e+06	.	4.18218e+06	5.69192e+06	9.34603e+06	.	5.53964e+06	9.12105e+06	9.01453e+06	6.71187e+06	3.87392e+06	4.88381e+06	6.39506e+06	1.61956e+06	4.17815e+06	1.71022e+06	2.22389e+06	1.45982e+06	1.4249e+06
Intracellular	HILIC	Negative	IHNV398	7978.82	28779.4	10385.4	0	8.73817e+06	1.50584e+06	9.62376e+06	9.59248e+06	50469.4	5.02209e+06	5.59896e+06	1.51776e+06	3.04015e+06	8.69697e+06	94456.2	541154	1.24986e+07	1.00568e+07	60641.1	4.22599e+06	3.52047e+06	5.95695e+06	5.7325e+06	2.79392e+06	642933	642933	.	681987	255606	188316	.	237549	179775	239610	120031	4.95406e+06	7.42139e+06	1.02384e+07	29026.7	5.53334e+06	2.78931e+06	3.44128e+06	3.4779e+06	1.46304e+06
Intracellular	HILIC	Negative	IHNV399	697320	447250	381648	831358	5.62418e+07	1.62389e+07	2.79611e+07	4.94993e+07	1.03054e+08	2.02216e+07	7.83861e+06	3.62492e+06	2.14456e+07	3.04055e+07	3.36427e+07	1.89584e+07	3.38192e+07	2.49341e+07	8.93361e+07	1.80696e+07	1.12399e+07	2.02488e+07	2.04735e+07	2.39898e+07	5.57083e+06	5.57083e+06	.	1.01491e+07	5.27111e+06	9.89706e+06	.	5.0725e+06	5.01198e+06	4.56478e+06	2.22182e+07	3.64697e+07	3.32245e+07	3.0611e+07	6.94621e+07	3.33914e+07	1.48099e+07	1.47072e+07	1.71805e+07	4.18797e+07
Intracellular	HILIC	Negative	IHNV400	0	109045	108391	232296	4.61069e+07	3.7557e+06	2.73224e+07	6.30648e+07	74969.9	1.55479e+07	7.15162e+06	3.02567e+06	2.71469e+07	2.35501e+07	6.05202e+06	8.53267e+06	5.60793e+07	3.83698e+07	132080	1.38606e+07	9.37535e+06	3.92058e+07	3.13633e+07	3.0235e+07	12921.8	12921.8	.	29273.5	17741.3	10147.8	.	0	36447.5	0	4.40966e+06	2.2875e+07	2.98654e+07	3.00477e+07	17697.2	3.64576e+07	9.20639e+06	2.03223e+07	2.95358e+07	4.67838e+07
Intracellular	HILIC	Negative	IHNV401	2193.89	116638	85804.8	59524.8	1.30484e+07	5.13497e+06	8.91632e+06	9.47487e+06	1.48857e+08	2.46461e+06	1.38379e+06	1.92764e+06	2.53388e+06	2.6952e+06	9.72355e+06	5.18753e+06	2.60951e+07	1.81334e+06	1.50275e+08	4.03254e+06	1.5634e+06	3.37886e+06	2.4393e+06	0	9.95715e+06	9.95715e+06	.	1.08017e+07	1.0842e+07	1.01564e+07	.	1.03362e+07	1.02612e+07	1.00518e+07	5.8479e+06	2.33081e+06	1.06739e+07	5.20816e+06	1.26783e+08	3.26115e+06	2.2385e+06	2.49906e+06	2.31161e+06	1.50353e+06
Intracellular	HILIC	Negative	IHNV402	1.47134e+06	943401	918037	1.51449e+06	5.28347e+08	1.5908e+08	4.41027e+08	4.05709e+08	3.60549e+09	1.84646e+08	5.38949e+07	3.20034e+07	9.51243e+07	1.67724e+08	3.36081e+08	1.84599e+08	5.1705e+08	2.06717e+08	4.8701e+09	2.06838e+08	6.62918e+07	1.13191e+08	9.31839e+07	9.76742e+07	1.18249e+08	1.18249e+08	.	1.47929e+08	1.26292e+08	1.271e+08	.	1.24456e+08	1.23557e+08	1.20278e+08	1.85187e+08	2.70369e+08	4.67032e+08	2.65503e+08	3.54371e+09	3.56733e+08	9.58657e+07	9.57363e+07	9.56038e+07	1.65531e+08
Intracellular	HILIC	Negative	IHNV403	16787.8	1.28348e+06	1.47751e+06	1.27016e+06	1.92708e+06	561109	1.19749e+06	3.31955e+06	3.35437e+06	1.24767e+06	446808	525753	1.2424e+06	496743	1.04994e+06	1.0432e+06	3.01509e+06	279497	3.91564e+06	999159	915938	536815	4.34187e+06	851494	1.89155e+06	1.89155e+06	.	2.00832e+06	2.02473e+06	1.93507e+06	.	2.12837e+06	1.92634e+06	2.01045e+06	887532	665744	1.50325e+06	1.51398e+06	3.48707e+06	688592	965975	1.01486e+06	1.08296e+06	1.19062e+06
Intracellular	HILIC	Negative	IHNV404	7316.12	335953	43695.5	0	633671	2.82544e+06	478979	52332.3	512590	1.35121e+06	1.62252e+07	1.09418e+07	1.07504e+06	154568	444532	2.38995e+06	35359.9	2.47175e+06	144735	272680	8.3344e+06	1.76634e+06	3.7585e+06	45208.1	6.92973e+06	6.92973e+06	.	1.06491e+07	3.13643e+07	3.46094e+07	.	2.84133e+07	2.66941e+07	3.2288e+07	1.07509e+06	998678	470673	235415	43629.5	630619	501299	26443.4	1.24012e+06	897831
Intracellular	HILIC	Negative	IHNV405	1.56499e+07	4.58852e+06	7.47625e+06	7.82539e+06	4.0988e+06	3.50484e+06	9.88757e+06	2.60899e+06	855339	1.37789e+06	2.01604e+07	1.55857e+06	2.71385e+06	1.89304e+07	2.23082e+06	1.06154e+07	6.13778e+06	3.96365e+07	427001	1.8458e+06	593564	1.50646e+07	762445	7.90643e+07	4.59745e+06	4.59745e+06	.	4.736e+06	4.90694e+06	4.99958e+06	.	4.89237e+06	4.75583e+06	4.76016e+06	2.40023e+06	4.59121e+07	5.63848e+06	1.70584e+07	1.49476e+06	1.58286e+07	2.52715e+06	2.60379e+06	759182	4.85424e+07
Intracellular	HILIC	Negative	IHNV406	1.5047e+06	1.64595e+06	1.11539e+06	881642	2.93806e+07	3.04317e+07	2.36474e+07	3.12805e+07	1.7995e+07	2.76811e+07	1.12912e+07	2.23648e+06	2.88659e+07	1.88704e+07	1.53816e+07	6.44881e+06	3.07429e+07	4.55185e+07	1.97715e+07	3.48354e+07	1.63545e+07	2.92737e+07	3.47199e+07	1.6371e+07	2.05807e+06	2.05807e+06	.	3.52652e+06	1.87058e+06	1.94571e+06	.	1.67919e+06	1.76805e+06	1.64541e+06	3.92119e+06	6.51905e+07	2.17673e+07	5.58044e+07	2.45895e+07	1.64349e+07	2.83543e+07	7.06743e+06	2.28803e+07	7.94696e+07
Intracellular	HILIC	Negative	IHNV407	475672	751563	496134	320059	2.80123e+07	5.00997e+06	1.10082e+07	2.46018e+07	8.09528e+07	9.51604e+06	1.01609e+07	3.10234e+06	1.35881e+07	2.02751e+07	2.45715e+07	7.41491e+06	1.74446e+07	2.86386e+07	1.3098e+08	1.62234e+07	1.17016e+07	1.70116e+07	2.19649e+07	3.02031e+07	3.13661e+06	3.13661e+06	.	4.21072e+06	2.73942e+06	2.6539e+06	.	2.47225e+06	2.45088e+06	2.21701e+06	1.62976e+07	9.41112e+06	1.33231e+07	2.3106e+07	1.03799e+08	1.15228e+07	1.02269e+07	1.32178e+07	1.13646e+07	1.74262e+07
Intracellular	HILIC	Negative	IHNV408	812571	0	0	1.11636e+06	3.484e+07	2.10847e+07	3.29415e+07	4.51237e+07	1.92135e+07	2.49359e+07	1.05079e+07	7.13011e+06	2.86776e+07	1.91753e+07	2.56957e+07	1.37961e+07	4.65498e+07	2.43424e+07	3.01292e+07	2.48038e+07	1.27484e+07	2.3007e+07	3.39993e+07	7.5673e+06	1.79479e+07	1.79479e+07	.	1.98866e+07	1.84341e+07	1.86117e+07	.	2.05532e+07	2.02351e+07	1.91581e+07	1.17414e+07	2.07969e+07	2.83982e+07	3.14365e+07	2.67186e+07	2.79476e+07	2.16584e+07	2.15077e+07	2.07848e+07	3.15877e+07
Intracellular	HILIC	Negative	IHNV409	1.24719e+06	2.23251e+06	3.20572e+06	2.96027e+06	2.45042e+07	1.35964e+07	2.15361e+07	3.24208e+07	1.19741e+07	1.98461e+07	9.9605e+06	4.02479e+06	2.1817e+07	1.79717e+07	1.5494e+07	8.74683e+06	2.95188e+07	1.98123e+07	1.93488e+07	1.97585e+07	1.25437e+07	1.90015e+07	2.05985e+07	7.62158e+06	5.45768e+06	5.45768e+06	.	6.76927e+06	6.1555e+06	6.05005e+06	.	5.70922e+06	6.1354e+06	5.968e+06	6.7213e+06	1.45771e+07	1.94912e+07	2.70101e+07	1.41029e+07	2.01507e+07	1.90497e+07	1.03436e+07	1.81311e+07	2.53849e+07
Intracellular	HILIC	Negative	IHNV410	203837	0	0	827856	1.08862e+07	6.99073e+06	1.04528e+07	5.27994e+06	5.8091e+06	9.60058e+06	4.18889e+06	2.37173e+06	1.09584e+07	8.5988e+06	7.02975e+06	4.15899e+06	1.28455e+07	872000	9.72662e+06	8.61941e+06	5.43266e+06	1.1831e+07	6.39718e+06	3.72721e+06	2.09475e+06	2.09475e+06	.	2.90451e+06	2.98264e+06	2.79269e+06	.	2.66144e+06	2.82575e+06	2.64913e+06	2.62189e+06	7.26974e+06	9.28833e+06	1.593e+07	7.03954e+06	1.2215e+07	9.2438e+06	1.47111e+07	9.00132e+06	1.81402e+07
Intracellular	HILIC	Negative	IHNV411	0	0	0	16027.7	2.82898e+07	9.96166e+06	2.17561e+07	1.68695e+07	1.40132e+08	1.05364e+07	3.05757e+06	1.1747e+06	7.7969e+06	1.07395e+07	1.87051e+07	1.19625e+07	2.41376e+07	1.0059e+07	2.79809e+08	1.11236e+07	3.93369e+06	1.09045e+07	8.14119e+06	8.47355e+06	2.79815e+06	2.79815e+06	.	4.30316e+06	2.29112e+06	2.55564e+06	.	2.16011e+06	2.10411e+06	1.88175e+06	1.04206e+07	2.21416e+07	2.75113e+07	1.20176e+07	1.89548e+08	2.21263e+07	5.86434e+06	6.22198e+06	6.75399e+06	1.38455e+07
Intracellular	HILIC	Negative	IHNV412	0	0	8687.54	236141	3.43507e+07	9.79391e+06	2.80327e+07	2.56877e+07	2.42106e+08	1.11959e+07	3.06058e+06	1.75931e+06	5.58714e+06	1.04271e+07	2.04621e+07	1.13779e+07	3.33211e+07	1.24138e+07	3.23705e+08	1.23787e+07	3.84758e+06	6.70454e+06	5.10315e+06	5.59155e+06	7.10354e+06	7.10354e+06	.	9.01974e+06	7.5792e+06	7.41652e+06	.	7.38034e+06	7.4639e+06	7.08373e+06	1.14047e+07	1.66741e+07	2.98426e+07	1.65981e+07	2.37099e+08	2.26042e+07	5.64232e+06	5.61006e+06	5.54869e+06	9.79949e+06
Intracellular	HILIC	Negative	IHNV413	4528.06	0	3870.03	0	0	207189	5929.36	0	21264.3	53534.1	1.67408e+06	1.14124e+06	18070	0	7686.1	196772	0	124059	0	0	725428	25481.4	216801	13736.4	587538	587538	.	935693	3.2484e+06	3.60215e+06	.	3.04223e+06	2.78925e+06	3.50372e+06	38376.4	38103.9	5298.64	0	0	0	0	0	37048.4	21415.2
Intracellular	HILIC	Negative	IHNV414	8.06428e+06	1.94472e+06	1.18426e+06	609397	1.19019e+08	2.30608e+07	7.27095e+07	1.17145e+08	1.36405e+08	2.82745e+07	9.203e+06	7.48184e+06	2.33325e+07	4.15276e+07	7.28943e+07	3.41219e+07	6.31256e+07	5.013e+07	1.59924e+08	3.58989e+07	2.81932e+07	4.44579e+07	1.77571e+07	1.32656e+07	3.21065e+07	3.21065e+07	.	2.39722e+07	3.26596e+07	2.90238e+07	.	3.0117e+07	2.25348e+07	2.81694e+07	3.70576e+07	3.90942e+07	7.07245e+07	7.73421e+07	1.51043e+08	7.90645e+07	3.52961e+07	2.10978e+07	1.8635e+07	5.26628e+07
Intracellular	HILIC	Negative	IHNV415	332083	1.00624e+06	799854	208495	2.26119e+08	5.86776e+07	3.82984e+07	2.50179e+07	18666.3	9.93479e+06	5.84875e+06	1.45135e+07	4.56018e+06	9.71449e+06	2.35216e+08	9.50247e+07	2.91724e+07	2.21168e+07	20137.3	4.32536e+07	9.41772e+06	9.74245e+06	3.73173e+06	4.92555e+06	3.58009e+07	3.58009e+07	.	2.66068e+07	4.00967e+07	4.64882e+07	.	2.44014e+07	4.86486e+07	3.98699e+07	9.79733e+07	1.79474e+07	2.02327e+07	1.87283e+07	22268.5	1.19386e+07	8.40625e+06	1.47322e+07	4.70445e+06	1.23803e+07
Intracellular	HILIC	Negative	IHNV416	796868	1.2463e+06	1.01333e+06	841746	6.92355e+08	3.41341e+08	9.61245e+08	1.73752e+09	5.98192e+08	7.05619e+08	3.43458e+08	5.82444e+07	1.53617e+09	1.60203e+09	6.62106e+08	5.26994e+08	1.13278e+09	1.24473e+09	1.22693e+09	9.05659e+08	5.25001e+08	1.51452e+09	1.3822e+09	1.11198e+09	2.09318e+07	2.09318e+07	.	4.18092e+07	1.32496e+07	1.39624e+07	.	1.4918e+07	1.58015e+07	1.17693e+07	2.56892e+08	7.001e+08	1.0641e+09	1.20141e+09	9.27224e+08	1.08554e+09	7.64336e+08	1.07925e+09	1.32736e+09	1.7774e+09
Intracellular	HILIC	Negative	IHNV417	0	0	2249.38	2621.2	1.73746e+06	894742	1.88151e+06	2.36954e+06	1.17694e+06	1.2433e+06	507879	345102	1.52932e+06	1.34851e+06	1.38535e+06	867723	2.21576e+06	1.548e+06	1.42941e+06	1.33008e+06	689628	1.10972e+06	1.86053e+06	656710	872004	872004	.	1.03846e+06	906496	476291	.	934030	864650	816029	498084	1.19262e+06	1.60973e+06	1.77387e+06	1.29767e+06	1.66498e+06	1.08372e+06	1.115e+06	1.16679e+06	1.683e+06
Intracellular	HILIC	Negative	IHNV418	0	0	0	0	1.28167e+06	476531	1.0559e+06	764775	7.19494e+06	447743	67333.1	0	299458	457435	798186	236111	1.13027e+06	434576	1.48838e+07	491435	76916.3	504278	383992	315188	15261.1	15261.1	.	107432	9139.43	32566.9	.	1668.28	0	0	427878	1.0879e+06	1.2647e+06	519985	1.02898e+07	1.09267e+06	160194	202899	215658	596338
Intracellular	HILIC	Negative	IHNV419	0	0	0	0	1.46855e+06	661108	2.35806e+06	3.4124e+06	0	183023	52765.9	80994	4.23246e+06	1.42447e+06	199839	1.22988e+06	2.54369e+06	3.12494e+06	198942	1.37643e+06	1.88089e+06	2.30168e+06	957647	1.66275e+06	0	0	.	5973.4	0	0	.	0	0	0	557258	1.88876e+06	1.8713e+06	3.04607e+06	1.98321e+06	2.78887e+06	127130	760379	3.41793e+06	5.70438e+06
Intracellular	HILIC	Negative	IHNV420	5.65987e+07	5.39513e+06	3.06076e+06	2.31368e+07	1.55168e+08	1.56689e+08	2.06525e+08	2.0341e+08	9.56158e+07	1.43458e+08	1.52698e+08	1.56017e+08	1.60816e+08	1.21844e+08	1.83971e+08	1.07691e+08	1.67953e+08	1.29881e+08	1.71287e+08	1.94812e+08	1.14532e+08	1.44549e+08	1.54281e+08	1.36801e+08	9.15257e+07	9.15257e+07	.	1.3178e+08	4.89907e+07	4.77769e+07	.	5.32826e+07	9.45067e+07	5.33957e+07	9.93338e+07	1.13214e+08	1.91057e+08	1.13485e+08	9.61084e+07	1.4929e+08	1.3147e+08	2.10655e+08	1.52338e+08	1.01092e+08
Intracellular	HILIC	Negative	IHNV421	6.81294e+06	1.09239e+07	7.45923e+06	9.33079e+06	1.13789e+07	6.87093e+06	1.04467e+07	1.39782e+07	7.89972e+06	1.21069e+07	9.98043e+06	8.57202e+06	1.33652e+07	1.45431e+07	4.68702e+06	8.02815e+06	1.30795e+07	8.82708e+06	7.48838e+06	1.19889e+07	1.18729e+07	1.43263e+07	1.19905e+07	9.06366e+06	9.42405e+06	9.42405e+06	.	7.6107e+06	8.4223e+06	8.97285e+06	.	8.70134e+06	8.32475e+06	8.75261e+06	7.41809e+06	9.28287e+06	1.34856e+07	9.95361e+06	4.12312e+06	1.26605e+07	1.43831e+07	9.2852e+06	1.47482e+07	1.12778e+07
Intracellular	HILIC	Negative	IHNV422	6.7323e+06	3.35676e+07	3.49106e+07	6.5573e+07	8.48898e+07	3.89398e+07	4.46045e+07	4.56789e+07	1.01716e+08	9.21179e+07	1.02867e+08	8.20271e+07	3.75571e+07	4.39585e+07	4.18515e+07	7.80776e+07	9.32843e+06	9.20827e+07	1.03504e+08	2.44281e+07	8.75706e+07	8.32337e+07	1.00859e+08	4.23726e+07	4.90902e+07	4.90902e+07	.	3.69197e+07	5.74642e+07	1.04365e+08	.	8.30548e+07	7.25436e+07	7.19893e+07	4.82626e+07	9.17671e+07	1.02514e+08	3.76299e+07	1.08709e+07	1.02327e+08	4.28609e+07	3.93625e+07	3.80972e+07	5.18545e+07
Intracellular	HILIC	Negative	IHNV423	7.66619e+06	2.77209e+07	4.55567e+07	4.93695e+07	861040	1.22033e+07	1.30061e+07	1.37523e+07	2.85147e+07	2.79279e+07	3.04575e+07	2.67584e+07	1.1696e+07	1.37396e+07	1.26186e+07	2.30981e+07	1.12543e+07	2.61535e+07	2.81119e+07	1.39428e+07	2.60461e+07	2.53482e+07	2.80661e+07	1.34923e+07	1.39696e+07	1.39696e+07	.	1.11301e+07	1.67046e+07	2.99039e+07	.	2.45253e+07	2.29479e+07	2.20771e+07	1.59636e+07	2.66615e+07	2.93e+07	1.1345e+07	1.0796e+07	2.71108e+07	1.34253e+07	1.27721e+07	2.28113e+07	2.76774e+07
Intracellular	HILIC	Negative	IHNV424	172834	1.16882e+07	8.785e+06	4.94232e+06	6.29583e+08	1.10053e+08	6.284e+08	2.07259e+09	3.86143e+08	5.43037e+08	6.54007e+07	6.49656e+07	4.25562e+08	1.13973e+09	6.66613e+08	3.95471e+08	2.766e+09	9.7681e+08	1.05022e+09	7.982e+08	1.87404e+08	1.21407e+09	5.29744e+08	8.64888e+08	2.04317e+07	2.04317e+07	.	7.02927e+07	1.38301e+07	1.44402e+07	.	1.67201e+07	1.68352e+07	1.33474e+07	1.30989e+08	2.56229e+08	1.30716e+09	1.38442e+09	7.9436e+08	1.14942e+09	2.12399e+08	1.20077e+08	3.30166e+08	9.38253e+08
Intracellular	HILIC	Negative	IHNV425	6.07058e+06	9.25323e+06	6.74551e+06	3.35147e+06	3.40132e+06	1.30307e+07	1.67409e+07	3.51316e+07	1.94701e+07	1.40007e+07	1.20602e+07	7.04425e+06	9.41133e+06	2.39709e+07	3.12171e+07	1.99114e+07	3.75027e+07	1.72651e+07	2.84138e+07	3.02933e+07	1.08316e+07	1.4475e+07	9.09087e+06	2.58838e+07	8.33664e+06	8.33664e+06	.	8.13605e+06	6.24404e+06	6.4394e+06	.	6.16629e+06	6.39871e+06	5.93233e+06	1.28263e+07	1.51451e+07	1.90634e+07	2.14548e+07	2.85777e+07	9.10988e+06	1.3012e+07	1.51808e+07	7.84328e+06	1.84861e+07
Intracellular	HILIC	Negative	IHNV426	222214	927149	578689	47738.6	2.62672e+07	1.41823e+07	3.75238e+07	6.59949e+07	2.38206e+07	3.00816e+07	1.47053e+07	2.34445e+06	6.38799e+07	6.59781e+07	2.69411e+07	2.21943e+07	3.96736e+07	5.20283e+07	5.20556e+07	3.73604e+07	2.15273e+07	6.4223e+07	5.9232e+07	4.76477e+07	663031	663031	.	1.71583e+06	437524	531876	.	512427	559163	352355	1.02285e+07	2.94008e+07	4.32895e+07	5.01318e+07	3.79329e+07	4.24701e+07	3.12294e+07	4.6503e+07	5.47119e+07	7.36906e+07
Intracellular	HILIC	Negative	IHNV427	289.874	0	0	0	1.09181e+07	1.4442e+07	7.82298e+06	8.81276e+06	0	1.04923e+06	1.42513e+06	3.03367e+06	3.63284e+06	2.28822e+06	1.80618e+07	2.1373e+07	9.27741e+06	1.27043e+07	0	4.24937e+06	5.99011e+06	0	3.98808e+06	1.99291e+06	1.42626e+07	1.42626e+07	.	1.4233e+07	1.44839e+07	1.53932e+07	.	1.50574e+07	1.4985e+07	1.48566e+07	5.34413e+06	1.81171e+07	5.04702e+06	7.55981e+06	0	3.86323e+06	179278	2.74008e+06	3.22992e+06	1.84058e+06
Intracellular	HILIC	Negative	IHNV428	88897.8	735867	682553	428992	6.69257e+06	4.356e+06	9.07717e+06	1.09558e+07	3.54769e+06	7.14089e+06	2.73915e+06	1.54776e+06	9.8805e+06	6.40279e+06	5.5984e+06	4.42908e+06	1.03816e+07	3.93528e+06	4.67518e+06	8.53371e+06	3.60982e+06	6.4849e+06	8.16474e+06	2.67606e+06	2.00902e+06	2.00902e+06	.	1.97931e+06	1.70672e+06	1.63147e+06	.	1.80501e+06	1.9744e+06	1.73166e+06	3.13707e+06	6.28616e+06	7.49169e+06	7.524e+06	5.36108e+06	1.15462e+07	5.16069e+06	5.1167e+06	7.40838e+06	5.48801e+06
Intracellular	HILIC	Negative	IHNV429	1.45075e+07	1.42982e+07	7.09344e+06	1.0282e+07	1.062e+07	1.13868e+07	1.08719e+07	1.08486e+07	1.12025e+07	1.06094e+07	1.12355e+07	1.06914e+07	1.07825e+07	1.1261e+07	1.13897e+07	1.03763e+07	1.14244e+07	1.08116e+07	1.06893e+07	1.1163e+07	1.09686e+07	1.08402e+07	1.11129e+07	1.14777e+07	5.39338e+06	5.39338e+06	.	1.10447e+07	1.097e+07	1.07813e+07	.	1.06715e+07	1.04905e+07	1.06715e+07	1.05852e+07	1.07487e+07	1.10497e+07	1.18243e+07	1.04202e+07	1.09525e+07	1.13891e+07	1.10053e+07	1.05814e+07	1.10778e+07
Intracellular	HILIC	Negative	IHNV430	158903	2.18009e+06	146812	1.65413e+06	351385	353090	343895	348730	361929	310816	368027	298812	1.26204e+06	343947	380267	350819	1.55416e+06	388323	79277.8	84488.4	400034	994165	1.54411e+06	1.90737e+06	315345	315345	.	307651	90915.5	404529	.	285529	279303	1.28084e+06	72806.9	352587	321802	374102	323762	378685	111467	94067.8	3.73044e+06	91370.4
Intracellular	HILIC	Negative	IHNV431	0	0	7145.44	3035.3	4414.42	32918	0	0	0	0	464313	274857	0	5434.55	0	14570.6	0	6432.79	0	0	94569	6063.51	0	0	114007	114007	.	228720	946349	1.12099e+06	.	889280	897956	1.03987e+06	22090.1	0	0	11727.4	9300.97	0	6466.44	0	8504.15	0
Intracellular	HILIC	Negative	IHNV432	319102	1.28425e+06	557656	193207	4.57344e+06	2.88166e+06	3.9194e+06	2.1965e+06	483449	7.42938e+06	4.84363e+06	2.76876e+06	1.14861e+07	3.82905e+06	6.00373e+06	3.56274e+06	4.35227e+06	4.01997e+06	1.4734e+06	5.26399e+06	2.92211e+06	2.0153e+07	7.35102e+06	4.62407e+06	2.52339e+06	2.52339e+06	.	2.68387e+06	2.61621e+06	2.24085e+06	.	3.08936e+06	1.90633e+06	2.38634e+06	1.51284e+06	3.89015e+06	3.09904e+06	1.81637e+06	2.47379e+06	1.71391e+07	5.05405e+06	1.09862e+07	3.35127e+06	4.36746e+06
Intracellular	HILIC	Negative	IHNV433	6441.11	1.10454e+06	536628	195374	2.07003e+06	1.37039e+06	3.05225e+06	2.42563e+06	0	521783	137576	104284	1.8006e+06	1.18238e+06	1.05064e+06	936201	2.90918e+06	909003	0	804946	335383	386652	938081	237946	999553	999553	.	499101	1.15199e+06	546685	.	958449	955598	923030	1.46007e+06	1.06607e+06	2.20924e+06	1.03362e+06	43752.4	1.36208e+06	620227	1.62418e+06	1.69078e+06	142159
Intracellular	HILIC	Negative	IHNV434	765199	1.72457e+06	865803	881147	2.65958e+07	3.91451e+06	2.50449e+07	8.99517e+07	1.4376e+07	2.03069e+07	2.80419e+06	2.85901e+06	1.79139e+07	4.71403e+07	2.72493e+07	1.54665e+07	1.2424e+08	4.19456e+07	4.20448e+07	3.18756e+07	8.35831e+06	4.96422e+07	2.19332e+07	3.51529e+07	1.21868e+06	1.21868e+06	.	2.85083e+06	1.58403e+06	1.89933e+06	.	1.94845e+06	1.8935e+06	1.62291e+06	4.96777e+06	9.07662e+06	5.43089e+07	5.83697e+07	3.25293e+07	4.82893e+07	8.92704e+06	4.83613e+06	1.54262e+07	3.95093e+07
Intracellular	HILIC	Negative	IHNV435	47559	1.5951e+06	716868	386587	0	81563.3	44008.8	23256.1	12602.3	150691	195984	200927	134432	96424.2	1.37916e+06	1.73888e+06	6.36557e+06	1.57659e+06	24657.5	3.78173e+06	505757	0	123860	45661.6	646375	646375	.	638223	653780	704200	.	646218	712506	689188	159394	156998	26965.9	73003	25031.3	59301.1	170295	0	145588	82231.5
Intracellular	HILIC	Negative	IHNV436	708528	1.58904e+06	830306	820395	5.03287e+06	3.04894e+06	6.66312e+06	1.1701e+07	4.45292e+06	5.23417e+06	2.6959e+06	1.99608e+06	1.0733e+07	1.0912e+07	4.77349e+06	3.90849e+06	7.42993e+06	8.17783e+06	9.2747e+06	5.99341e+06	3.85217e+06	1.12125e+07	1.00947e+07	8.16017e+06	1.17997e+06	1.17997e+06	.	1.67477e+06	1.47359e+06	1.77581e+06	.	1.79077e+06	1.64128e+06	1.39411e+06	2.21657e+06	5.71068e+06	7.23631e+06	8.2299e+06	6.81666e+06	7.55484e+06	5.14232e+06	7.54646e+06	9.20676e+06	1.30812e+07
Intracellular	HILIC	Negative	IHNV437	1.15045e+06	7.69898e+06	3.38115e+06	3.61868e+06	2.91856e+08	8.52547e+07	1.7566e+08	1.50413e+08	2.12841e+07	1.14088e+08	2.86431e+07	3.75412e+07	7.37195e+07	1.32165e+08	1.707e+08	5.81494e+07	8.94364e+07	3.6551e+07	1.97133e+07	3.3044e+07	2.19091e+07	4.05388e+07	3.12697e+07	4.71028e+07	5.71958e+07	5.71958e+07	.	6.34078e+07	6.07039e+07	5.97824e+07	.	6.20275e+07	6.03042e+07	5.90875e+07	1.54687e+08	1.01168e+08	1.22002e+08	1.28321e+08	1.81208e+07	1.08867e+08	3.49761e+07	7.80629e+07	6.76031e+07	1.09487e+08
Intracellular	HILIC	Negative	IHNV438	1.25214e+08	9.04488e+07	6.68074e+07	8.44636e+06	1.24723e+07	2.05801e+07	1.99911e+07	3.23786e+07	1.77282e+07	1.80255e+07	1.56889e+07	1.17278e+07	2.08221e+07	3.50962e+07	5.37777e+07	1.02177e+07	2.58636e+07	1.2821e+07	1.56579e+07	3.21031e+07	1.25346e+07	1.91731e+07	1.47427e+07	2.65227e+07	3.55397e+07	3.55397e+07	.	2.3285e+07	1.88513e+07	1.73654e+07	.	1.12014e+07	9.21332e+06	9.41968e+06	2.25189e+07	1.30318e+07	1.47867e+07	2.64971e+07	2.34803e+07	1.34853e+07	5.21467e+07	2.75671e+07	1.089e+07	1.76229e+07
Intracellular	HILIC	Negative	IHNV439	1.75001e+08	2.47814e+08	1.76768e+08	1.02089e+08	3.23512e+08	5.48249e+08	4.53697e+08	6.64865e+08	3.21969e+08	3.69895e+08	3.81519e+08	3.16529e+08	4.91326e+08	6.23921e+08	6.40646e+08	3.55576e+08	4.8795e+08	3.40601e+08	2.5535e+08	7.31223e+08	3.59539e+08	3.94107e+08	3.6187e+08	6.02435e+08	9.6586e+08	9.6586e+08	.	9.39743e+08	6.36339e+08	5.38019e+08	.	4.01852e+08	5.72571e+08	4.59901e+08	4.98869e+08	3.55563e+08	3.30487e+08	5.03214e+08	4.65947e+08	3.11543e+08	6.77504e+08	5.99384e+08	3.08221e+08	3.69291e+08
Intracellular	HILIC	Negative	IHNV440	3.56079e+07	4.7539e+07	3.90179e+07	2.78149e+06	4.92048e+06	1.52416e+07	1.53407e+07	1.87172e+07	7.32179e+06	7.91576e+06	6.32103e+06	4.46125e+06	1.56142e+07	1.84137e+07	1.72267e+07	3.88857e+06	1.52151e+07	5.19861e+06	6.58061e+06	1.69564e+07	5.42835e+06	8.51463e+06	6.72854e+06	1.28605e+07	2.1257e+07	2.1257e+07	.	1.44796e+07	1.33374e+07	7.20983e+06	.	4.30429e+06	3.31926e+06	3.36822e+06	1.34789e+07	5.3619e+06	5.92915e+06	1.29617e+07	1.41843e+07	5.24485e+06	1.55306e+07	1.1145e+07	4.05622e+06	7.9832e+06
Intracellular	HILIC	Negative	IHNV441	3.85168e+07	2.17432e+08	1.37465e+08	1.52599e+07	2.31499e+07	4.10046e+07	5.08925e+07	5.21142e+07	5.97062e+06	2.88765e+07	5.82299e+06	2.37831e+07	1.03706e+07	1.8186e+07	7.51941e+07	2.15855e+07	1.56831e+07	2.4173e+07	1.84558e+07	7.11952e+07	2.3322e+07	4.09547e+07	3.59077e+07	6.92397e+07	1.42484e+07	1.42484e+07	.	6.23273e+07	3.86663e+07	9.82617e+06	.	2.31452e+07	2.01591e+07	1.89486e+07	2.6912e+07	2.67031e+07	2.95662e+07	1.67916e+07	1.38833e+07	2.64143e+07	7.92532e+07	7.03785e+07	2.18514e+07	3.68589e+07
Intracellular	HILIC	Negative	IHNV442	1.59851e+07	6.28246e+07	1.62597e+07	6.57123e+06	1.06662e+08	1.52125e+08	1.61726e+08	1.91333e+08	3.74605e+07	1.39698e+08	1.34949e+08	1.32618e+08	1.63243e+08	1.83589e+08	2.27625e+08	1.51e+08	1.78965e+08	1.13741e+08	1.12369e+08	2.48405e+08	1.0152e+08	1.33069e+08	1.03324e+08	1.853e+08	1.95815e+08	1.95815e+08	.	2.49877e+08	4.21018e+08	1.7819e+08	.	1.42973e+08	1.59997e+08	1.63821e+08	2.49371e+08	1.28357e+08	8.67959e+07	1.58988e+08	1.86017e+08	9.40815e+07	1.90007e+08	2.09253e+08	9.42784e+07	1.25184e+08
Intracellular	HILIC	Negative	IHNV443	2.08085e+06	1.95288e+07	1.18161e+07	2.82918e+06	6.27539e+06	7.86793e+06	5.53385e+06	2.17785e+06	9.12083e+06	4.34553e+06	6.74557e+06	7.38833e+06	3.21154e+06	2.59244e+06	7.73402e+06	9.61208e+06	4.04333e+06	6.12414e+06	8.12084e+06	4.67472e+06	5.95408e+06	3.35179e+06	3.68289e+06	4.74055e+06	8.06814e+06	8.06814e+06	.	8.09117e+06	8.18232e+06	8.6664e+06	.	9.44482e+06	9.91307e+06	9.35056e+06	8.81971e+06	8.23119e+06	4.98055e+06	3.23436e+06	8.98038e+06	3.25305e+06	2.70248e+06	5.47644e+06	4.58161e+06	4.55552e+06
Intracellular	HILIC	Negative	IHNV444	2.9871e+08	1.06163e+08	3.11583e+07	1.28057e+07	8.08598e+06	1.02916e+07	1.03402e+07	2.66544e+07	9.96288e+06	5.29887e+06	1.03674e+07	1.16244e+07	1.21274e+07	2.10664e+07	4.90831e+06	1.02786e+07	1.19301e+07	8.79782e+06	8.13825e+06	1.61066e+07	9.36771e+06	1.00408e+07	8.46832e+06	5.33948e+06	1.28707e+07	1.28707e+07	.	1.17857e+07	1.34308e+07	1.2671e+07	.	1.21273e+07	1.20515e+07	1.21494e+07	1.0574e+07	9.08571e+06	5.87151e+06	1.52564e+07	7.24718e+06	6.89672e+06	1.88587e+07	5.39593e+06	7.87391e+06	4.85406e+06
Intracellular	HILIC	Negative	IHNV445	7.31269e+07	0	0	302483	6.62703e+06	5.45312e+06	8.48088e+06	6.43601e+06	6.11678e+06	6.81148e+06	6.50581e+06	3.47842e+06	7.11073e+06	7.16838e+06	6.11974e+06	4.83898e+06	7.15631e+06	6.92266e+06	6.40556e+06	6.55254e+06	6.56094e+06	6.85222e+06	7.04969e+06	6.54247e+06	2.74338e+06	2.74338e+06	.	3.5726e+06	3.38606e+06	3.25265e+06	.	3.08311e+06	3.1141e+06	3.15673e+06	4.40519e+06	6.75039e+06	6.85765e+06	7.20464e+06	5.69929e+06	1.14683e+07	6.69155e+06	6.59338e+06	7.0396e+06	7.05309e+06
Intracellular	HILIC	Negative	IHNV446	871382	29089	295377	287872	8.99745e+07	4.78266e+06	6.0459e+07	9.63972e+07	3.60954e+07	1.72697e+07	5.50058e+06	5.78455e+06	4.26032e+06	2.01108e+07	4.42603e+07	1.3158e+07	9.55389e+07	6.95547e+07	4.08924e+07	3.61511e+07	8.21922e+06	2.35475e+07	4.96638e+06	1.83404e+07	1.50247e+07	1.50247e+07	.	1.8209e+07	1.5812e+07	1.74026e+07	.	1.59535e+07	1.5337e+07	1.52535e+07	1.5017e+07	1.37793e+07	6.96181e+07	5.40148e+07	4.26855e+07	4.82579e+07	8.51329e+06	1.11527e+07	7.47438e+06	1.25593e+07
Intracellular	HILIC	Negative	IHNV447	1.97483e+06	22008	844696	761306	1.63932e+08	4.33679e+07	1.54588e+08	1.79813e+08	2.73528e+08	6.52379e+07	4.03615e+07	1.52025e+07	8.91414e+07	1.62889e+08	1.66823e+08	8.79808e+07	2.97014e+08	1.74848e+08	4.2275e+08	9.97088e+07	5.70114e+07	2.35109e+08	1.10335e+08	1.91006e+08	7.76612e+06	7.76612e+06	.	1.49777e+07	8.55599e+06	8.31771e+06	.	9.28418e+06	8.6019e+06	7.50202e+06	6.87356e+07	1.15237e+08	1.74817e+08	1.54265e+08	3.05857e+08	1.31891e+08	7.95696e+07	1.12256e+08	8.77452e+07	2.2056e+08
Intracellular	HILIC	Negative	IHNV448	50731.7	316571	254087	243483	7.15468e+07	5.65567e+07	7.61711e+07	1.22018e+08	2.77929e+07	8.85527e+07	7.30367e+07	5.18826e+07	1.05149e+08	9.79179e+07	6.80207e+07	5.41124e+07	8.51113e+07	7.25743e+07	3.35911e+07	7.84077e+07	8.13286e+07	9.33894e+07	1.06229e+08	6.86479e+07	4.27948e+07	4.27948e+07	.	4.5902e+07	4.70242e+07	4.34773e+07	.	4.75998e+07	4.45544e+07	4.52601e+07	6.15619e+07	7.10977e+07	7.62569e+07	9.64102e+07	3.08055e+07	9.19125e+07	9.74869e+07	7.75918e+07	9.20089e+07	9.92727e+07
Intracellular	HILIC	Negative	IHNV449	170863	1.18561e+06	1.12397e+06	644983	4.06746e+06	2.4325e+06	4.07569e+06	3.14991e+06	3.46659e+06	3.714e+06	4.65196e+06	3.60333e+06	3.79022e+06	3.43706e+06	4.98243e+06	3.55394e+06	3.50469e+06	5.48383e+06	3.45371e+06	5.00102e+06	4.99464e+06	3.27254e+06	4.10055e+06	3.73601e+06	4.03163e+06	4.03163e+06	.	4.34282e+06	4.96601e+06	3.29207e+06	.	4.71715e+06	3.3494e+06	4.47449e+06	4.28343e+06	4.4375e+06	3.47906e+06	4.17099e+06	4.15179e+06	3.04978e+06	3.54634e+06	4.78215e+06	3.9831e+06	5.14392e+06
Intracellular	HILIC	Negative	IHNV450	0	15046.7	12246.6	79858.6	1.46699e+07	4.0743e+06	8.47704e+06	7.22752e+06	409655	5.27124e+06	929801	1.83593e+06	3.53632e+06	6.48806e+06	8.17469e+06	2.76673e+06	4.02903e+06	984318	143213	1.77629e+06	806211	1.30122e+06	678259	1.86747e+06	2.33071e+06	2.33071e+06	.	2.73854e+06	2.32598e+06	2.51482e+06	.	2.58825e+06	2.25976e+06	2.43333e+06	7.51365e+06	4.91974e+06	5.49958e+06	6.09596e+06	197792	5.43344e+06	1.42188e+06	3.61463e+06	3.08899e+06	5.18797e+06
Intracellular	HILIC	Negative	IHNV451	6470.22	518954	4.09177e+06	5.12273e+06	5.15546e+06	4.76967e+06	4.17349e+06	4.1366e+06	4.91809e+06	2.48007e+06	4.78889e+06	5.17725e+06	4.47856e+06	4.24061e+06	4.55207e+06	5.14262e+06	4.63944e+06	4.9833e+06	5.30963e+06	4.21557e+06	4.83743e+06	5.27164e+06	5.03534e+06	4.92845e+06	3.78012e+06	3.78012e+06	.	4.39283e+06	4.64619e+06	4.97485e+06	.	5.15447e+06	5.03488e+06	5.26999e+06	4.79692e+06	4.71383e+06	5.01194e+06	4.61064e+06	4.4357e+06	4.91962e+06	4.69692e+06	4.4613e+06	4.83427e+06	4.80298e+06
Intracellular	HILIC	Negative	IHNV452	0	0	2926.66	0	3.38978e+07	4.22338e+07	2.38146e+07	2.90442e+07	2.61084e+06	3.92341e+06	4.76167e+06	9.53237e+06	1.10495e+07	7.301e+06	5.44059e+07	5.8685e+07	2.97469e+07	3.77409e+07	3.24911e+06	1.45883e+07	1.8028e+07	1.26956e+07	1.27597e+07	7.14045e+06	4.1781e+07	4.1781e+07	.	4.16335e+07	4.20425e+07	4.46304e+07	.	4.44163e+07	4.42775e+07	4.2837e+07	1.67194e+07	5.32312e+07	1.58912e+07	2.32448e+07	6.52642e+06	1.20242e+07	1.84274e+06	1.05712e+07	9.97346e+06	6.6762e+06
Intracellular	HILIC	Negative	IHNV453	0	29064.5	49055.6	73217.1	930327	1.19737e+07	2.81893e+06	7.16742e+06	14407.4	4.20918e+06	2.58144e+06	427498	5.95509e+06	1.65283e+06	3.74031e+06	2.00612e+06	4.61284e+06	4.26119e+06	19748.8	9.54283e+06	3.11721e+06	4.92523e+06	1.01455e+07	39025.4	1.46152e+06	1.46152e+06	.	1.23454e+06	766793	738191	.	334927	562736	623315	725666	950499	2.61431e+06	1.35758e+07	0	2.20795e+06	5.00875e+06	703379	3.42634e+06	4489.26
Intracellular	HILIC	Negative	IHNV454	2.33807e+07	2.64178e+07	1.9176e+07	1.06771e+07	3.26503e+07	5.23755e+07	4.77604e+07	7.21682e+07	3.12605e+07	3.66701e+07	3.8981e+07	3.55087e+07	5.35828e+07	6.80372e+07	6.97884e+07	4.1301e+07	5.60992e+07	3.50871e+07	2.6756e+07	7.55635e+07	3.86003e+07	4.21247e+07	3.65778e+07	6.29616e+07	9.60686e+07	9.60686e+07	.	1.26967e+08	7.56734e+07	5.3914e+07	.	4.60354e+07	6.50119e+07	5.22748e+07	5.56923e+07	3.73818e+07	3.57506e+07	5.23447e+07	4.75205e+07	2.9685e+07	7.17098e+07	6.01788e+07	3.7e+07	3.88695e+07
Intracellular	HILIC	Negative	IHNV455	18861.4	3.56397e+06	1.41734e+06	697344	2.01961e+07	4.24435e+07	3.61006e+07	3.92425e+07	9.21171e+06	2.97569e+07	4.59241e+07	3.44524e+07	4.78994e+07	5.83139e+07	5.39869e+07	2.76104e+07	4.13664e+07	2.89579e+07	1.74465e+07	6.85127e+07	4.01959e+07	1.61752e+07	3.7676e+07	4.99687e+07	8.556e+07	8.556e+07	.	4.7736e+07	4.52547e+07	3.35704e+07	.	3.00336e+07	2.95502e+07	2.93869e+07	3.4521e+07	4.05386e+07	2.6811e+07	3.91111e+07	2.29352e+06	2.60584e+07	5.56308e+07	5.02679e+07	2.52261e+07	3.33015e+07
Intracellular	HILIC	Negative	IHNV456	3.29995e+06	6.02603e+06	5.42582e+06	1.41414e+07	1.62542e+07	1.51275e+07	1.6075e+07	1.63008e+07	1.46765e+07	1.74284e+07	1.65291e+07	1.52453e+07	1.77015e+07	1.54654e+07	1.35861e+07	1.55524e+07	1.54902e+07	1.5652e+07	1.39984e+07	1.55349e+07	1.6873e+07	1.69957e+07	1.70354e+07	1.36414e+07	1.31872e+07	1.31872e+07	.	1.4767e+07	1.54415e+07	1.6099e+07	.	1.59473e+07	1.57213e+07	1.61463e+07	1.52326e+07	1.5508e+07	1.6766e+07	1.59147e+07	1.31931e+07	1.73216e+07	1.64715e+07	1.46278e+07	1.84829e+07	1.51164e+07
Intracellular	HILIC	Negative	IHNV457	371494	3.05761e+06	957758	86415	8.44016e+06	8.41041e+06	7.83794e+06	1.25607e+06	6.23195e+06	4.30903e+06	1.31948e+07	1.04171e+07	6.08265e+06	2.69298e+06	2.25178e+06	7.18418e+06	3.1895e+06	1.31345e+07	259519	878518	9.37597e+06	3.81163e+06	1.01296e+07	2.37194e+06	650444	650444	.	380558	3.25522e+06	3.02791e+06	.	2.50704e+06	1.21102e+07	2.89599e+06	6.9407e+06	1.04872e+07	9.97363e+06	1.6396e+06	4.08532e+06	7.94527e+06	178146	2.22626e+06	1.57614e+07	5.71239e+06
Intracellular	HILIC	Negative	IHNV458	5.64837e+06	9.50784e+06	9.34887e+06	4.56601e+06	3.78756e+07	3.75095e+07	8.31064e+07	4.61265e+07	3.70337e+06	5.57362e+07	2.25578e+07	1.403e+07	5.66164e+07	5.85672e+07	3.24563e+07	4.30787e+07	7.99222e+07	6.39191e+07	3.66852e+06	5.16163e+07	2.72297e+07	6.28736e+07	4.94068e+07	4.27318e+07	5.33837e+06	5.33837e+06	.	6.95093e+06	6.14825e+06	5.97348e+06	.	8.34568e+06	8.28078e+06	8.11553e+06	1.1087e+07	5.5501e+07	8.0939e+07	6.47391e+07	3.40198e+06	9.09002e+07	3.54402e+07	3.3024e+07	5.91444e+07	9.92493e+07
Intracellular	HILIC	Negative	IHNV459	396310	4165.09	414008	184482	6.45498e+06	1.65604e+06	6.18193e+06	7.06764e+06	1.1461e+07	2.39334e+06	680472	282666	3.35663e+06	6.21218e+06	6.53995e+06	3.82209e+06	1.14201e+07	6.81436e+06	1.67662e+07	3.93316e+06	1.94135e+06	9.44918e+06	4.20242e+06	7.24024e+06	35751.9	35751.9	.	165725	80215.2	89301.7	.	63354.6	45605	27079.6	2.92316e+06	4.41353e+06	6.79713e+06	6.0796e+06	1.36231e+07	5.17503e+06	3.01916e+06	4.3492e+06	3.36096e+06	8.50078e+06
Intracellular	HILIC	Negative	IHNV460	124818	0	0	55406.8	4.3934e+06	116472	2.94489e+06	4.63759e+06	1.48682e+06	786313	199172	236020	95175.9	839524	2.05745e+06	533199	4.56762e+06	3.41743e+06	1.97234e+06	1.72229e+06	358909	1.05965e+06	172098	870939	640929	640929	.	799760	746763	649081	.	643154	729563	745750	713737	627159	3.32943e+06	2.57767e+06	1.654e+06	2.42337e+06	349833	509454	273080	624160
Intracellular	HILIC	Negative	IHNV461	1.51444e+07	4.6446e+07	1.9853e+07	2.36064e+06	3.70523e+06	6.9623e+06	6.09675e+06	1.02958e+07	5.10065e+06	7.28329e+06	4.38388e+06	4.52256e+06	6.19709e+06	1.03758e+07	1.20014e+07	3.89983e+06	7.09408e+06	4.02997e+06	4.36079e+06	9.87499e+06	3.86125e+06	8.13008e+06	4.02389e+06	8.1516e+06	1.06426e+07	1.06426e+07	.	6.82634e+06	6.20637e+06	5.21485e+06	.	3.44497e+06	3.2875e+06	2.97272e+06	6.57205e+06	3.74721e+06	4.75433e+06	8.59245e+06	6.98903e+06	4.14426e+06	1.16567e+07	1.03733e+07	3.34094e+06	4.70791e+06
Intracellular	HILIC	Negative	IHNV462	4.95774e+07	7.69216e+07	5.6931e+07	3.12376e+07	1.02451e+08	1.66609e+08	1.38701e+08	2.10173e+08	9.57524e+07	1.12939e+08	1.17259e+08	1.02746e+08	1.62383e+08	2.00003e+08	2.01684e+08	1.13448e+08	1.66114e+08	9.35685e+07	8.22065e+07	2.26126e+08	9.5876e+07	1.22065e+08	1.0426e+08	1.8808e+08	3.21653e+08	3.21653e+08	.	3.78e+08	2.0318e+08	1.48494e+08	.	1.41634e+08	1.94677e+08	1.3796e+08	1.67022e+08	1.12452e+08	1.03013e+08	1.62581e+08	1.3506e+08	9.20161e+07	2.15301e+08	1.78521e+08	1.04402e+08	1.12104e+08
Intracellular	HILIC	Negative	IHNV463	1.10334e+07	1.09843e+07	5.29692e+06	2.06952e+06	6.17581e+07	1.27075e+08	1.03906e+08	1.2813e+08	8.09805e+07	1.01013e+08	1.33399e+08	9.66808e+07	1.2288e+08	1.70733e+08	1.59937e+08	8.26914e+07	1.12914e+08	6.14899e+07	6.95319e+06	1.83991e+08	1.02408e+08	1.05894e+08	1.05915e+08	1.46767e+08	2.51455e+08	2.51455e+08	.	1.46381e+08	1.37254e+08	1.03734e+08	.	9.14778e+07	9.05047e+07	8.84219e+07	9.00873e+07	1.19703e+08	7.96668e+07	1.07918e+08	1.09292e+08	8.9158e+07	1.67601e+08	1.5104e+08	7.62477e+07	9.86813e+07
Intracellular	HILIC	Negative	IHNV464	1.41942e+07	1.15819e+07	6.43329e+06	4.86312e+06	4.83235e+06	5.54344e+06	7.36734e+06	9.02128e+06	3.10923e+06	5.6024e+06	6.60516e+06	5.24387e+06	1.0117e+07	1.32146e+07	7.39888e+06	4.92007e+06	1.08711e+07	5.55674e+06	3.30218e+06	9.02768e+06	5.34992e+06	6.32441e+06	5.45148e+06	1.07374e+07	6.45375e+06	6.45375e+06	.	5.12047e+06	6.25533e+06	6.91609e+06	.	5.10963e+06	5.15868e+06	5.0844e+06	5.96294e+06	5.13542e+06	6.08352e+06	1.09691e+07	5.6613e+06	7.04134e+06	1.26297e+07	1.06516e+07	4.83517e+06	4.77845e+06
Intracellular	HILIC	Negative	IHNV465	1.82439e+08	5.64953e+07	1.34396e+07	1.77276e+07	1.27506e+07	1.35954e+07	1.38961e+07	2.0527e+07	1.94765e+07	1.6385e+07	1.81838e+07	1.67353e+07	1.15437e+07	1.41839e+07	8.00246e+06	1.4561e+07	8.19375e+06	1.33442e+07	2.06249e+07	1.24479e+07	1.37464e+07	1.53473e+07	1.66185e+07	6.97565e+06	8.81049e+06	8.81049e+06	.	1.33734e+07	2.00621e+07	2.28828e+07	.	1.73429e+07	1.7221e+07	1.7314e+07	1.59148e+07	1.39117e+07	1.67126e+07	9.85476e+06	1.12241e+07	1.10556e+07	1.23589e+07	6.86298e+06	1.1946e+07	1.4703e+07
Intracellular	HILIC	Negative	IHNV466	4.95981e+06	8.77386e+06	8.24847e+06	6.88496e+06	1.83233e+06	3.26409e+06	3.07211e+06	2.6599e+06	1.59365e+06	1.58527e+06	900392	1.00328e+06	2.39875e+06	2.19097e+06	3.53498e+06	1.05592e+06	3.57037e+06	991598	1.47749e+06	3.42444e+06	1.3097e+06	1.22758e+06	980382	1.74997e+06	3.61556e+06	3.61556e+06	.	3.01745e+06	2.72672e+06	1.25861e+06	.	2.02916e+06	1.92584e+06	1.85196e+06	2.53165e+06	756170	1.41616e+06	3.13733e+06	3.46719e+06	977023	2.60214e+06	2.14253e+06	1.17023e+06	842302
Intracellular	HILIC	Negative	IHNV467	229866	2.55423e+06	743326	830323	6.4823e+06	2.47861e+06	5.13608e+06	8.28563e+06	4.94275e+06	5.55902e+06	3.04474e+06	1.377e+06	6.63769e+06	5.29261e+06	5.5215e+06	3.54162e+06	6.69692e+06	5.08549e+06	6.37744e+06	4.99835e+06	4.9214e+06	5.89924e+06	5.44408e+06	3.90894e+06	2.39567e+06	2.39567e+06	.	2.57533e+06	2.48285e+06	2.65337e+06	.	2.86902e+06	2.78201e+06	2.7488e+06	3.19257e+06	4.47572e+06	4.7461e+06	6.50395e+06	6.4406e+06	6.70546e+06	5.54664e+06	3.89332e+06	5.84207e+06	5.49768e+06
Intracellular	HILIC	Negative	IHNV468	1.07222e+06	3.34617e+06	1.70942e+06	1.1004e+06	1.20935e+07	1.01853e+07	1.14018e+07	3.61603e+07	3.11184e+07	1.57568e+07	1.07989e+07	9.61345e+06	1.54981e+07	1.39857e+07	1.02693e+07	6.79103e+06	1.3679e+07	2.65521e+07	3.31969e+07	1.88111e+07	1.14073e+07	1.62671e+07	1.3173e+07	2.72036e+06	2.21476e+07	2.21476e+07	.	2.24571e+07	2.34146e+07	2.134e+07	.	2.44306e+07	2.35171e+07	2.23735e+07	8.70593e+06	6.08022e+06	1.20359e+07	3.77529e+07	3.87677e+07	2.16522e+07	1.42176e+07	1.57507e+07	1.60893e+07	1.466e+07
Intracellular	HILIC	Negative	IHNV469	5.18161e+06	5.59085e+06	6.42765e+06	2.6023e+06	4.68532e+06	5.27938e+06	4.81786e+06	9.0742e+06	9.83768e+06	8.10372e+06	1.09765e+07	5.1139e+06	1.03861e+07	7.86437e+06	6.73379e+06	2.75831e+06	6.20515e+06	7.57091e+06	9.01614e+06	6.84837e+06	8.6271e+06	9.46643e+06	1.74145e+07	7.3405e+06	5.71239e+06	5.71239e+06	.	6.30024e+06	5.82654e+06	5.68287e+06	.	7.22034e+06	6.76629e+06	5.86369e+06	5.1071e+06	5.90883e+06	5.24683e+06	8.15183e+06	1.07821e+07	7.1359e+06	1.19153e+07	1.0022e+07	7.27379e+06	7.33061e+06
Intracellular	HILIC	Negative	IHNV470	179859	3.51883e+06	1.6326e+06	1.31244e+06	8.65693e+06	1.20484e+07	1.40588e+07	4.31144e+07	1.08206e+07	2.81219e+07	2.40304e+07	1.00017e+07	2.92447e+07	1.91336e+07	1.16334e+07	1.20674e+07	1.37082e+07	2.71621e+07	5.99263e+06	1.81497e+07	1.48799e+07	2.25161e+07	2.72273e+07	1.56914e+07	2.28924e+07	2.28924e+07	.	2.45943e+07	2.20353e+07	2.27058e+07	.	3.8285e+07	3.82776e+07	2.15438e+07	7.68013e+06	1.61647e+07	1.2176e+07	3.52127e+07	1.26528e+07	2.39784e+07	2.80874e+07	2.51621e+07	1.44961e+07	2.31539e+07
Intracellular	HILIC	Negative	IHNV471	7.85919e+06	7.75959e+06	5.79675e+06	2.96792e+06	9.34215e+06	2.94201e+07	1.32791e+07	2.04701e+07	9.68531e+06	1.14708e+07	1.20525e+07	1.05029e+07	1.57624e+07	1.95851e+07	2.0606e+07	1.06834e+07	1.47343e+07	9.47719e+06	7.27869e+06	2.27152e+07	1.18904e+07	1.1458e+07	9.92228e+06	1.89768e+07	3.12846e+07	3.12846e+07	.	2.17168e+07	2.30743e+07	1.5692e+07	.	1.40223e+07	9.07174e+06	1.43082e+07	1.96517e+07	1.07119e+07	9.0396e+06	1.47838e+07	1.36956e+07	8.26445e+06	2.07986e+07	1.83441e+07	1.06835e+07	1.13486e+07
Intracellular	HILIC	Negative	IHNV472	10746.7	832938	269803	9710.62	6.23075e+06	1.23473e+07	6.85907e+06	1.14294e+07	4.52545e+06	1.18282e+07	1.39091e+07	6.73131e+06	6.66489e+06	1.69157e+07	1.63276e+07	4.29423e+06	5.60149e+06	3.72822e+06	5.76744e+06	1.89264e+07	1.0926e+07	1.1657e+07	1.13962e+07	1.48724e+07	1.27344e+06	1.27344e+06	.	1.37931e+07	1.30148e+07	1.02031e+07	.	8.74765e+06	8.58189e+06	8.72056e+06	1.26076e+07	1.21218e+07	4.29007e+06	488983	1.12246e+07	1.00848e+07	1.65925e+07	5.62773e+06	1.03499e+07	1.17129e+07
Intracellular	HILIC	Negative	IHNV473	43696	2.32726e+06	435271	6333.85	2.71349e+06	343563	5.62658e+06	5.36482e+06	1.75586e+06	3.81498e+06	4.10889e+06	3.30593e+06	4.88602e+06	5.8168e+06	7.90404e+06	2.78876e+06	5.2947e+06	3.05256e+06	2.36766e+06	7.5963e+06	2.8289e+06	3.21679e+06	2.58824e+06	5.55079e+06	5.39e+06	5.39e+06	.	7.42852e+06	6.60894e+06	6.40601e+06	.	4.07568e+06	5.48075e+06	4.80131e+06	8.68077e+06	3.17603e+06	3.04912e+06	4.4139e+06	4.61284e+06	2.06233e+06	5.33098e+06	6.31626e+06	1.99933e+06	3.06825e+06
Intracellular	HILIC	Negative	IHNV474	1.69307e+07	1.89671e+07	1.91215e+07	1.99496e+07	2.00633e+07	1.80612e+07	1.38867e+07	1.62135e+07	1.42565e+07	1.8412e+07	1.38167e+07	1.52474e+07	1.29981e+07	1.7219e+07	1.73546e+07	1.41267e+07	1.74284e+07	2.03567e+07	1.39753e+07	1.63242e+07	1.55337e+07	1.79628e+07	1.82895e+07	1.70214e+07	1.7643e+07	1.7643e+07	.	1.78164e+07	1.3066e+07	1.3562e+07	.	1.4644e+07	1.54261e+07	1.48894e+07	1.82716e+07	2.01838e+07	1.90105e+07	1.82015e+07	1.74533e+07	1.45296e+07	1.81484e+07	1.76471e+07	1.40167e+07	1.69926e+07
Intracellular	HILIC	Negative	IHNV475	1.52923e+06	3.43874e+06	4.94832e+06	3.20744e+06	8.65319e+06	1.93016e+07	9.22966e+06	1.18787e+07	1.54121e+07	1.17374e+07	1.11927e+07	6.64815e+06	1.21825e+07	5.8147e+06	1.17891e+07	1.73298e+07	8.97709e+06	1.07329e+07	1.52823e+07	1.20419e+07	1.08503e+07	7.93798e+06	7.98625e+06	1.47416e+07	3.14103e+07	3.14103e+07	.	3.30533e+07	3.31878e+07	3.09562e+07	.	3.59574e+07	3.35015e+07	3.18506e+07	1.12568e+07	8.56448e+06	9.78207e+06	9.30617e+06	1.35793e+07	1.13112e+07	8.46718e+06	1.03799e+07	1.2308e+07	6.90579e+06
Intracellular	HILIC	Negative	IHNV476	6.045e+06	1.32647e+07	1.44066e+07	1.64029e+07	1.39464e+07	1.24818e+07	1.24055e+07	1.39266e+07	1.554e+07	1.52709e+07	1.29117e+07	1.4868e+07	1.314e+07	1.21945e+07	1.2901e+07	1.42236e+07	1.1783e+07	1.43383e+07	1.75619e+07	1.31501e+07	1.49276e+07	1.38117e+07	1.34946e+07	1.33018e+07	1.27405e+07	1.27405e+07	.	1.30386e+07	1.38181e+07	1.38314e+07	.	1.47917e+07	1.51571e+07	1.49097e+07	1.49692e+07	1.41371e+07	1.26563e+07	1.11048e+07	1.60001e+07	1.37067e+07	1.35697e+07	1.28549e+07	1.48242e+07	1.35699e+07
Intracellular	HILIC	Negative	IHNV477	2.99506e+07	1.23569e+07	1.19611e+07	9.68896e+06	8.93977e+07	6.87212e+07	9.07876e+07	6.60516e+07	8.79786e+07	6.74256e+07	6.36359e+07	4.26757e+07	6.61213e+07	7.08397e+07	9.33225e+07	6.93639e+07	9.62991e+07	7.71411e+07	1.05705e+08	7.29111e+07	6.93633e+07	6.78751e+07	5.93138e+07	7.71674e+07	5.21165e+07	5.21165e+07	.	5.57437e+07	5.09573e+07	5.11736e+07	.	4.99543e+07	5.02286e+07	5.06375e+07	6.88598e+07	8.11336e+07	8.56377e+07	7.02951e+07	9.33056e+07	5.90002e+07	6.4524e+07	7.49596e+07	6.51228e+07	7.1797e+07
Intracellular	HILIC	Negative	IHNV478	6335.87	4.34763e+06	5.21876e+06	4.98693e+06	5.78353e+06	5.76379e+06	5.53509e+06	5.30042e+06	6.70667e+06	6.43841e+06	5.48589e+06	6.81967e+06	5.28367e+06	6.02618e+06	5.61414e+06	6.03737e+06	5.16325e+06	6.72346e+06	5.60421e+06	4.49972e+06	6.43809e+06	6.5767e+06	8.06735e+06	5.68477e+06	5.01102e+06	5.01102e+06	.	5.72367e+06	5.85948e+06	6.25558e+06	.	6.00805e+06	6.93924e+06	5.93246e+06	6.37942e+06	6.68266e+06	6.32814e+06	5.52837e+06	9.54537e+06	6.61218e+06	5.91442e+06	5.32017e+06	5.78772e+06	6.58644e+06
Intracellular	HILIC	Negative	IHNV479	14601.3	2.90879e+06	3.77804e+06	3.51424e+06	3.75372e+06	3.38865e+06	1.08401e+06	2.63798e+06	3.08572e+06	3.31374e+06	3.08312e+06	3.98873e+06	2.58333e+06	929864	3.0836e+06	3.27704e+06	943106	4.01443e+06	3.26199e+06	1.86692e+06	3.5182e+06	489604	3.54437e+06	3.68315e+06	1.04695e+06	1.04695e+06	.	3.12568e+06	2.27812e+06	3.37018e+06	.	3.33909e+06	3.45567e+06	3.26694e+06	3.0716e+06	4.04075e+06	1.15864e+06	3.32342e+06	2.9642e+06	3.90497e+06	195329	3.80788e+06	4.0666e+06	4.43556e+06
Intracellular	HILIC	Negative	IHNV480	1.64464e+06	1.60067e+06	1.63422e+06	1.38813e+06	754116	1.60949e+06	1.4623e+06	2.29088e+07	1.59409e+06	705673	1.55041e+06	1.36194e+06	1.40553e+06	1.52668e+06	1.00289e+06	1.50756e+06	1.076e+07	1.44241e+06	1.36386e+06	1.49092e+06	1.36715e+06	1.61991e+06	2.06079e+07	1.59922e+06	1.60274e+06	1.60274e+06	.	1.4918e+06	1.63418e+06	1.61664e+06	.	1.3768e+06	1.35868e+06	1.42508e+06	1.4264e+06	1.41439e+06	744614	1.5673e+06	608717	1.28204e+07	2.19127e+07	3.00249e+07	2.86064e+07	672562
Intracellular	HILIC	Negative	IHNV481	855656	3.67236e+06	3.63308e+06	2.73968e+06	6.76214e+06	4.83988e+06	5.36353e+06	7.49076e+06	4.24173e+06	5.10213e+06	5.7524e+06	2.94425e+06	7.11669e+06	7.69775e+06	6.97757e+06	6.95771e+06	4.38903e+06	1.43224e+07	7.31615e+06	6.53776e+06	6.05993e+06	8.37489e+06	6.1264e+06	1.84683e+07	3.01422e+06	3.01422e+06	.	3.06576e+06	2.92029e+06	2.89585e+06	.	2.70733e+06	2.89361e+06	2.95543e+06	5.49287e+06	1.23796e+07	4.38728e+06	8.53428e+06	6.24386e+06	7.01787e+06	5.83524e+06	5.90509e+06	5.22514e+06	1.28668e+07
Intracellular	HILIC	Negative	IHNV482	928180	342387	379146	92108.2	4.85139e+06	2.77705e+06	5.08482e+06	6.91756e+06	5.60559e+06	4.03723e+06	2.9368e+06	1.21579e+06	4.57007e+06	5.13019e+06	4.11645e+06	3.289e+06	6.57365e+06	3.39335e+06	6.97646e+06	4.01263e+06	3.97445e+06	3.96067e+06	3.7187e+06	3.12126e+06	2.99031e+06	2.99031e+06	.	3.22297e+06	3.18953e+06	3.07397e+06	.	3.31956e+06	3.16308e+06	3.19256e+06	2.83273e+06	3.56909e+06	4.52282e+06	4.42509e+06	6.85189e+06	5.68352e+06	4.43813e+06	3.74709e+06	5.21951e+06	3.52704e+06
Intracellular	HILIC	Negative	IHNV483	1.72128e+06	104832	45469.2	0	31816.4	63193.5	86063.6	61140.1	542247	57384.9	103102	24108.3	108090	52137.6	225847	388880	59095.8	0	310935	28979.4	327688	63694.4	10617.3	465220	1.67549e+06	1.67549e+06	.	1.74655e+06	1.72324e+06	1.71324e+06	.	1.98798e+06	1.9239e+06	1.73939e+06	400614	219836	90277.2	0	401642	93618.8	12204.5	237695	42300.8	0
Intracellular	HILIC	Negative	IHNV484	12681.4	30024.4	25258.8	25910.9	1.71156e+06	1.31553e+06	1.40077e+06	1.18307e+06	135274	1.10288e+06	472724	79023.6	1.13885e+06	545764	844321	328675	1.09241e+06	2.66736e+06	1.32028e+06	1.89251e+06	772970	527553	1.57222e+06	349001	31181.6	31181.6	.	86441.7	50173.2	44412.3	.	24625.8	45015.4	32624.4	160531	2.50983e+06	1.38017e+06	2.54461e+06	343196	790426	968081	229070	809383	3.61826e+06
Intracellular	HILIC	Negative	IHNV485	0	44715.1	52943	61128.8	5.33108e+06	4.12388e+06	3.99505e+06	4.67878e+06	3.21804e+06	3.21557e+06	1.50903e+06	680023	2.61821e+06	2.54234e+06	2.65378e+06	1.25928e+06	5.15104e+06	3.64506e+06	3.46749e+06	3.46403e+06	1.88998e+06	3.13226e+06	1.46775e+06	129806	1.66939e+06	1.66939e+06	.	2.081e+06	2.02193e+06	1.80211e+06	.	1.97885e+06	1.79474e+06	1.85793e+06	734087	772433	3.20923e+06	6.2336e+06	2.37e+06	2.50742e+06	2.76686e+06	1.32262e+06	2.92259e+06	3.06641e+06
Intracellular	HILIC	Negative	IHNV486	4.04583e+06	906353	1.16059e+06	572587	5.91828e+06	6.64722e+06	6.39936e+06	3.90852e+06	8.30886e+06	4.4731e+06	5.08853e+06	3.59012e+06	3.93073e+06	4.11988e+06	8.99969e+06	5.81073e+06	5.79364e+06	5.2837e+06	8.02607e+06	6.01464e+06	4.75154e+06	3.85338e+06	3.55527e+06	5.08946e+06	6.05386e+06	6.05386e+06	.	5.74862e+06	5.42155e+06	4.88637e+06	.	4.7403e+06	4.44911e+06	4.45187e+06	7.04043e+06	6.33767e+06	5.12957e+06	4.47273e+06	8.9243e+06	3.45451e+06	4.32012e+06	5.71568e+06	3.72474e+06	4.69525e+06
Intracellular	HILIC	Negative	IHNV487	258546	793136	419129	187747	2.08808e+07	6.10061e+06	2.08876e+07	3.87381e+07	1.01381e+07	2.31199e+07	1.07648e+07	2.6102e+06	2.77158e+07	3.13713e+07	1.15201e+07	5.83467e+06	2.83988e+07	1.87739e+07	1.62961e+07	1.79266e+07	1.8356e+07	2.82867e+07	2.70255e+07	1.6611e+07	1.87427e+06	1.87427e+06	.	2.87992e+06	2.138e+06	2.07433e+06	.	1.98589e+06	2.0593e+06	2.00746e+06	5.15704e+06	1.14026e+07	2.51936e+07	2.8566e+07	1.0712e+07	3.4414e+07	2.77934e+07	1.39077e+07	2.37311e+07	2.39318e+07
Intracellular	HILIC	Negative	IHNV488	29235.3	995824	1.30274e+06	548307	1.62013e+08	8.95577e+07	1.82421e+08	1.97072e+08	7.38144e+07	1.11137e+08	3.02689e+07	1.53485e+07	1.1585e+08	1.65911e+08	9.60282e+07	1.04399e+08	1.64406e+08	1.31506e+08	1.61016e+08	1.05006e+08	4.26972e+07	1.58729e+08	8.67714e+07	1.43531e+08	4.11639e+06	4.11639e+06	.	1.22996e+07	2.44816e+06	2.568e+06	.	3.17646e+06	3.30891e+06	2.10027e+06	7.48581e+07	1.73455e+08	2.47364e+08	1.64239e+08	1.47294e+08	1.78271e+08	7.31876e+07	1.38859e+08	1.2013e+08	2.67196e+08
Intracellular	HILIC	Negative	IHNV489	70793.2	262983	473245	223192	1.10209e+06	1.40464e+06	2.29828e+06	333638	329038	504551	706603	744478	6.07787e+06	2.56414e+06	1.05483e+06	1.58433e+06	3.86668e+06	230537	252853	671465	656813	1.09433e+06	4.81983e+06	734386	7.19587e+06	7.19587e+06	.	8.07622e+06	8.12104e+06	8.19864e+06	.	6.7637e+06	6.40646e+06	7.6041e+06	836028	762654	1.95952e+06	319702	275696	392946	620461	632303	5.908e+06	1.00145e+06
Intracellular	HILIC	Negative	IHNV490	189045	1.5915e+07	1.32368e+07	1.0173e+07	8.29768e+06	8.18334e+06	8.51186e+06	8.29834e+06	7.93589e+06	8.79745e+06	5.21185e+06	9.87301e+06	8.66933e+06	1.26204e+07	6.93752e+06	8.10342e+06	6.53113e+06	5.11994e+06	9.45029e+06	6.46518e+06	1.05503e+07	7.60665e+06	8.22907e+06	1.17056e+07	1.2525e+07	1.2525e+07	.	5.5419e+06	1.04792e+07	9.93902e+06	.	1.27943e+07	1.04881e+07	9.62697e+06	7.82436e+06	1.06059e+07	8.49256e+06	6.72649e+06	7.17089e+06	7.27957e+06	9.1508e+06	9.62076e+06	3.66479e+06	7.69917e+06
Intracellular	HILIC	Negative	IHNV491	1.49236e+07	5.63314e+06	7.40149e+06	6.73882e+06	2.56772e+08	1.49702e+08	2.51736e+08	2.1182e+08	1.70544e+08	2.61367e+08	1.85676e+08	1.14882e+08	1.66156e+08	1.69588e+08	1.9747e+08	1.51076e+08	1.5934e+08	2.53732e+08	2.12724e+08	2.43453e+08	2.4465e+08	1.73443e+08	1.52898e+08	2.23791e+08	9.90929e+07	9.90929e+07	.	1.12287e+08	1.02539e+08	1.00402e+08	.	1.01479e+08	1.02855e+08	1.03138e+08	1.38025e+08	1.96054e+08	2.83236e+08	2.9475e+08	1.78958e+08	1.91407e+08	3.06171e+08	2.05868e+08	2.76731e+08	2.70765e+08
Intracellular	HILIC	Negative	IHNV492	102821	314654	305489	97203	6.31004e+06	8.61059e+06	1.35009e+07	8.66413e+06	780182	1.30199e+07	6.42847e+06	3.31893e+06	1.10428e+07	1.19699e+07	2.77277e+07	1.40864e+07	1.17545e+07	1.87485e+07	612462	1.18956e+07	1.09948e+07	8.87783e+06	8.46358e+06	6.34528e+06	7.32775e+06	7.32775e+06	.	8.1462e+06	7.09747e+06	7.31799e+06	.	7.90953e+06	7.88186e+06	7.24444e+06	1.2051e+07	1.10998e+07	9.48803e+06	1.03861e+07	818426	9.02545e+06	6.71426e+06	1.36967e+07	8.15759e+06	8.63205e+06
Intracellular	HILIC	Negative	IHNV493	14915	755512	995355	1.5109e+06	2.5466e+06	1.57923e+06	3.09761e+06	4.80342e+06	2.9906e+06	2.71076e+06	672038	1.06968e+06	2.05423e+06	4.22484e+06	976973	1.60344e+06	1.33886e+06	2.29603e+06	2.43334e+06	2.23282e+06	1.40418e+06	3.18791e+06	2.12949e+06	2.33802e+06	3.31935e+06	3.31935e+06	.	2.94349e+06	2.88471e+06	2.65309e+06	.	2.70706e+06	2.5234e+06	2.59142e+06	1.70564e+06	2.2626e+06	4.58623e+06	3.87281e+06	1.78974e+06	4.33757e+06	3.3049e+06	1.40438e+06	2.16735e+06	820104
Intracellular	HILIC	Negative	IHNV494	318392	8.06684e+06	7.94096e+06	5.18373e+06	8.97609e+06	9.43014e+06	4.35847e+06	9.71193e+06	6.06788e+06	8.10435e+06	6.69791e+06	5.0116e+06	1.11974e+07	6.28445e+06	7.04651e+06	5.96787e+06	8.56351e+06	364908	6.44286e+06	1.03769e+07	7.67689e+06	8.44099e+06	1.1399e+07	5.6795e+06	6.17148e+06	6.17148e+06	.	5.79697e+06	6.23664e+06	6.03664e+06	.	5.9746e+06	5.80586e+06	5.91202e+06	6.96982e+06	7.23338e+06	7.55537e+06	1.1132e+07	5.86992e+06	6.72759e+06	1.00312e+07	6.05243e+06	8.14811e+06	1.23246e+07
Intracellular	HILIC	Negative	IHNV495	0	1.01608e+06	961562	1.20815e+06	1.61039e+07	1.98563e+07	1.19711e+07	2.03586e+07	977140	1.59317e+07	7.39151e+06	3.97246e+06	1.85779e+07	9.81153e+06	9.8304e+06	4.60634e+06	1.49313e+07	2.02571e+07	1.92336e+06	1.98225e+07	1.23353e+07	1.40497e+07	2.41429e+07	3.25098e+06	5.42384e+06	5.42384e+06	.	6.05578e+06	5.99979e+06	5.84561e+06	.	5.89613e+06	5.36556e+06	5.93112e+06	3.78596e+06	7.68466e+06	1.04798e+07	2.98525e+07	1.06073e+06	8.74821e+06	1.80251e+07	6.85651e+06	1.34137e+07	2.25025e+07
Intracellular	HILIC	Negative	IHNV496	69729	2.66274e+06	2.16928e+06	2.19633e+06	1.27354e+07	1.29782e+07	1.01166e+07	1.44553e+07	1.03288e+07	9.97433e+06	5.70805e+06	3.0166e+06	1.35066e+07	6.90252e+06	9.56303e+06	3.27273e+06	1.46058e+07	1.31229e+07	1.26227e+07	1.30718e+07	8.03896e+06	8.63209e+06	1.73648e+07	2.49972e+06	6.91756e+06	6.91756e+06	.	1.19841e+07	7.13384e+06	8.91516e+06	.	6.89118e+06	8.95613e+06	1.11488e+07	4.00794e+06	7.6767e+06	8.55257e+06	1.83939e+07	1.20608e+07	6.83429e+06	1.08413e+07	7.66406e+06	9.66956e+06	2.49605e+07
Intracellular	HILIC	Negative	IHNV497	1.00618e+06	212773	3.4512e+06	1.11941e+06	1.02675e+06	1.36922e+07	1.99997e+06	1.32706e+06	3.78305e+06	3.44008e+06	1.68787e+07	1.94959e+06	1.64244e+06	426067	1.82315e+06	1.31845e+07	1.86335e+06	1.33803e+07	4.1583e+06	1.56977e+06	9.02996e+06	1.56882e+07	3.59827e+06	481945	5.07884e+06	5.07884e+06	.	1.98696e+06	1.65617e+06	1.3549e+06	.	1.05682e+06	2.50263e+07	1.33181e+06	836324	993063	3.42706e+06	1.80874e+06	1.75538e+06	543531	353468	329226	3.39124e+06	2.66818e+07
Intracellular	HILIC	Negative	IHNV498	4.72683e+06	237345	225618	872197	1.27993e+07	6.47937e+06	6.42805e+06	4.88437e+06	1.31039e+07	1.13302e+07	1.2787e+07	6.70573e+06	5.54672e+06	5.49553e+06	5.70017e+06	1.27248e+07	5.3457e+06	1.97865e+07	1.33058e+07	5.54433e+06	1.19746e+07	1.27149e+06	1.53765e+07	5.94432e+06	4.46418e+06	4.46418e+06	.	6.12056e+06	8.61819e+06	1.87507e+07	.	1.3302e+07	1.30687e+07	2.79942e+07	7.34721e+06	1.78526e+07	1.24674e+07	7.69679e+06	6.00908e+06	1.07821e+07	5.66972e+06	1.00989e+07	1.14516e+07	1.13898e+07
Intracellular	HILIC	Negative	IHNV499	3.83735e+06	281489	9.47729e+06	1.83113e+07	1.59223e+06	3.96154e+06	464166	3.19392e+06	7.33941e+06	726890	1.79669e+07	1.09687e+06	1.30514e+07	3.50479e+06	3.53382e+06	8.07858e+06	3.68213e+06	1.90763e+07	7.09681e+06	8.72774e+06	2.03248e+06	6.33913e+06	1.04645e+06	3.89625e+06	3.57916e+06	3.57916e+06	.	3.89178e+06	7.23445e+06	4.1534e+06	.	1.15136e+07	7.65112e+06	2.29303e+06	4.70457e+06	1.14067e+06	1.47452e+06	518732	3.54269e+06	6.64709e+06	350493	3.32972e+06	1.29799e+06	1.32967e+06
Intracellular	HILIC	Negative	IHNV500	406417	5.21552e+06	4.1607e+06	2.10617e+07	1.98706e+07	1.0514e+07	1.05484e+07	8.53649e+06	2.00513e+07	2.67969e+07	2.18196e+07	2.21318e+07	9.24696e+06	9.50941e+06	9.48143e+06	2.139e+07	9.22311e+06	2.05402e+07	1.99397e+07	6.08878e+06	2.14306e+07	1.65438e+07	2.52463e+07	9.49696e+06	9.71795e+06	9.71795e+06	.	1.00631e+07	1.35111e+07	2.10898e+07	.	2.14354e+07	2.15337e+07	2.17162e+07	1.22337e+07	2.08552e+07	2.00386e+07	1.07894e+07	9.2542e+06	1.92265e+07	9.89399e+06	9.17179e+06	2.67723e+07	2.48535e+07
Intracellular	HILIC	Negative	IHNV501	0	695599	662107	439738	1.26967e+07	9.38682e+06	1.8704e+07	1.56123e+07	5.76879e+07	8.28685e+06	4.65196e+06	2.0232e+06	5.14439e+06	1.28771e+07	8.73591e+06	9.32272e+06	2.24132e+07	1.08367e+07	8.45329e+07	7.30256e+06	4.04156e+06	9.33769e+06	5.20164e+06	1.92026e+06	9.13381e+06	9.13381e+06	.	1.08102e+07	9.67191e+06	8.95843e+06	.	9.39533e+06	8.90452e+06	9.55676e+06	5.96162e+06	2.31665e+06	1.63282e+07	1.69267e+07	7.34549e+07	1.37575e+07	4.62393e+06	5.19206e+06	5.11302e+06	3.46207e+06
Intracellular	HILIC	Negative	IHNV502	0	825247	704686	515754	3.93212e+06	3.4213e+06	4.00164e+06	3.17442e+06	117452	1.99461e+06	768996	686685	1.94485e+06	1.4104e+06	2.86476e+06	463326	3.89103e+06	1.03177e+06	399168	5.26171e+06	1.53051e+06	2.17292e+06	2.72211e+06	655943	1.89132e+06	1.89132e+06	.	1.9452e+06	2.10257e+06	1.9617e+06	.	2.16236e+06	2.087e+06	2.19629e+06	888904	623703	1.91991e+06	8.79778e+06	133778	1.40087e+06	2.38314e+06	1.00916e+06	1.36309e+06	734490
Intracellular	HILIC	Negative	IHNV503	0	398775	412851	289178	8.88491e+06	5.05328e+06	1.16497e+07	6.93572e+06	1.85004e+07	5.23608e+06	1.89325e+06	1.66337e+06	2.58345e+06	5.10567e+06	6.17073e+06	6.44835e+06	1.19178e+07	5.45794e+06	2.99339e+07	6.22896e+06	2.38625e+06	3.57387e+06	2.81312e+06	2.40369e+06	2.81312e+06	2.81312e+06	.	3.58508e+06	3.50188e+06	3.41909e+06	.	3.70754e+06	3.87497e+06	4.36954e+06	2.21035e+06	7.36903e+06	9.66724e+06	7.25955e+06	2.06878e+07	1.08154e+07	3.43239e+06	2.49587e+06	2.7017e+06	4.68527e+06
Intracellular	HILIC	Negative	IHNV504	1920.4	918244	784614	545713	8.70547e+06	1.56105e+07	6.05475e+06	9.8986e+06	572993	6.59046e+06	3.32102e+06	961623	8.26584e+06	2.55512e+06	5.88597e+06	1.04994e+06	8.55747e+06	3.38582e+06	1.12109e+06	1.59212e+07	5.1348e+06	6.58064e+06	1.23953e+07	597543	1.73078e+06	1.73078e+06	.	2.53816e+06	2.10623e+06	2.15455e+06	.	1.92693e+06	1.88934e+06	1.7061e+06	1.12671e+06	684250	4.83424e+06	1.68354e+07	445677	3.08597e+06	7.89658e+06	747767	5.04992e+06	1.50036e+06
Intracellular	HILIC	Negative	IHNV505	7.20263e+06	4.64623e+07	9.15154e+07	6.42352e+07	5.21321e+07	6.18661e+07	6.06435e+07	7.90424e+07	3.35373e+07	6.90389e+07	6.36217e+07	6.21838e+07	7.00471e+07	7.77377e+07	5.59997e+07	5.43233e+07	6.00026e+07	5.67765e+07	2.69404e+07	6.3237e+07	6.61084e+07	6.60421e+07	6.69035e+07	6.74961e+07	7.16737e+07	7.16737e+07	.	6.75025e+07	6.74397e+07	6.47788e+07	.	6.02233e+07	6.0017e+07	5.93396e+07	7.00784e+07	6.01574e+07	5.89159e+07	6.39721e+07	3.37273e+07	6.87428e+07	8.37291e+07	6.86083e+07	6.37418e+07	6.60944e+07
Intracellular	HILIC	Negative	IHNV506	8531.36	8.03534e+07	2.36288e+07	1.68953e+07	1.75476e+07	2.95149e+07	4.13246e+07	5.19138e+07	0	3.28583e+07	3.0329e+07	3.32634e+07	3.77501e+07	3.63429e+07	2.74358e+07	2.79062e+07	4.1222e+07	3.31349e+07	0	3.86545e+07	3.11289e+07	3.0959e+07	3.33376e+07	3.64623e+07	3.25826e+07	3.25826e+07	.	2.99216e+07	2.9198e+07	2.72577e+07	.	2.52305e+07	2.68269e+07	2.7473e+07	2.87491e+07	3.73958e+07	3.38215e+07	4.48089e+07	239935	3.0313e+07	3.9542e+07	3.00854e+07	3.10891e+07	4.27864e+07
Intracellular	HILIC	Negative	IHNV507	137726	0	0	0	7.40391e+07	7.30132e+07	3.6497e+07	9.74603e+07	1.96077e+06	7.09841e+07	2.57337e+07	5.99899e+06	6.36446e+07	5.78356e+07	3.24802e+07	1.63116e+07	1.27196e+08	6.63793e+07	4.4935e+06	7.02397e+07	3.24389e+07	8.02364e+07	8.48632e+07	6.01429e+06	1.13666e+07	1.13666e+07	.	1.67823e+07	1.32516e+07	1.33361e+07	.	1.30452e+07	1.37623e+07	1.29017e+07	3.00112e+06	2.45741e+07	5.62741e+07	1.37798e+08	2.13484e+06	5.94784e+07	7.49735e+07	1.47564e+07	5.72308e+07	1.05717e+08
Intracellular	HILIC	Negative	IHNV508	1.18834e+06	2.01704e+07	2.18037e+07	2.03743e+07	9.76181e+07	4.60926e+07	1.01305e+08	1.51206e+08	1.40364e+08	7.81031e+07	5.0898e+07	5.07281e+07	6.43802e+07	7.39369e+07	5.62057e+07	4.75218e+07	1.20417e+08	5.25282e+07	1.22072e+08	7.98316e+07	7.05077e+07	6.49805e+07	1.28515e+08	4.69644e+07	1.05876e+08	1.05876e+08	.	1.13371e+08	1.1579e+08	1.05689e+08	.	1.22871e+08	1.1444e+08	1.14988e+08	6.94788e+07	4.60579e+07	9.2674e+07	8.72704e+07	1.22826e+08	9.6038e+07	8.55889e+07	6.34853e+07	8.46979e+07	6.51989e+07
Intracellular	HILIC	Negative	IHNV509	1.47519e+06	4.33966e+06	2.69996e+06	1.99134e+06	23707.9	168595	63472.4	104249	77066.4	72226.4	117330	149596	157237	163576	211748	104373	156314	35451.4	37982.4	340383	122570	44347.7	74036	203482	673061	673061	.	338728	276777	210922	.	143983	190027	179643	196153	42760.7	31983.3	112756	71177.5	34097.3	224864	236140	87238.5	56315.5
Intracellular	HILIC	Negative	IHNV510	2947.76	2.13288e+06	1.9049e+06	1.32849e+06	4.17931e+07	1.77897e+06	7.88882e+06	7.58593e+06	4.04668e+07	4.63417e+06	1.30233e+06	1.29893e+06	2.79914e+06	2.4886e+06	1.67576e+07	1.22221e+06	2.19338e+07	1.23453e+06	6.37845e+07	3.04492e+06	1.93446e+06	1.61339e+06	2.9095e+06	1.4912e+06	3.62614e+06	3.62614e+06	.	1.54921e+06	1.48182e+06	1.42156e+06	.	2.42432e+06	2.34617e+06	2.03674e+06	8.16961e+06	1.21475e+06	2.42755e+07	1.76884e+06	5.55795e+07	2.59251e+06	1.32285e+06	1.16671e+06	6.1479e+06	1.65398e+06
Intracellular	HILIC	Negative	IHNV511	0	577312	573483	371256	1.4873e+07	2.42982e+07	2.72679e+07	3.04866e+07	1.07795e+06	1.87179e+07	1.60272e+07	5.74386e+06	1.29902e+07	2.4291e+07	1.80122e+07	2.74485e+07	3.18398e+07	2.68177e+07	4.0137e+06	1.68692e+07	1.03079e+07	2.32616e+07	1.39638e+07	8.68715e+06	1.30442e+07	1.30442e+07	.	1.70342e+07	1.45843e+07	1.36445e+07	.	1.43818e+07	1.418e+07	1.40049e+07	1.91436e+07	1.60217e+07	2.27538e+07	3.59129e+07	1.93628e+06	2.3281e+07	9.9639e+06	1.57271e+07	1.32627e+07	7.99248e+06
Intracellular	HILIC	Negative	IHNV512	44077.1	77283.1	50654	17571.2	2.22654e+06	106433	1.35915e+06	1.37213e+06	150290	4.53096e+06	220228	55029.2	1.11872e+06	3.05595e+06	219272	75929.1	3.00918e+06	1.67453e+06	229300	386782	2.17787e+06	1.77354e+06	2.40944e+06	785725	609757	609757	.	150693	513927	569096	.	457093	464451	400886	123413	163861	3.37838e+06	2.26747e+06	163397	5.86745e+06	3.38719e+06	235353	1.10251e+06	2.10314e+06
Intracellular	HILIC	Negative	IHNV513	0	5.93855e+06	5.39338e+06	2.52727e+06	4.64463e+06	3.51216e+06	1.73484e+06	1.92313e+06	3.28469e+06	1.40352e+06	1.4208e+06	1.41792e+06	1.58071e+06	1.74151e+06	4.72065e+06	4.56997e+06	4.43144e+06	692664	1.78155e+07	2.59335e+06	1.25457e+06	1.29213e+06	1.56472e+06	1.62699e+06	2.17328e+06	2.17328e+06	.	2.72746e+06	2.30257e+06	1.99997e+06	.	2.33457e+06	2.13272e+06	2.08763e+06	3.12228e+06	1.10574e+06	1.60016e+06	1.53912e+06	1.00182e+07	1.39676e+06	1.58716e+06	1.53436e+06	1.29018e+06	905881
Intracellular	HILIC	Negative	IHNV514	23580.5	52183.5	116542	67648.8	1.9233e+06	349619	1.07497e+06	1.90279e+06	786299	1.02235e+06	250445	119267	1.06489e+06	1.47582e+06	1.56728e+06	820737	1.82276e+06	1.5761e+06	2.07848e+06	1.10386e+06	343055	1.54474e+06	793596	1.52589e+06	73732.2	73732.2	.	130586	52909	87731.7	.	56179.9	77682.7	91428.3	900640	1.22131e+06	1.4089e+06	1.33667e+06	1.19618e+06	1.67221e+06	618599	754949	1.02444e+06	2.39456e+06
Intracellular	HILIC	Negative	IHNV515	18260.1	0	0	17975	0	5.03362e+06	0	4.25071e+06	0	3.4538e+06	1.07889e+06	313492	3.2682e+06	0	0	85480	0	0	0	3.03245e+06	1.54422e+06	3.44094e+06	5.17413e+06	0	832916	832916	.	1.25274e+06	951365	1.01598e+06	.	1.00012e+06	1.00956e+06	957368	88758.8	993057	0	6.17287e+06	0	251812	4.62728e+06	0	2.81054e+06	7.16536e+06
Intracellular	HILIC	Negative	IHNV516	129762	1.76528e+06	1.92599e+06	1.63936e+06	8.24882e+06	3.60212e+06	8.06295e+06	1.28012e+07	1.11551e+07	6.6568e+06	4.57588e+06	4.25527e+06	5.35402e+06	6.44965e+06	4.68804e+06	3.85668e+06	1.00696e+07	3.61401e+06	9.53751e+06	6.8409e+06	5.91716e+06	5.59072e+06	1.08275e+07	4.04511e+06	8.7957e+06	8.7957e+06	.	9.83911e+06	9.51263e+06	9.05628e+06	.	1.01585e+07	9.62461e+06	9.65815e+06	5.68522e+06	3.36547e+06	7.71202e+06	7.21438e+06	1.01276e+07	7.99381e+06	7.45003e+06	5.36638e+06	7.09495e+06	5.20062e+06
Intracellular	HILIC	Negative	IHNV517	422018	0	0	0	1.88613e+06	2.15921e+06	928745	533637	274455	770815	1.68706e+06	4.65449e+06	2.00047e+06	1.52177e+06	1.25076e+06	3.07843e+06	1.29582e+06	3.11001e+06	17731.5	1.00225e+06	7.37184e+06	1.37308e+06	1.03161e+06	2.31106e+06	2.40651e+06	2.40651e+06	.	3.32568e+06	2.84192e+06	1.35932e+06	.	5.24434e+06	5.26569e+06	5.57965e+06	1.09134e+06	1.89722e+06	111148	1.54462e+06	330856	1.15972e+06	3.13743e+06	1.16772e+06	3.65093e+06	524066
Intracellular	HILIC	Negative	IHNV518	0	0	0	354494	409597	541317	27938.7	761533	1.53007e+06	5.19958e+06	800978	1.33176e+06	587741	244962	969478	495524	1.65577e+06	1.30487e+06	2.41957e+06	1.4774e+06	460052	265641	1.03902e+06	830461	1.97692e+06	1.97692e+06	.	1.94915e+06	1.93162e+06	1.77749e+06	.	2.13721e+06	2.09209e+06	2.00769e+06	1.17693e+06	431919	767194	1.44149e+06	5.63307e+06	1.27782e+06	260469	856049	282116	980637
Intracellular	HILIC	Negative	IHNV519	6.46116e+06	1.55982e+07	1.8217e+07	1.28308e+07	3.326e+08	1.27021e+08	3.28975e+08	5.68409e+08	1.7586e+08	3.37661e+08	1.84645e+08	7.26067e+07	3.99308e+08	4.6269e+08	2.17115e+08	1.23629e+08	4.00737e+08	3.0736e+08	2.55464e+08	2.96954e+08	2.90823e+08	4.21236e+08	3.86441e+08	2.71e+08	6.44968e+07	6.44968e+07	.	8.84748e+07	7.54234e+07	7.44179e+07	.	6.12102e+07	6.79473e+07	6.10523e+07	1.11219e+08	2.02281e+08	3.854e+08	4.24348e+08	1.90751e+08	5.00412e+08	4.35294e+08	2.33658e+08	3.61412e+08	3.54009e+08
Intracellular	HILIC	Negative	IHNV520	2.57968e+06	8.46374e+06	1.22458e+07	7.86046e+06	5.18884e+07	6.50494e+07	3.86199e+07	4.90406e+07	1.98801e+07	4.34839e+07	2.21896e+07	4.66714e+06	4.98665e+07	3.20617e+07	3.39071e+07	1.30785e+07	4.78958e+07	7.1685e+07	2.79256e+07	7.21916e+07	2.90257e+07	5.6316e+07	6.20389e+07	2.34528e+07	2.40309e+06	2.40309e+06	.	5.18751e+06	2.75655e+06	2.87862e+06	.	3.04553e+06	3.11197e+06	2.85615e+06	7.98379e+06	1.0482e+08	3.50054e+07	8.17813e+07	1.44564e+07	2.55587e+07	5.32005e+07	1.73015e+07	3.58366e+07	1.23545e+08
Intracellular	HILIC	Negative	IHNV521	1.19032e+06	7.79266e+06	3.75114e+06	3.22338e+06	1.42734e+06	1.10262e+07	6.95786e+06	7.36337e+06	2.3644e+06	2.27599e+06	364530	62338.3	7.04242e+06	5.47314e+06	4.75035e+06	1.21779e+06	6.78812e+06	202543	2.25503e+06	6.08377e+06	335891	2.7672e+06	280245	5.90676e+06	1.93035e+06	1.93035e+06	.	2.69812e+06	1.77601e+06	255236	.	394983	610693	658154	3.72718e+06	3.06449e+06	1.18057e+06	6.8851e+06	3.64965e+06	1.31913e+06	5.56916e+06	5.7688e+06	2.41669e+06	8.67284e+06
Intracellular	HILIC	Negative	IHNV522	901021	0	0	12556.3	2.39552e+08	1.00618e+08	2.34189e+08	1.86241e+08	3.56266e+08	7.66929e+07	8.66483e+07	1.2252e+07	5.58024e+07	1.29304e+08	2.13258e+08	1.2565e+08	3.14845e+08	1.67686e+08	5.05823e+08	8.80921e+07	1.37027e+08	9.41765e+07	8.34108e+07	9.83108e+07	2.88911e+07	2.88911e+07	.	3.647e+07	2.41058e+07	2.38851e+07	.	2.48698e+07	2.49438e+07	2.14806e+07	1.20114e+08	1.43439e+08	2.59676e+08	1.74699e+08	4.27989e+08	1.18132e+08	1.68107e+08	9.81458e+07	7.70961e+07	1.63357e+08
Intracellular	HILIC	Negative	IHNV523	469702	1.83529e+06	1.43533e+06	740009	4.85247e+07	3.84864e+07	5.67216e+07	5.23169e+07	1.68551e+07	3.01456e+07	1.10441e+07	9.98237e+06	2.73097e+07	2.26093e+07	3.05423e+07	2.09493e+07	6.00085e+07	3.06971e+07	2.73789e+07	2.9065e+07	1.349e+07	2.96117e+07	2.74862e+07	6.58724e+06	2.59284e+07	2.59284e+07	.	2.68627e+07	2.72373e+07	2.54594e+07	.	2.70115e+07	2.81836e+07	2.60525e+07	1.7953e+07	1.47915e+07	4.96689e+07	3.76207e+07	2.29584e+07	4.16036e+07	2.07659e+07	2.54846e+07	2.9347e+07	2.75372e+07
Intracellular	HILIC	Negative	IHNV524	289733	3.74213e+06	3.49317e+06	3.25035e+06	1.96164e+07	1.50483e+07	1.77168e+07	1.87157e+07	1.08443e+07	1.45356e+07	5.60111e+06	2.60485e+06	1.19088e+07	1.04092e+07	1.08223e+07	5.48196e+06	2.56182e+07	1.17034e+07	1.49197e+07	1.44156e+07	7.1654e+06	1.34584e+07	1.40276e+07	3.60487e+06	6.22063e+06	6.22063e+06	.	6.93759e+06	6.57282e+06	6.08534e+06	.	6.57819e+06	6.57125e+06	6.30889e+06	3.96664e+06	5.62344e+06	1.57931e+07	2.4294e+07	1.07762e+07	1.33836e+07	1.36081e+07	5.65033e+06	1.18369e+07	1.87725e+07
Intracellular	HILIC	Negative	IHNV525	982161	0	0	20309.6	3.19998e+07	9.26845e+06	2.68336e+07	4.34872e+07	9.63176e+07	1.65888e+07	4.81568e+06	2.12681e+06	1.53243e+07	2.59083e+07	1.96605e+07	1.294e+07	2.79098e+07	2.55403e+07	2.69691e+08	1.71613e+07	8.29514e+06	2.0129e+07	1.59622e+07	1.94269e+07	1.28446e+06	1.28446e+06	.	2.79024e+06	956645	1.2506e+06	.	1.11252e+06	1.08201e+06	856848	1.02897e+07	2.28029e+07	3.47543e+07	2.8041e+07	1.65851e+08	3.206e+07	1.12735e+07	1.31248e+07	1.4497e+07	3.59462e+07
Intracellular	HILIC	Negative	IHNV526	506435	0	0	0	3.12863e+06	1.34809e+06	2.93807e+06	2.20903e+06	171486	494045	93717.2	366489	2.46323e+06	1.02123e+06	783579	2.12224e+06	3.00727e+06	3.45112e+06	774372	1.93983e+06	1.79537e+06	2.8229e+06	650582	1.58304e+06	0	0	.	135682	4613.72	0	.	49382.8	23841.4	36719.2	1.69711e+06	2.65653e+06	1.90014e+06	2.68333e+06	3.6471e+06	2.62523e+06	348290	719526	2.58522e+06	4.62958e+06
Intracellular	HILIC	Negative	IHNV527	1.48811e+06	1.93612e+06	2.19629e+06	1.93247e+06	6.68581e+06	5.39968e+06	6.86673e+06	7.9141e+06	5.78485e+06	7.21778e+06	5.88727e+06	3.49456e+06	7.36086e+06	7.76925e+06	6.31535e+06	4.51559e+06	7.3888e+06	6.5966e+06	6.1495e+06	7.13701e+06	6.31933e+06	7.53782e+06	6.87153e+06	7.17227e+06	3.41281e+06	3.41281e+06	.	4.07969e+06	3.29804e+06	2.95188e+06	.	1.5022e+06	2.77754e+06	2.43924e+06	4.60167e+06	5.66828e+06	6.96871e+06	7.52492e+06	6.20083e+06	7.39521e+06	7.82772e+06	6.71295e+06	6.56999e+06	7.05419e+06
Intracellular	HILIC	Negative	IHNV528	164390	7.6769e+06	7.32018e+06	5.28678e+06	1.24394e+08	3.8832e+06	1.33705e+08	1.38054e+08	3.92229e+06	8.94043e+07	4.39607e+06	2.84762e+07	6.68476e+07	3.1365e+07	8.87943e+07	3.60112e+06	7.57646e+07	3.53817e+06	3.58813e+06	9.09528e+07	4.04503e+07	2.86211e+07	4.21334e+07	4.68013e+06	2.39161e+07	2.39161e+07	.	1.30906e+07	9.19547e+06	6.53062e+06	.	4.97126e+06	4.76125e+06	4.2765e+06	2.75692e+08	3.86869e+06	1.60956e+08	2.79616e+07	3.914e+06	6.35148e+07	5.41099e+07	9.41468e+07	6.22436e+07	4.0968e+06
Intracellular	HILIC	Negative	IHNV529	880741	4.67787e+06	4.98455e+06	3.7095e+06	1.82146e+09	8.47947e+08	1.80158e+09	2.51422e+09	1.81402e+09	1.40522e+09	6.84891e+08	1.86629e+08	1.5122e+09	1.99367e+09	2.04593e+09	1.27015e+09	2.99555e+09	1.91052e+09	3.60429e+09	1.59802e+09	1.04348e+09	2.38988e+09	1.602e+09	2.00013e+09	7.72809e+07	7.72809e+07	.	1.90162e+08	5.1154e+07	5.4474e+07	.	5.10675e+07	5.27551e+07	3.84125e+07	1.0593e+09	1.50021e+09	2.15285e+09	2.00353e+09	2.78155e+09	1.69202e+09	1.22673e+09	1.51653e+09	1.52459e+09	2.59359e+09
Intracellular	HILIC	Negative	IHNV530	67333.9	1.03905e+07	397412	3.07823e+06	1.03905e+06	943553	988343	1.18782e+06	2.63426e+06	1.68376e+06	2.53543e+06	2.6324e+06	1.90883e+06	2.53981e+06	1.84057e+06	2.29263e+06	830134	1.45562e+06	2.86285e+06	1.87004e+06	2.35052e+06	1.80036e+06	2.00433e+06	2.84199e+06	1.71373e+06	1.71373e+06	.	1.58927e+06	1.76936e+06	1.53676e+06	.	1.195e+06	1.25257e+06	1.63621e+06	2.36878e+06	2.39927e+06	1.08961e+06	1.39532e+06	2.53051e+06	1.35418e+06	2.48032e+06	2.25872e+06	1.7166e+06	1.93895e+06
Intracellular	HILIC	Negative	IHNV531	15656	986097	3.56974e+06	6.63652e+06	376737	512832	440538	499718	402572	563243	452473	537821	509686	573883	480928	509839	529371	448872	404777	538799	533915	538351	495742	496370	552103	552103	.	439214	443572	530866	.	508412	470550	425752	527995	499081	517620	403429	394409	514205	538483	556827	543131	531380
Intracellular	HILIC	Negative	IHNV532	21474.8	397340	270087	3.40182e+06	485715	481118	593578	518459	481606	532155	541381	559713	522221	538413	521091	533004	550302	480964	495165	590509	479959	582667	609444	604085	561877	561877	.	577187	504534	537372	.	471277	440403	480566	555845	512277	434583	503179	555541	560209	543771	576598	479242	582870
Intracellular	HILIC	Negative	IHNV533	465331	3.16335e+07	2.93413e+07	1.00221e+07	6.48612e+08	1.23554e+07	4.90991e+08	5.97454e+08	7.83143e+06	2.85846e+08	1.45268e+07	3.92641e+07	2.2684e+08	2.32473e+08	3.45168e+08	1.1721e+07	4.03796e+08	1.19947e+07	6.74218e+06	2.754e+08	1.60318e+08	1.96083e+08	1.91197e+08	1.51776e+07	3.19431e+07	3.19431e+07	.	2.04647e+07	1.76329e+07	1.56514e+07	.	1.42184e+07	1.34551e+07	1.18259e+07	3.25788e+08	1.10482e+07	5.45941e+08	2.41755e+08	7.31499e+06	3.46475e+08	2.53642e+08	1.98768e+08	2.29765e+08	1.86075e+07
Intracellular	HILIC	Negative	IHNV534	1213.09	1.0167e+07	1.76449e+07	424325	5.24705e+07	5.81939e+06	3.56083e+07	8.64619e+07	2.62152e+07	2.28423e+07	7.08688e+06	6.14836e+06	2.31008e+07	3.36506e+07	2.32534e+07	5.15827e+06	6.33667e+07	1.42137e+07	1.71845e+07	1.08148e+07	1.61295e+07	2.85993e+07	1.78717e+07	7.71736e+06	8.10413e+06	8.10413e+06	.	6.91361e+06	6.79055e+06	6.56201e+06	.	6.17401e+06	6.05556e+06	6.26975e+06	8.67391e+06	1.78974e+07	4.50873e+07	6.08199e+07	2.41989e+07	6.39888e+07	2.68529e+07	1.08156e+07	2.41004e+07	2.4156e+07
Intracellular	HILIC	Negative	IHNV535	0	0	0	0	4.02028e+06	2.20632e+06	4.93214e+06	5.55484e+06	471635	890109	143046	593223	3.9891e+06	1.83139e+06	1.47801e+06	2.66876e+06	7.00043e+06	4.90475e+06	1.95744e+06	2.48899e+06	2.62028e+06	3.38128e+06	1.24667e+06	2.94974e+06	0	0	.	274193	12887.7	0	.	53406.6	61306	54997	2.92731e+06	3.93007e+06	3.85923e+06	5.21525e+06	7.20052e+06	4.38759e+06	721069	1.22941e+06	3.33312e+06	8.36858e+06
Intracellular	HILIC	Negative	IHNV536	8.23439e+06	1.15951e+06	2.1915e+06	183578	2.24119e+06	1.87254e+06	2.16206e+06	3.08065e+06	2.47271e+06	1.85252e+06	1.8804e+06	1.86906e+06	1.66672e+06	1.8124e+06	3.49313e+06	4.21082e+06	2.04988e+06	4.20955e+06	1.91293e+06	3.0815e+06	4.15538e+06	4.1327e+06	2.36142e+06	4.17654e+06	3.07881e+06	3.07881e+06	.	1.77327e+06	2.3907e+06	1.91951e+06	.	2.29168e+06	2.29942e+06	2.13099e+06	2.22146e+06	205999	2.39759e+06	3.62426e+06	2.29867e+06	2.56899e+06	3.8295e+06	2.00726e+06	2.1502e+06	1.9741e+06
Intracellular	HILIC	Negative	IHNV537	8.22617e+06	4.97592e+07	6.31538e+07	5.9269e+07	5.63964e+07	1.06646e+08	5.73947e+07	1.02366e+08	6.17073e+07	6.14577e+07	1.13384e+08	5.91489e+07	5.53442e+07	5.22211e+07	6.50681e+07	5.57796e+07	5.79114e+07	1.02116e+08	1.07995e+08	1.08296e+08	5.51079e+07	1.10456e+08	1.1134e+08	1.13341e+08	5.87782e+07	5.87782e+07	.	5.70766e+07	5.91728e+07	6.07103e+07	.	5.64551e+07	6.12503e+07	5.8688e+07	5.90696e+07	6.13267e+07	1.0895e+08	5.69871e+07	4.99114e+07	1.03153e+08	6.6965e+07	6.01546e+07	5.33438e+07	5.50908e+07
Intracellular	HILIC	Negative	IHNV538	3.99921e+07	5.26569e+07	4.57562e+07	3.35227e+07	2.16386e+06	1.44761e+06	3.69356e+07	3.71285e+07	4.4963e+07	4.05625e+07	3.92664e+07	3.42082e+07	3.48431e+07	2.46761e+07	3.86659e+07	3.37396e+07	4.14436e+07	4.17677e+07	8.61696e+06	1.5109e+06	3.75081e+07	1.50436e+06	8.89735e+06	5.70631e+07	3.43688e+07	3.43688e+07	.	3.43709e+07	3.54498e+07	3.3851e+07	.	3.44744e+07	3.27225e+07	3.4544e+07	6.58444e+06	1.59457e+06	3.94774e+07	1.88886e+06	1.9513e+06	3.28205e+07	1.9244e+06	1.79692e+06	3.16241e+07	3.7131e+07
Intracellular	HILIC	Negative	IHNV539	2.26884e+07	2.152e+06	1.60503e+06	7.13486e+06	5.0275e+07	4.62722e+07	4.0972e+07	1.26449e+07	5.83179e+07	4.32122e+07	1.14222e+07	8.48742e+06	2.73921e+07	2.36309e+07	4.65583e+07	3.11173e+07	5.2805e+07	2.1542e+07	3.17696e+07	2.71387e+07	2.48212e+07	2.90607e+07	2.42297e+07	1.06088e+07	5.84299e+07	5.84299e+07	.	6.64865e+07	6.27335e+07	6.68229e+07	.	6.75376e+07	8.10221e+07	6.70501e+07	2.66741e+07	3.92437e+07	7.50164e+07	1.96618e+07	3.74482e+07	6.78488e+07	2.62357e+07	2.67312e+07	2.33104e+07	1.12878e+07
Intracellular	HILIC	Negative	IHNV540	9.0132e+06	5.89093e+07	2.06375e+07	4.92296e+07	4.37649e+07	4.95222e+07	4.90289e+07	4.99565e+07	4.88113e+07	4.99407e+07	5.04475e+07	4.46035e+07	5.08282e+07	5.5062e+07	5.14546e+07	4.88988e+07	5.31928e+07	4.68517e+07	4.93649e+07	5.23496e+07	4.82556e+07	5.15244e+07	5.1809e+07	5.2731e+07	5.62279e+07	5.62279e+07	.	5.08218e+07	4.84424e+07	5.12387e+07	.	4.9002e+07	4.56405e+07	4.89248e+07	4.8829e+07	4.80362e+07	4.94075e+07	5.1531e+07	4.91512e+07	4.736e+07	5.32703e+07	5.25916e+07	4.95157e+07	4.72902e+07
Intracellular	HILIC	Negative	IHNV541	1.62487e+07	1.1131e+08	1.43498e+08	8.56319e+07	5.7768e+07	9.14492e+07	8.3563e+07	1.02425e+08	8.99603e+07	7.04034e+07	9.54775e+07	7.40211e+07	9.07707e+07	9.78012e+07	9.63968e+07	7.56035e+07	9.23932e+07	7.20624e+07	8.64636e+07	9.73696e+07	7.14246e+07	9.3264e+07	9.54639e+07	9.87172e+07	1.07628e+08	1.07628e+08	.	9.13378e+07	8.94894e+07	9.86363e+07	.	7.59522e+07	7.54257e+07	7.64558e+07	8.49724e+07	7.52572e+07	8.52665e+07	9.33236e+07	8.32684e+07	8.05777e+07	5.59545e+07	5.45397e+07	1.71004e+07	8.4702e+07
Intracellular	HILIC	Negative	IHNV542	3.2002e+06	5.09741e+07	7.05504e+07	4.73801e+07	2.03492e+07	4.87583e+07	9.50579e+07	9.37142e+07	4.67214e+07	2.20223e+07	5.23236e+07	4.1898e+07	9.90092e+07	5.10128e+07	1.30488e+06	4.20606e+07	9.95464e+07	2.12073e+07	4.53343e+07	1.08039e+08	4.49473e+07	9.37374e+07	4.27392e+07	5.56993e+06	6.02621e+07	6.02621e+07	.	5.11279e+07	5.04243e+07	5.71041e+07	.	4.35693e+07	4.43761e+07	4.62152e+07	4.5534e+07	4.11378e+07	4.66508e+07	2.614e+07	4.68452e+07	1.29679e+07	1.07786e+08	9.18792e+07	3.7895e+07	4.6066e+07
Intracellular	HILIC	Negative	IHNV543	5.15284e+07	8.79563e+07	1.26788e+08	8.80395e+07	3.07747e+07	8.71123e+07	5.96571e+07	5.08979e+07	7.13971e+07	5.34886e+07	8.61417e+07	7.62447e+07	6.02325e+07	6.49599e+07	1.04045e+08	7.17159e+07	6.52439e+07	6.71606e+07	5.65386e+07	1.01463e+08	5.32365e+07	2.27745e+07	3.71935e+07	5.15408e+07	1.17448e+08	1.17448e+08	.	6.23544e+07	9.73861e+07	9.80765e+07	.	8.01755e+07	5.17811e+07	8.68656e+07	8.782e+07	2.3491e+07	5.64548e+07	4.30354e+07	6.72412e+07	4.65843e+07	4.85283e+07	9.88318e+07	4.89605e+07	6.42721e+07
Intracellular	HILIC	Negative	IHNV544	6.22854e+07	3.38908e+07	7.20648e+07	5.17115e+07	1.52493e+08	6.68336e+07	6.96955e+07	7.44003e+07	1.18428e+08	4.04371e+07	2.24443e+07	1.88268e+07	5.96775e+07	7.59754e+07	1.16619e+08	7.87698e+07	1.46633e+08	6.27388e+07	4.10922e+07	7.34673e+07	3.04224e+07	2.36229e+08	5.28882e+07	1.39366e+08	7.78337e+06	7.78337e+06	.	2.95033e+07	2.99914e+07	2.81952e+07	.	2.65236e+07	2.74223e+07	2.78699e+07	7.81247e+07	1.28847e+08	7.21714e+07	5.84167e+07	1.82917e+08	5.96461e+07	4.27171e+07	1.13983e+08	5.41542e+07	1.43719e+08
Intracellular	HILIC	Negative	IHNV545	9.21533e+06	4.44858e+07	4.94654e+07	3.18777e+07	3.5695e+07	3.80228e+07	2.75637e+07	3.00665e+07	4.03511e+07	2.7098e+07	2.9242e+07	3.17642e+07	2.8907e+07	3.3753e+07	3.73932e+07	3.71273e+07	2.46049e+07	3.28714e+07	2.45152e+07	1.44294e+07	3.0298e+07	3.4874e+07	2.69288e+07	3.67566e+07	3.41014e+07	3.41014e+07	.	3.39754e+07	3.3289e+07	3.15857e+07	.	3.28546e+07	3.29349e+07	3.29009e+07	3.95556e+07	3.56309e+07	2.94981e+07	1.30608e+07	4.15003e+07	2.40654e+07	2.86967e+07	3.51901e+07	2.91216e+07	2.90657e+07
Intracellular	HILIC	Negative	IHNV546	1.39613e+07	7.15588e+06	1.67745e+07	1.23715e+07	8.2989e+07	4.66248e+07	8.87914e+07	1.1404e+08	9.6498e+07	7.22058e+07	3.6715e+07	1.48481e+07	7.28928e+07	9.74149e+07	1.11026e+08	7.07658e+07	1.44329e+08	9.79176e+07	1.97062e+08	8.65342e+07	5.209e+07	8.95689e+07	8.21439e+07	1.00108e+08	8.07724e+06	8.07724e+06	.	1.25946e+07	5.27145e+06	4.98667e+06	.	5.1039e+06	5.39721e+06	4.90832e+06	5.49376e+07	8.05784e+07	1.13954e+08	9.938e+07	1.48495e+08	7.96201e+07	6.08129e+07	7.90558e+07	7.43327e+07	1.3114e+08
Intracellular	HILIC	Negative	IHNV547	0	2495.79	15142.1	52564	3.63463e+06	32660.3	3.4733e+06	9.42414e+06	771681	2.72396e+06	57534.7	1.23637e+06	3.81922e+06	1.72884e+06	897054	26927.2	2.36661e+06	135040	36098.4	3.21993e+06	1.40181e+06	2.51379e+06	3.74553e+06	143912	11114.8	11114.8	.	14923.2	7561.06	25556.1	.	18913.1	6746.29	29110.4	1.80994e+06	154277	4.57922e+06	1.33696e+06	294534	3.18442e+06	1.81943e+06	3.51384e+06	4.43023e+06	527687
Intracellular	HILIC	Negative	IHNV548	5503.97	0	0	8288.12	0	3368.01	5053.73	10536.2	16145.1	12493.7	7358.33	7052.71	0	11601.1	30908.2	8411.12	7110.05	10228.6	100757	5180.95	3916.99	5068.85	5619.36	5695.7	672666	672666	.	736398	576338	609033	.	423458	401792	411304	3958.62	9092.4	5540.29	3448.78	34711.7	3963.91	3466.69	3164.45	6867.32	0
Intracellular	HILIC	Negative	IHNV549	0	1.80238e+06	2.43142e+06	1.35852e+06	2.50627e+06	1.79082e+06	4.93431e+06	1.33878e+06	5.80436e+06	3.17538e+06	1.35528e+06	1.67241e+06	2.02484e+06	1.26887e+06	5.52045e+06	1.64827e+06	2.03054e+06	5.70944e+06	1.03427e+07	3.30662e+06	2.89804e+06	1.41975e+06	3.07089e+06	4.96474e+06	1.83852e+06	1.83852e+06	.	1.86448e+06	1.38668e+06	1.70066e+06	.	1.8034e+06	1.7259e+06	1.7555e+06	3.57539e+06	7.12579e+06	2.35825e+06	3.13222e+06	3.97074e+06	1.52899e+06	1.2588e+06	2.91382e+06	2.25422e+06	1.06957e+06
Intracellular	HILIC	Negative	IHNV550	3257.12	62247	39802.7	11337	4.12773e+07	1.13682e+07	3.25244e+07	4.7601e+07	2.29533e+08	1.91075e+07	1.21287e+06	2.81306e+06	1.01764e+07	1.51556e+07	2.63313e+07	8.07335e+06	3.63982e+07	2.00355e+06	3.16436e+08	1.9471e+07	6.64751e+06	9.89566e+06	9.09003e+06	68004.8	6.6696e+06	6.6696e+06	.	8.85911e+06	7.52143e+06	7.4822e+06	.	6.82728e+06	6.84834e+06	6.76647e+06	1.51166e+07	45302.1	3.3752e+07	2.28913e+07	2.43791e+08	2.8234e+07	9.27202e+06	1.04425e+07	9.82112e+06	2.32691e+06
Intracellular	HILIC	Negative	IHNV551	0	259940	146369	31879.6	1.27826e+07	6.11027e+06	1.31778e+07	1.93772e+07	1.31135e+07	9.9562e+06	4.95713e+06	1.34019e+06	1.11103e+07	1.38765e+07	1.52281e+07	9.58176e+06	2.15648e+07	1.44252e+07	2.56504e+07	1.20161e+07	7.67552e+06	1.54363e+07	1.15996e+07	1.40855e+07	571552	571552	.	1.28066e+06	352179	306759	.	378590	300144	235020	8.08403e+06	1.11581e+07	1.55714e+07	1.40895e+07	1.9896e+07	1.14854e+07	8.92914e+06	1.11354e+07	1.10063e+07	1.78936e+07
Intracellular	HILIC	Negative	IHNV552	1.29119e+06	0	0	0	497717	590988	106903	27045.7	0	62986.7	342097	1.39996e+06	189982	136078	264584	968233	231564	730944	18642.1	113360	2.29837e+06	163234	99313.8	448643	679429	679429	.	787985	739782	293373	.	1.70864e+06	1.69032e+06	1.79554e+06	150637	444763	6955.4	180362	14284.4	90532.1	526508	108315	900186	97779.7
Intracellular	HILIC	Negative	IHNV553	35323.1	318210	324450	265221	2.23271e+07	5.65322e+07	2.52296e+07	1.9879e+07	3.94831e+06	2.50478e+07	1.04837e+08	2.80246e+07	3.38927e+07	3.23395e+07	4.52606e+07	1.00565e+08	4.86245e+07	9.34831e+07	5.39114e+06	2.99611e+07	3.1503e+07	2.69833e+07	3.12842e+07	1.19377e+08	4.39212e+07	4.39212e+07	.	4.97704e+07	5.15414e+07	5.32939e+07	.	5.13074e+07	5.12575e+07	5.33134e+07	3.33476e+07	1.25755e+08	2.65198e+07	2.35394e+07	5.10181e+06	2.17823e+07	2.54339e+07	2.56834e+07	3.15219e+07	5.97025e+07
Intracellular	HILIC	Negative	IHNV554	804490	5.63883e+06	5.23645e+06	8.31743e+06	6.03241e+06	7.06153e+06	3.27925e+06	6.21723e+06	7.87475e+06	5.44858e+06	1.0014e+07	1.0505e+07	5.7552e+06	4.70783e+06	6.35394e+06	5.96406e+06	3.74653e+06	4.99672e+06	4.42984e+06	6.94683e+06	8.43612e+06	4.38279e+06	3.71436e+06	5.70776e+06	4.55863e+07	4.55863e+07	.	5.22515e+07	5.87574e+07	6.1329e+07	.	5.8633e+07	5.99231e+07	5.51122e+07	5.46936e+06	2.99231e+06	5.93568e+06	4.97756e+06	4.15538e+06	5.05799e+06	4.50844e+06	6.06591e+06	6.57328e+06	3.55829e+06
Intracellular	HILIC	Negative	IHNV555	58258.3	3.06628e+06	3.22312e+06	2.4515e+06	7.19066e+06	4.00151e+06	1.1163e+07	9.47679e+06	7.11075e+06	1.04197e+07	9.0318e+06	2.92026e+06	1.096e+07	1.43332e+07	1.19602e+07	6.67624e+06	1.02016e+07	1.76195e+07	1.45588e+07	1.70766e+07	1.13179e+07	6.86012e+06	9.09014e+06	1.57843e+07	2.65389e+06	2.65389e+06	.	2.88069e+06	2.48044e+06	2.53761e+06	.	2.64395e+06	2.575e+06	2.67391e+06	5.26314e+06	1.44984e+07	7.89538e+06	7.56543e+06	1.68596e+07	1.0053e+07	1.15776e+07	1.54903e+07	5.56058e+06	9.80455e+06
Intracellular	HILIC	Negative	IHNV556	100454	2.81064e+06	2.60113e+06	3.73178e+06	6.43348e+06	5.80856e+06	6.15423e+06	9.6073e+06	5.35831e+06	6.46178e+06	6.0676e+06	4.49589e+06	7.29026e+06	8.16137e+06	6.47316e+06	4.95619e+06	8.90339e+06	6.50597e+06	6.80188e+06	7.65547e+06	6.0604e+06	8.52697e+06	8.712e+06	7.45552e+06	5.20597e+06	5.20597e+06	.	5.22347e+06	4.58662e+06	4.71661e+06	.	4.31566e+06	4.30701e+06	4.23153e+06	5.96796e+06	5.78355e+06	7.17494e+06	8.28377e+06	6.48572e+06	8.85381e+06	7.96583e+06	7.84381e+06	7.22862e+06	7.61075e+06
Intracellular	HILIC	Negative	IHNV557	104766	1.02982e+07	8.09648e+06	5.63484e+06	9.69244e+06	7.41181e+06	1.19943e+07	1.53409e+07	8.58596e+06	1.21706e+07	1.05413e+07	6.46245e+06	1.29444e+07	1.66604e+07	1.20955e+07	8.32345e+06	1.11085e+07	1.28741e+07	1.39348e+07	1.6654e+07	1.26297e+07	1.33383e+07	1.18184e+07	1.83211e+07	7.89235e+06	7.89235e+06	.	1.05765e+07	6.12223e+06	6.81626e+06	.	5.96187e+06	5.94363e+06	5.80946e+06	7.94301e+06	1.43292e+07	1.00968e+07	1.28692e+07	1.40424e+07	1.14251e+07	1.46707e+07	1.67479e+07	1.09181e+07	1.09983e+07
Intracellular	HILIC	Negative	IHNV558	239913	3.19106e+06	2.58909e+06	2.08843e+06	1.30113e+07	7.32144e+06	1.32593e+07	1.75116e+07	1.2602e+07	1.26148e+07	7.57997e+06	3.56014e+06	1.31771e+07	1.54609e+07	9.12861e+06	7.90999e+06	1.63833e+07	9.50352e+06	1.61521e+07	1.12639e+07	1.11413e+07	1.31736e+07	1.05332e+07	1.06345e+07	6.64627e+06	6.64627e+06	.	7.517e+06	6.86124e+06	6.28986e+06	.	6.48841e+06	6.72301e+06	6.79701e+06	6.34045e+06	1.01125e+07	1.12411e+07	1.33104e+07	1.46156e+07	1.59728e+07	1.35384e+07	8.46454e+06	1.38833e+07	1.42334e+07
Intracellular	HILIC	Negative	IHNV559	333191	452720	277752	247586	4.22356e+06	3.33544e+06	4.2267e+06	4.19333e+06	1.08791e+07	2.4457e+06	1.76177e+06	1.33762e+06	4.57665e+06	3.5187e+06	3.76621e+06	2.77296e+06	1.04332e+07	3.84676e+06	1.33942e+07	2.68065e+06	1.97877e+06	5.45039e+06	3.8628e+06	3.03303e+06	1.15292e+06	1.15292e+06	.	1.95207e+06	1.34233e+06	1.44614e+06	.	1.40523e+06	1.44385e+06	1.28857e+06	2.88839e+06	8.5566e+06	3.80585e+06	5.83756e+06	1.13593e+07	3.97314e+06	2.13207e+06	6.33306e+06	7.61891e+06	5.58971e+06
Intracellular	HILIC	Negative	IHNV560	1993.2	104216	126489	40034.4	8.99506e+06	1.24996e+07	6.04938e+06	8.12876e+06	2.35279e+06	6.92582e+06	1.85255e+06	561382	6.91402e+06	1.70116e+06	5.45198e+06	326309	4.27224e+06	1.22725e+06	4.38264e+06	1.41806e+07	5.00461e+06	5.19617e+06	1.22867e+07	16208.3	1.47487e+06	1.47487e+06	.	2.01817e+06	1.79838e+06	1.63967e+06	.	1.66681e+06	1.38768e+06	1.6003e+06	609491	292790	5.49734e+06	1.28898e+07	1.69016e+06	1.74583e+06	7.45371e+06	927632	4.07372e+06	588965
Intracellular	HILIC	Negative	IHNV561	1.76349e+06	1.16994e+06	1.24314e+06	395454	3.84214e+08	2.97621e+08	5.78747e+08	3.63753e+08	1.03531e+08	3.37505e+08	1.60832e+08	5.92318e+07	2.76974e+08	3.88735e+08	2.55652e+08	2.48525e+08	5.47011e+08	3.22713e+08	1.65923e+08	2.59569e+08	1.40164e+08	4.25343e+08	2.48468e+08	1.01382e+08	1.73374e+08	1.73374e+08	.	1.99682e+08	1.90764e+08	1.96251e+08	.	1.91265e+08	1.78879e+08	1.77307e+08	1.83234e+08	1.8849e+08	5.01869e+08	4.4997e+08	1.46518e+08	3.89133e+08	1.92209e+08	1.75467e+08	2.67689e+08	1.68072e+08
Intracellular	HILIC	Negative	IHNV562	205463	610338	574900	177051	5.42684e+06	2.17727e+06	2.76053e+06	519458	148363	415542	1.29252e+06	354955	617533	1.38597e+06	4.06853e+06	1.87179e+06	3.2541e+06	3.55511e+06	100753	962175	513312	1.10332e+06	653552	1.54631e+06	704909	704909	.	717530	761743	783570	.	670318	450579	413827	625432	3.96001e+06	1.26002e+06	1.0593e+06	60488.4	1.13347e+06	576585	513880	614171	3.56034e+06
Intracellular	HILIC	Negative	IHNV563	924150	720891	690878	253146	2.43981e+06	1.00211e+06	2.5771e+06	4.42373e+06	4.2197e+06	1.45857e+06	748136	1.10641e+06	1.52746e+06	2.45772e+06	783402	1.08934e+06	3.66204e+06	1.87583e+06	1.2235e+07	1.21176e+06	693003	2.394e+06	1.50124e+06	7.82178e+06	2.62888e+06	2.62888e+06	.	2.64285e+06	3.37992e+06	3.11254e+06	.	3.64387e+06	3.46605e+06	3.19922e+06	968128	2.0541e+06	2.5036e+06	2.62446e+06	4.77553e+06	3.56895e+06	1.17598e+06	858222	1.57785e+06	1.06407e+06
Intracellular	HILIC	Negative	IHNV564	672194	638304	601556	282304	972715	2.19646e+06	1.14676e+06	1.48722e+06	55092.2	796490	4.13691e+06	1.02801e+06	1.27747e+06	1.02181e+06	1.49752e+06	3.92951e+06	1.47393e+06	3.25122e+06	1.66837e+06	1.02813e+06	1.12894e+06	1.36066e+06	1.01133e+06	3.84893e+06	1.67177e+06	1.67177e+06	.	1.90707e+06	2.02185e+06	1.98104e+06	.	1.96159e+06	1.98088e+06	2.1163e+06	1.18688e+06	4.82191e+06	1.16331e+06	1.33584e+06	178911	1.48049e+06	925948	874412	1.09433e+06	2.17263e+06
Intracellular	HILIC	Negative	IHNV565	774294	646565	643923	733804	1.09622e+06	599095	311123	723924	554617	507017	313676	784312	426127	451040	799517	444965	406157	322447	695687	411681	672766	346758	317373	353935	2.70116e+06	2.70116e+06	.	3.10829e+06	3.46861e+06	3.67336e+06	.	3.42941e+06	3.45019e+06	3.12201e+06	1.18865e+06	365787	198033	411315	623621	444049	320467	463567	438966	393996
Intracellular	HILIC	Negative	IHNV566	181598	42430.9	32279.5	21659.7	6.02747e+06	954580	5.77014e+06	7.80755e+06	2.1702e+06	3.66927e+06	1.01793e+06	70125.9	4.16473e+06	4.93737e+06	3.47371e+06	921218	4.41663e+06	3.6859e+06	6.76835e+06	3.62922e+06	1.68863e+06	2.57161e+06	2.1525e+06	2.51624e+06	21239.7	21239.7	.	75246.8	45594.6	42813.1	.	25324.3	54737.5	30248.8	761182	4.38982e+06	5.48421e+06	3.07207e+06	4.9904e+06	5.02795e+06	1.78385e+06	2.42047e+06	3.80493e+06	4.94355e+06
Intracellular	HILIC	Negative	IHNV567	811174	864528	727208	497458	711893	389353	785244	881002	559820	643443	422401	399233	739671	867340	497384	508225	892254	472593	804786	635701	578699	789614	601035	629808	486203	486203	.	631980	821930	955743	.	657689	569239	187803	329019	574381	644502	718498	835524	868917	830707	527556	768823	726612
Intracellular	HILIC	Negative	IHNV568	89471.4	66587	45474.4	46918.1	5.12127e+06	1.16481e+06	2.61602e+06	3.67761e+06	1.10499e+06	1.48786e+06	821759	267586	150861	609537	4.73727e+06	1.12866e+06	1.82245e+06	3.54372e+06	1.55278e+06	1.2798e+06	596441	381755	43483.5	681626	1.58188e+06	1.58188e+06	.	1.56222e+06	1.41004e+06	1.45863e+06	.	1.37366e+06	1.29928e+06	1.36896e+06	2.46971e+06	1.07627e+06	1.69845e+06	3.18808e+06	1.4629e+06	1.53625e+06	552320	640194	309093	691325
Intracellular	HILIC	Negative	IHNV569	4.58574e+06	1.24735e+06	2.54986e+06	3.26846e+06	2.59116e+06	2.30078e+06	1.26415e+06	3.34541e+06	6.13349e+06	5.35384e+06	5.38248e+06	4.61819e+06	2.98918e+06	3.01826e+06	2.21977e+06	5.83122e+06	2.19843e+06	4.22435e+06	3.42664e+06	2.73747e+06	5.4762e+06	3.92938e+06	3.25378e+06	3.35024e+06	6.42769e+06	6.42769e+06	.	3.07933e+06	3.41649e+06	1.07204e+07	.	5.12525e+06	6.84935e+06	3.39214e+06	2.42901e+06	4.42308e+06	3.23895e+06	2.47468e+06	1.53679e+06	2.93536e+06	7.49028e+06	2.95316e+06	2.4323e+06	3.58886e+06
Intracellular	HILIC	Negative	IHNV570	5.2494e+06	1.74909e+06	3.46222e+06	3.38128e+06	451467	91862	46145.7	69566.6	1.078e+06	802308	874496	652363	50339.2	64486.7	186401	489525	94292.2	549593	971786	203614	711759	517512	772967	91119.6	256617	256617	.	88656.9	328602	931850	.	632810	556980	423405	327280	397565	525504	47244.3	68910.5	461449	104324	112771	243091	564161
Intracellular	HILIC	Negative	IHNV571	1.85973e+08	5.78153e+06	3.59562e+06	691285	9.83934e+06	9.19518e+06	1.47684e+07	3.38687e+07	8.9629e+06	1.34626e+07	9.16722e+06	4.6187e+06	1.86321e+07	1.52026e+07	1.64735e+07	5.40644e+06	1.20661e+07	1.05971e+07	1.05806e+07	2.31837e+07	9.77701e+06	1.59349e+07	8.34119e+06	1.56281e+07	1.28541e+07	1.28541e+07	.	7.58113e+06	6.14671e+06	5.34701e+06	.	3.71573e+06	3.59938e+06	1.73798e+06	7.87534e+06	8.13347e+06	1.25763e+07	1.09473e+07	1.22192e+07	8.63079e+06	1.21762e+07	1.49892e+07	5.81375e+06	1.42921e+07
Intracellular	HILIC	Negative	IHNV572	1.17514e+06	3.06254e+06	1.33738e+06	475616	1.23415e+07	9.09778e+06	1.70971e+07	1.09896e+07	5.30855e+06	9.78283e+06	4.75614e+06	1.7049e+06	7.95603e+06	1.14428e+07	7.27297e+06	7.63375e+06	1.64934e+07	9.81086e+06	7.84156e+06	7.0151e+06	3.96955e+06	1.19604e+07	6.5221e+06	2.48465e+06	5.28658e+06	5.28658e+06	.	5.7348e+06	5.64497e+06	5.7657e+06	.	5.69654e+06	5.15736e+06	5.55327e+06	5.39376e+06	5.71384e+06	1.50763e+07	1.34361e+07	5.80571e+06	1.20486e+07	5.16423e+06	4.82968e+06	7.27912e+06	4.43005e+06
Intracellular	HILIC	Negative	IHNV573	1.01711e+06	2.927e+06	1.25046e+06	430748	1.92668e+06	893014	1.70798e+06	2.77041e+06	2.43519e+06	1.44246e+06	1.27973e+06	827109	1.91276e+06	1.94384e+06	1.44112e+06	1.0986e+06	2.09404e+06	1.58379e+06	2.93896e+06	1.29658e+06	1.42917e+06	1.54731e+06	1.59314e+06	2.02551e+06	997988	997988	.	1.29556e+06	1.56749e+06	857791	.	1.36296e+06	1.38567e+06	1.2626e+06	915443	1.69615e+06	1.7156e+06	1.67995e+06	2.60103e+06	2.37809e+06	1.41162e+06	1.02821e+06	1.90726e+06	1.91109e+06
Intracellular	HILIC	Negative	IHNV574	1.13158e+06	2.78433e+06	1.21707e+06	557965	1.03341e+06	371531	302244	748915	2.95925e+06	541010	599630	525494	553012	591147	502976	428523	819147	452369	3.59104e+06	398272	638841	392643	374111	923807	1.62469e+06	1.62469e+06	.	2.08822e+06	2.39866e+06	2.2216e+06	.	2.38893e+06	2.46336e+06	2.05638e+06	376740	478370	483731	521975	2.64739e+06	769597	432642	366252	564673	585302
Intracellular	HILIC	Negative	IHNV575	981094	918816	475452	299901	6.8215e+06	4.43506e+06	1.28082e+07	6.85935e+06	6.80053e+07	7.27188e+06	3.11072e+06	1.08899e+07	7.40923e+06	2.6708e+07	5.69512e+06	5.27126e+06	1.38233e+07	5.38082e+06	5.71221e+07	9.13793e+06	2.58947e+06	3.129e+07	9.16105e+06	9.82114e+06	3.48677e+06	3.48677e+06	.	4.52891e+06	3.8602e+06	3.64498e+06	.	4.09397e+06	4.09568e+06	3.49096e+06	3.59231e+06	6.7414e+06	1.46355e+07	5.73693e+06	5.77831e+07	1.02183e+07	2.9483e+06	2.44591e+07	8.13748e+06	1.47065e+07
Intracellular	HILIC	Negative	IHNV576	449716	1.36527e+06	596998	134987	1.11432e+06	646920	1.19993e+06	1.75247e+06	768817	1.03512e+06	851360	439609	1.25263e+06	1.57164e+06	73643.5	594613	1.49012e+06	768729	472914	964194	1.11776e+06	1.28013e+06	1.12568e+06	2.67071e+06	555949	555949	.	560103	607849	622779	.	576931	588116	535001	567925	1.41673e+06	1.10253e+06	1.10194e+06	270812	1.18028e+06	1.38058e+06	0	1.4975e+06	1.41154e+06
Intracellular	HILIC	Negative	IHNV577	156794	2.19248e+06	989787	611262	3.09907e+06	531547	4.34028e+06	4.36674e+06	2.79167e+06	2.19637e+06	1.45706e+06	1.10345e+06	2.35188e+06	3.35206e+06	2.10274e+06	1.4069e+06	4.85991e+06	2.00127e+06	4.15458e+06	912189	1.51858e+06	3.33262e+06	1.4435e+06	1.32884e+06	4.98926e+06	4.98926e+06	.	4.88659e+06	4.65041e+06	4.74001e+06	.	4.98632e+06	4.93423e+06	4.4674e+06	1.24136e+06	1.26011e+06	4.17786e+06	2.97885e+06	3.2047e+06	4.20664e+06	1.52285e+06	1.75957e+06	2.29062e+06	1.97671e+06
Intracellular	HILIC	Negative	IHNV578	4.92723e+06	863691	627093	290243	1.6938e+07	1.38663e+07	2.46809e+07	1.60284e+07	4.2311e+06	1.45844e+07	6.72359e+06	2.36869e+06	1.25834e+07	1.73453e+07	1.13587e+07	1.10237e+07	2.36778e+07	1.39341e+07	7.42663e+06	1.0902e+07	6.43274e+06	1.77232e+07	1.05187e+07	4.41859e+06	7.30526e+06	7.30526e+06	.	8.32174e+06	7.43163e+06	7.98013e+06	.	8.00379e+06	6.96571e+06	7.84463e+06	8.14099e+06	8.6249e+06	2.33012e+07	2.03712e+07	6.11087e+06	1.82135e+07	8.0691e+06	7.49702e+06	1.20336e+07	7.27483e+06
Intracellular	HILIC	Negative	IHNV579	5.62999e+06	481108	566106	53928.9	1.49284e+07	3.81542e+07	3.59259e+07	1.62998e+07	5.70076e+06	1.26672e+07	4.50011e+07	1.30849e+07	1.28223e+07	2.4017e+07	1.76994e+07	1.09111e+08	3.00132e+07	1.38132e+08	9.80414e+06	2.49174e+07	9.89418e+06	1.87918e+07	1.15152e+07	6.54337e+07	4.25957e+07	4.25957e+07	.	4.43482e+07	4.21655e+07	4.35083e+07	.	4.15264e+07	4.16116e+07	4.15417e+07	1.90997e+07	3.44361e+08	2.52165e+07	1.43074e+07	6.07671e+06	3.22339e+07	8.09524e+06	1.22442e+07	1.68023e+07	1.37168e+08
Intracellular	HILIC	Negative	IHNV580	31911.4	1.04169e+06	459829	451713	1.70662e+07	1.56528e+07	3.11155e+07	2.87013e+07	209649	1.42999e+07	3.81401e+07	4.37781e+06	1.47079e+07	2.35182e+07	9.19954e+06	5.89777e+07	3.6575e+07	1.26185e+08	427634	1.24511e+07	7.93397e+06	2.42043e+07	1.41491e+07	5.2611e+07	1.51235e+06	1.51235e+06	.	3.25894e+06	3.81697e+06	3.92841e+06	.	4.12399e+06	4.15823e+06	3.86642e+06	6.0817e+06	1.96379e+08	2.08513e+07	2.8289e+07	227885	3.33909e+07	7.494e+06	1.32408e+07	2.2457e+07	1.19104e+08
Intracellular	HILIC	Negative	IHNV581	2.03909e+06	552236	351985	131969	808646	579205	1.25384e+06	1.53587e+06	757313	695499	490790	682092	731840	804782	809650	547432	1.10737e+06	651957	530154	1.26472e+06	791647	959864	582144	671921	1.70042e+06	1.70042e+06	.	1.2206e+06	1.29386e+06	1.2048e+06	.	1.33595e+06	1.19161e+06	1.15835e+06	300519	525476	1.01687e+06	1.15346e+06	1.7209e+06	853878	551429	850753	970745	712300
Intracellular	HILIC	Negative	IHNV582	4.57961e+06	472050	259251	81181.4	5.51533e+06	1.89649e+06	7.14557e+06	6.61102e+06	1.56829e+06	4.01684e+06	1.10869e+06	523831	3.75282e+06	5.67721e+06	2.81173e+06	1.73897e+06	8.06557e+06	3.35077e+06	2.09174e+06	2.66628e+06	1.46812e+06	5.42993e+06	3.09904e+06	1.51822e+06	1.23051e+06	1.23051e+06	.	1.24417e+06	1.58459e+06	1.1471e+06	.	1.51275e+06	1.38869e+06	1.18445e+06	1.2048e+06	2.00944e+06	7.32556e+06	6.40994e+06	2.25667e+06	7.08639e+06	2.59862e+06	1.42811e+06	3.41972e+06	2.10625e+06
Intracellular	HILIC	Negative	IHNV583	4395.56	663967	626797	318244	5.12325e+06	2.96923e+06	1.80974e+06	646508	37121.2	523619	1.60361e+06	495235	300528	557641	6.15557e+06	1.05071e+07	1.7559e+06	3.99228e+06	48688.3	1.41257e+06	235337	671531	373962	1.728e+06	1.75686e+06	1.75686e+06	.	2.57073e+06	2.00241e+06	1.91074e+06	.	1.98535e+06	1.87125e+06	1.94303e+06	2.08625e+06	6.67609e+06	831083	944296	12607.4	899344	35882.2	537447	694550	3.01958e+06
Intracellular	HILIC	Negative	IHNV584	1.02217e+06	6.28695e+06	5.5397e+06	4.28783e+06	466742	12061.4	53730.5	26145.7	3.73622e+06	133177	0	117185	43063.9	0	669790	0	0	0	3.46955e+06	0	0	0	132023	29813.5	0	0	.	0	0	0	.	0	0	0	25507.1	0	80112.3	20257.5	3.31061e+06	72293.4	855186	18785.6	78290.3	20806.9
Intracellular	HILIC	Negative	IHNV585	0	43155.7	4311.74	0	1.57372e+06	57907.1	3.8704e+06	9.23268e+06	0	5.50322e+06	4664.49	201080	6.26726e+06	4.03487e+06	545970	0	1.34065e+06	6464.05	10609.5	6.66424e+06	863207	2.60464e+06	3.11045e+06	11179.2	5019.62	5019.62	.	0	0	0	.	0	5438.02	0	535020	0	7.05777e+06	763254	15167.7	6.24328e+06	2.78763e+06	4.94053e+06	5.42819e+06	263193
Intracellular	HILIC	Negative	IHNV586	2.3041e+06	0	10461.8	45114.8	6.07618e+06	1.32477e+07	6.13349e+06	4.80745e+06	6.38888e+06	9.00665e+06	2.03125e+07	1.72083e+07	8.25515e+06	7.53369e+06	1.01688e+07	1.05106e+07	7.15212e+06	5.04282e+06	3.17081e+06	1.01116e+07	2.44323e+07	8.30956e+06	1.18066e+07	6.24864e+06	2.09383e+07	2.09383e+07	.	1.91078e+07	1.8959e+07	1.92605e+07	.	1.82267e+07	1.74903e+07	1.79971e+07	1.16856e+07	7.70853e+06	5.10079e+06	7.70793e+06	4.6097e+06	5.30419e+06	1.34426e+07	5.95916e+06	8.13528e+06	5.43025e+06
Intracellular	HILIC	Negative	IHNV587	0	407274	474397	783921	43876.9	12025	0	0	78192.6	106044	107696	99762.5	13353.8	13673.3	16631.1	51000.9	19929.4	35057.6	15657.2	13328.9	99479.8	49976.1	72457.3	5231	30371.7	30371.7	.	0	58903.5	122118	.	78280.5	23898	15367.5	31120.5	47102.2	21783.9	0	13046	60710.3	13126	17772.5	40864.9	59376
Intracellular	HILIC	Negative	IHNV588	4.52796e+06	6.94986e+06	7.5588e+06	1.84126e+07	1.02675e+07	7.31552e+06	5.48792e+06	4.77663e+06	3.77776e+06	3.21907e+06	2.72534e+06	1.48007e+07	5.62659e+06	4.99408e+06	5.37388e+06	1.3091e+07	4.96391e+06	9.32134e+06	2.83412e+06	4.60781e+06	1.08343e+07	3.51761e+06	1.85448e+06	5.30227e+06	7.81348e+06	7.81348e+06	.	8.70331e+06	7.57923e+06	4.09098e+06	.	1.69701e+07	1.58709e+07	1.67646e+07	6.18554e+06	9.60461e+06	2.59652e+06	4.80711e+06	6.90726e+06	6.84137e+06	4.7283e+06	5.00412e+06	1.02433e+07	3.09938e+06
Intracellular	HILIC	Negative	IHNV589	3676.13	1.2858e+07	1.38261e+07	3.59518e+07	1.0145e+07	1.38038e+07	2.16266e+07	1.63036e+07	1.00573e+07	7.58015e+06	5.22611e+06	2.44544e+07	1.2219e+07	1.68233e+07	1.98352e+07	1.61262e+07	2.12039e+07	3.60748e+07	7.01427e+06	1.63158e+07	3.6406e+07	5.12869e+06	2.94811e+06	2.1872e+07	1.35152e+07	1.35152e+07	.	1.00698e+07	5.01367e+06	5.81195e+06	.	2.98453e+07	4.24376e+07	3.83586e+07	5.32158e+06	3.55612e+07	1.41676e+07	2.10588e+07	1.78959e+07	2.53737e+07	5.38761e+06	1.13891e+07	4.16883e+07	3.07159e+06
Intracellular	HILIC	Negative	IHNV590	1.23714e+06	1.14377e+06	1.24132e+06	2.55119e+06	554990	1.36361e+06	5.30841e+06	4.58766e+06	672992	171937	105631	2.43171e+06	409350	6.1258e+06	274970	7.56189e+06	3.74738e+06	5.51169e+06	445296	174421	531292	410648	105452	292058	1.27655e+06	1.27655e+06	.	1.41461e+06	1.09801e+06	641868	.	2.5923e+06	907701	2.58867e+06	275680	5.62844e+06	3.08224e+06	2.71899e+06	1.17507e+06	1.64031e+06	3.31271e+06	346743	3.61255e+06	130840
Intracellular	HILIC	Negative	IHNV591	684312	317795	6.68191e+06	1.7348e+07	1.50572e+07	1.05702e+07	9.14868e+06	6.98962e+06	4.14993e+06	3.89744e+06	3.39021e+06	1.55871e+07	3.70848e+06	6.78616e+06	3.16983e+06	1.12458e+07	4.97342e+06	1.27259e+07	2.76181e+06	3.84838e+06	8.52659e+06	5.14993e+06	1.6516e+06	3.37389e+06	8.17703e+06	8.17703e+06	.	8.3584e+06	7.42825e+06	4.23716e+06	.	1.65389e+07	1.63319e+07	1.66918e+07	8.54686e+06	3.1314e+06	1.33522e+06	6.68302e+06	6.97362e+06	8.47666e+06	442433	5.89649e+06	5.20237e+06	143632
Intracellular	HILIC	Negative	IHNV592	3.00571e+06	489878	94798.3	38727.7	5.0932e+06	3.03047e+06	4.22039e+06	4.31018e+06	5.64941e+06	4.64722e+06	3.33699e+06	5.65033e+06	4.01751e+06	3.91678e+06	4.20604e+06	2.82884e+06	4.54439e+06	2.73371e+06	6.31854e+06	2.89995e+06	4.48313e+06	4.3819e+06	4.86673e+06	1.43872e+06	6.33315e+06	6.33315e+06	.	6.41001e+06	6.62584e+06	6.74222e+06	.	7.16299e+06	8.471e+06	7.007e+06	4.17416e+06	1.83399e+06	4.6285e+06	4.48132e+06	6.29555e+06	4.57228e+06	4.35835e+06	3.80683e+06	3.95176e+06	2.3985e+06
Intracellular	HILIC	Negative	IHNV593	6.53766e+07	5.53051e+06	1.37531e+06	0	765850	2.31781e+06	3.10395e+06	1.34507e+07	1.39972e+06	2.00376e+06	1.21278e+06	339874	5.29064e+06	5.5403e+06	5.49369e+06	507336	4.70779e+06	1.06281e+06	1.57723e+06	8.92301e+06	971159	2.51945e+06	1.72067e+06	4.46387e+06	4.55977e+06	4.55977e+06	.	1.9504e+06	1.23896e+06	574654	.	287595	313437	183413	1.42544e+06	927582	1.35057e+06	6.01672e+06	3.27781e+06	1.48499e+06	6.69082e+06	4.67265e+06	989627	2.41986e+06
Intracellular	HILIC	Negative	IHNV594	5.72443e+06	401972	42952.2	8920.75	1.47674e+07	4.36742e+06	1.30157e+07	1.70108e+07	8.82913e+06	7.60696e+06	4.41764e+06	2.24117e+06	1.1014e+07	1.49303e+07	1.08775e+07	6.13733e+06	1.5312e+07	9.06995e+06	2.32588e+07	8.27762e+06	5.07403e+06	1.36985e+07	9.7125e+06	1.12149e+07	1.23418e+06	1.23418e+06	.	1.77407e+06	1.21121e+06	1.2373e+06	.	1.26793e+06	1.16448e+06	1.10398e+06	5.44686e+06	8.37085e+06	1.33721e+07	1.02674e+07	1.72177e+07	1.14117e+07	6.99035e+06	8.1694e+06	9.86018e+06	1.64947e+07
Intracellular	HILIC	Negative	IHNV595	526390	339659	19928.1	6883.47	53675.8	219231	118484	92729.7	1.39581e+06	30041.3	36724.7	207429	90725.5	18410	19563.1	252517	83051	0	108417	0	9789.86	34823.1	276072	0	1.63075e+06	1.63075e+06	.	1.42148e+06	1.51756e+06	1.42391e+06	.	1.40058e+06	1.30148e+06	1.35831e+06	589257	36665.1	120123	14276.9	1.09725e+06	115998	23249.9	0	33568.2	0
Intracellular	HILIC	Negative	IHNV596	4.57714e+06	343431	13460.4	10637.1	489029	86670.2	389132	638899	1.54596e+06	334607	239979	383574	242360	290445	690947	163329	355278	201440	1.21895e+06	429105	259745	215709	144388	499487	1.14228e+07	1.14228e+07	.	1.06671e+07	1.07855e+07	1.00859e+07	.	1.17758e+07	1.10681e+07	1.05104e+07	663512	167183	718564	175743	1.06913e+06	286924	143395	326611	376338	70917.8
Intracellular	HILIC	Negative	IHNV597	1328.88	56186.7	106474	100795	659797	9.70611e+06	5.03977e+06	2.11787e+07	0	1.15437e+07	4.77419e+06	7.55229e+06	1.42893e+07	1.98964e+07	8.67979e+06	9.55268e+06	1.09179e+07	9.1286e+06	16786	1.46853e+07	5.99677e+06	1.52005e+07	1.42358e+07	5.88489e+06	8.98043e+06	8.98043e+06	.	9.42641e+06	8.55906e+06	8.47701e+06	.	8.55425e+06	8.20753e+06	8.94942e+06	5.52787e+06	8.64381e+06	1.03801e+07	1.55655e+07	34693.4	1.54408e+07	7.93225e+06	1.33175e+07	1.12728e+07	1.59599e+07
Intracellular	HILIC	Negative	IHNV598	0	157764	363560	206779	5.35966e+06	5.75252e+06	4.23219e+06	4.66395e+06	4.13586e+06	3.65909e+06	2.18229e+06	1.05318e+06	2.69877e+06	2.33274e+06	2.75227e+06	1.40385e+06	4.55115e+06	3.85315e+06	3.73623e+06	4.4179e+06	2.38777e+06	3.20331e+06	2.81793e+06	176529	2.61917e+06	2.61917e+06	.	2.51719e+06	2.96264e+06	1.92488e+06	.	2.94301e+06	2.09803e+06	2.93134e+06	817739	1.53496e+06	3.24416e+06	6.07959e+06	2.9726e+06	2.70079e+06	3.20762e+06	1.07454e+06	3.07072e+06	1.99304e+06
Intracellular	HILIC	Negative	IHNV599	832961	0	4543.26	0	1.17974e+06	3.37366e+06	2.94378e+06	2.66081e+06	1.24662e+06	2.12739e+06	2.0129e+06	207140	242261	322399	4.22134e+06	2.6541e+06	2.69015e+06	1.35691e+06	938922	5.3945e+06	2.56684e+06	204207	3.54634e+06	6.29283e+06	7.12638e+06	7.12638e+06	.	5.03124e+06	4.88145e+06	3.24744e+06	.	2.86308e+06	3.01189e+06	177036	3.258e+06	2.98308e+06	1.08004e+06	2.41326e+06	1.97394e+06	1.78954e+06	7.35647e+06	4.09461e+06	1.37415e+06	1.38936e+06
Intracellular	HILIC	Negative	IHNV600	1.07872e+07	4.46957e+06	967724	596036	3.5668e+06	4.32473e+06	4.6913e+06	3.58459e+06	2.70188e+06	3.17253e+06	2.96874e+06	3.32618e+06	4.42013e+06	4.53204e+06	4.73917e+06	3.09685e+06	5.81264e+06	2.47913e+06	1.64277e+06	6.54347e+06	2.95547e+06	2.92764e+06	2.81512e+06	4.94711e+06	5.7848e+06	5.7848e+06	.	4.9664e+06	4.03061e+06	4.1409e+06	.	3.40486e+06	3.46053e+06	3.50085e+06	3.61263e+06	2.81747e+06	2.80718e+06	3.45611e+06	3.65243e+06	2.56096e+06	5.00695e+06	5.59147e+06	2.76604e+06	2.75854e+06
Intracellular	HILIC	Negative	IHNV601	175688	0	0	0	1.33664e+08	1.60835e+07	9.74127e+07	8.61745e+07	1.03218e+07	2.34527e+07	2.68891e+06	5.58322e+06	1.38999e+07	1.05774e+07	5.56092e+07	6.01065e+06	8.67858e+07	5.01541e+06	1.07471e+07	2.8745e+07	1.12729e+06	1.53011e+07	6.04484e+06	6.67413e+06	7.0096e+06	7.0096e+06	.	7.66787e+06	6.589e+06	6.72187e+06	.	7.23563e+06	7.13193e+06	6.25491e+06	1.5752e+07	9.81236e+06	1.23321e+08	2.42779e+07	1.28474e+07	3.2543e+07	4.58179e+06	1.22701e+07	1.30408e+07	5.78712e+06
Intracellular	HILIC	Negative	IHNV602	8805.9	0	0	0	1.28681e+06	0	4.15946e+06	1.04197e+07	0	3.87465e+06	0	0	1.06908e+06	3.78081e+06	0	73017	5.97563e+06	3.21343e+06	0	0	2.8071e+06	5.31751e+06	916320	260168	0	0	.	0	0	0	.	0	0	0	0	6.84983e+06	8.06684e+06	6.91483e+06	0	1.20384e+07	3.31582e+06	2.64102e+06	1.42851e+06	4.06782e+06
Intracellular	HILIC	Negative	IHNV603	1.30289e+06	1.73176e+06	1.63363e+06	1.46768e+06	1.99359e+07	1.51518e+07	1.6421e+07	2.60828e+07	1.18969e+08	1.71789e+07	8.84343e+06	4.30119e+06	1.70111e+07	1.45199e+07	1.70941e+07	9.40173e+06	1.98061e+07	1.37405e+07	1.44075e+08	1.45672e+07	1.30899e+07	9.6962e+06	1.49044e+07	7.08009e+06	5.56825e+06	5.56825e+06	.	8.71882e+06	4.53508e+06	4.93083e+06	.	4.45256e+06	4.46562e+06	3.65777e+06	2.00003e+07	9.42832e+06	1.70872e+07	1.65521e+07	1.20831e+08	1.48756e+07	1.7455e+07	1.62709e+07	1.28464e+07	8.76053e+06
Intracellular	HILIC	Negative	IHNV604	1.30274e+07	3.05533e+07	2.69444e+07	1.88638e+07	1.51953e+07	1.78601e+07	1.47603e+07	1.71071e+07	3.38253e+07	1.98895e+07	1.68581e+07	1.85754e+07	1.68033e+07	1.84155e+07	1.62347e+07	1.63172e+07	1.6228e+07	1.54386e+07	4.28182e+07	1.8618e+07	1.58191e+07	1.66314e+07	1.58484e+07	1.92404e+07	2.19056e+07	2.19056e+07	.	2.08651e+07	1.98732e+07	1.93061e+07	.	1.87383e+07	1.9349e+07	1.87028e+07	1.87994e+07	1.90134e+07	1.60742e+07	1.61434e+07	1.95767e+07	1.75763e+07	2.11839e+07	1.70254e+07	1.56747e+07	1.96027e+07
Intracellular	HILIC	Negative	IHNV605	0	0	397561	330902	8.41667e+06	7.9997e+06	8.82041e+06	2.8951e+06	1.33207e+07	4.76664e+06	5.86481e+06	3.25662e+06	3.73666e+06	3.09212e+06	1.23187e+07	8.62084e+06	6.83796e+06	6.46438e+06	1.41311e+07	6.30518e+06	5.46704e+06	3.34726e+06	3.48926e+06	6.32844e+06	5.36566e+06	5.36566e+06	.	6.08294e+06	5.40872e+06	5.2417e+06	.	5.22876e+06	5.12357e+06	5.39071e+06	8.44083e+06	8.90755e+06	6.47548e+06	4.46723e+06	1.43984e+07	3.00971e+06	3.66214e+06	6.60505e+06	4.40235e+06	5.37886e+06
Intracellular	HILIC	Negative	IHNV606	9.4553e+06	0	5.15378e+06	5.12148e+06	1.71345e+07	1.21125e+06	1.78655e+07	3.20317e+07	3.2955e+06	2.25932e+07	7.50942e+06	3.20227e+06	2.65563e+07	3.15275e+07	7.13807e+06	738984	2.47783e+07	1.68129e+07	8.44296e+06	1.76416e+07	1.93871e+07	2.76264e+07	2.78762e+07	1.72322e+07	5.68487e+06	5.68487e+06	.	2.58021e+06	5.51193e+06	5.58057e+06	.	5.3599e+06	5.0006e+06	5.33417e+06	902182	5.72315e+06	2.17187e+07	2.71677e+07	2.75667e+06	2.62244e+07	3.27474e+07	1.03839e+07	2.2731e+07	1.90338e+07
Intracellular	HILIC	Negative	IHNV607	0	0	8.38078e+06	8.8211e+06	8.18821e+06	8.432e+06	8.6674e+06	8.16004e+06	7.99018e+06	7.82833e+06	8.1462e+06	8.41248e+06	7.88274e+06	8.00061e+06	8.29982e+06	8.60761e+06	8.39356e+06	7.99062e+06	7.91187e+06	7.96039e+06	8.6425e+06	7.88701e+06	7.98177e+06	8.25083e+06	8.449e+06	8.449e+06	.	8.1559e+06	7.73411e+06	7.90365e+06	.	7.7677e+06	8.08984e+06	8.47808e+06	8.23383e+06	8.81522e+06	8.13936e+06	7.86857e+06	7.79751e+06	8.04731e+06	8.09428e+06	8.14197e+06	8.57903e+06	8.07257e+06
Intracellular	HILIC	Negative	IHNV608	0	0	4.99136e+06	7.01849e+06	6.19887e+06	6.08306e+06	5.7577e+06	5.8584e+06	7.00214e+06	6.27126e+06	6.75832e+06	6.50333e+06	6.58209e+06	6.02093e+06	5.91665e+06	6.62474e+06	5.5838e+06	6.59194e+06	6.75625e+06	6.17332e+06	6.50693e+06	5.88078e+06	6.03631e+06	5.91372e+06	6.22445e+06	6.22445e+06	.	6.8036e+06	6.89337e+06	7.09891e+06	.	6.40393e+06	7.23785e+06	6.72755e+06	6.17292e+06	6.71609e+06	7.10668e+06	6.58063e+06	5.82337e+06	6.77715e+06	6.46771e+06	5.8596e+06	6.1875e+06	6.37307e+06
Intracellular	HILIC	Negative	IHNV609	203918	3.54649e+06	3.19214e+06	1.73702e+06	0	0	0	0	0	0	135110	1.39384e+06	0	66325.6	0	1.12494e+06	0	29341.9	0	0	0	0	0	1.81659e+06	1.02473e+07	1.02473e+07	.	9.25083e+06	9.66013e+06	9.27712e+06	.	1.05146e+07	1.02725e+07	9.75844e+06	1.38842e+06	1.0507e+06	0	0	0	0	0	663690	0	0
Intracellular	HILIC	Negative	IHNV610	1.51056e+06	1.25757e+07	1.11772e+07	5.815e+06	9.91066e+06	5.86782e+06	6.99268e+06	1.41338e+07	1.03798e+07	6.89263e+06	6.55604e+06	5.86967e+06	6.78403e+06	9.05283e+06	8.84884e+06	5.49679e+06	1.13494e+07	7.13106e+06	1.28909e+07	8.49637e+06	6.40731e+06	6.90886e+06	6.39444e+06	8.44203e+06	9.2904e+06	9.2904e+06	.	8.78188e+06	8.45565e+06	8.21889e+06	.	6.07352e+06	7.79722e+06	8.02429e+06	6.36675e+06	8.27427e+06	8.48054e+06	8.51992e+06	1.07588e+07	8.62248e+06	8.81481e+06	7.14001e+06	6.13606e+06	1.39461e+07
Intracellular	HILIC	Negative	IHNV611	0	0	0	0	4.62608e+06	5.94323e+06	3.95918e+06	3.78231e+06	1.15962e+06	2.29785e+06	1.42601e+06	176529	6.3826e+06	3.17843e+06	4.14891e+06	2.09213e+06	6.33356e+06	5.72497e+06	4.9952e+06	3.42624e+06	1.72828e+06	2.70588e+06	5.93415e+06	827289	1.34013e+07	1.34013e+07	.	9.47053e+06	9.53921e+06	9.01667e+06	.	1.1379e+07	1.03363e+07	9.82168e+06	499937	5.81691e+06	2.91215e+06	5.44037e+06	3.24119e+06	1.40824e+06	2.18456e+06	5.63406e+06	2.58175e+06	8.47561e+06
Intracellular	HILIC	Negative	IHNV612	2554.78	851133	853847	1.34522e+06	1.24266e+08	1.40975e+08	8.51446e+07	1.29493e+08	7.93182e+07	1.01465e+08	5.85916e+07	1.95971e+07	1.02122e+08	5.88794e+07	6.70832e+07	2.13358e+07	1.06585e+08	1.3047e+08	7.83475e+07	1.73153e+08	7.37402e+07	8.83873e+07	1.36711e+08	2.46997e+06	5.47868e+07	5.47868e+07	.	5.91939e+07	5.59664e+07	5.59044e+07	.	5.39148e+07	5.4714e+07	5.69991e+07	2.11489e+07	1.06964e+07	7.35131e+07	1.92955e+08	5.89806e+07	5.71366e+07	1.14869e+08	2.50379e+07	8.18329e+07	8.39635e+07
Intracellular	HILIC	Negative	IHNV613	5.21494e+06	3.01853e+06	597787	382593	1.73301e+06	2.66894e+06	2.52491e+06	2.46622e+06	1.48246e+06	2.13076e+06	2.04994e+06	1.84657e+06	2.88546e+06	3.17346e+06	7.89294e+06	2.13672e+06	3.78812e+06	1.36323e+06	881547	4.18424e+06	1.88797e+06	2.14306e+06	2.02225e+06	3.21925e+06	3.93878e+06	3.93878e+06	.	2.96131e+06	2.90993e+06	1.83493e+06	.	1.72782e+06	2.39523e+06	1.99812e+06	2.37488e+06	1.7735e+06	1.80889e+06	2.25264e+06	2.46861e+06	1.77628e+06	4.0781e+06	4.5943e+06	1.76223e+06	1.75667e+06
Intracellular	HILIC	Negative	IHNV614	1.26897e+06	0	0	0	101123	1.34513e+06	588224	769944	168141	618685	5.65526e+06	7.89621e+06	651503	778088	911059	919489	481685	429186	91251.9	1.55802e+06	1.83179e+06	469373	334074	687957	6.33738e+06	6.33738e+06	.	7.00937e+06	3.00852e+07	3.03309e+07	.	2.71719e+07	2.63937e+07	3.49954e+07	1.08838e+06	349324	273408	476134	480103	158888	895941	1.18223e+06	222128	267958
Intracellular	HILIC	Negative	IHNV615	9.93222e+06	3.86175e+07	5.39867e+07	4.11265e+07	3.454e+07	3.64744e+07	3.85882e+07	3.54665e+07	2.08151e+07	5.95811e+07	2.38142e+07	1.95741e+07	3.78563e+07	3.46218e+07	1.45078e+07	3.46604e+07	3.58725e+07	1.9484e+07	3.93024e+07	1.84011e+07	3.84239e+07	3.87356e+07	4.02699e+07	3.02069e+07	3.76541e+07	3.76541e+07	.	4.04649e+07	3.9842e+07	4.38458e+07	.	2.11339e+07	1.46537e+07	3.66436e+07	6.69132e+06	3.16742e+07	3.6148e+07	3.66517e+07	1.23071e+07	3.26153e+07	2.57841e+07	3.4535e+07	3.7425e+07	3.78799e+07
Intracellular	HILIC	Negative	IHNV616	3.02291e+06	3.79656e+07	4.6507e+07	3.90513e+07	3.63872e+07	3.01328e+07	3.44685e+07	4.09561e+07	4.30605e+07	4.14432e+07	3.95836e+07	3.00169e+07	3.84462e+07	3.4997e+07	4.27171e+07	1.37774e+06	3.63118e+07	2.46121e+07	4.18617e+07	3.62503e+07	3.39516e+07	3.75153e+07	3.11408e+07	3.29755e+07	2.88352e+07	2.88352e+07	.	3.56157e+07	3.30821e+07	3.5091e+07	.	3.17399e+07	3.22771e+07	3.5055e+07	2.94514e+07	4.61957e+07	3.39077e+07	4.23692e+07	5.92169e+07	2.93694e+07	3.99223e+07	3.21745e+07	3.15884e+07	3.68015e+07
Intracellular	HILIC	Negative	IHNV617	21267.2	2.01361e+06	0	0	4.20519e+07	3.31246e+07	5.94816e+07	3.66501e+07	2.97466e+08	2.12537e+07	1.09203e+07	4.99899e+06	8.68332e+06	2.63117e+07	3.36746e+07	3.49922e+07	7.33905e+07	2.43999e+07	3.78853e+08	2.17767e+07	7.81497e+06	1.74637e+07	8.72536e+06	2.01846e+06	4.21769e+07	4.21769e+07	.	4.72341e+07	4.33794e+07	4.38898e+07	.	4.06189e+07	4.18603e+07	4.3131e+07	2.34327e+07	6.50283e+06	5.51496e+07	3.63405e+07	3.37182e+08	4.50407e+07	9.20363e+06	1.26201e+07	8.85211e+06	5.40932e+06
Intracellular	HILIC	Negative	IHNV618	3.29752e+06	5.0813e+06	6.49754e+06	1.37214e+07	235572	116693	124445	284964	57686.6	119605	562977	831942	137869	166634	168139	137676	82749.5	236159	11650.7	185504	230468	130915	73822.2	170744	1.00079e+06	1.00079e+06	.	713036	3.45745e+06	3.50295e+06	.	3.03378e+06	2.81627e+06	3.91244e+06	189220	83577.7	151215	214615	0	269359	180566	266977	115456	134855
Intracellular	HILIC	Negative	IHNV619	7.34586e+06	6.05916e+06	7.18692e+06	9.71951e+06	1.68982e+06	3.80963e+06	1.91534e+06	1.61955e+06	4.30558e+06	2.29841e+06	4.16196e+06	5.81348e+06	2.13858e+06	2.28647e+06	2.74138e+06	3.19855e+06	1.41556e+06	2.29742e+06	4.04952e+06	3.63955e+06	2.8478e+06	2.15506e+06	2.46122e+06	3.10507e+06	6.61486e+06	6.61486e+06	.	5.64378e+06	6.99385e+06	7.25358e+06	.	7.40285e+06	6.81311e+06	7.47634e+06	4.3729e+06	2.63441e+06	1.56263e+06	1.84726e+06	3.40572e+06	1.45836e+06	2.75221e+06	3.36723e+06	2.4499e+06	1.8157e+06
Intracellular	HILIC	Negative	IHNV620	2.88364e+06	5.03447e+06	6.34924e+06	1.31209e+07	4.71695e+06	497617	3.98469e+06	9.65005e+06	787066	6.94097e+06	2.15489e+06	6.38675e+06	8.04673e+06	8.9406e+06	2.48693e+06	1.11045e+06	5.75378e+06	4.712e+06	2.53237e+06	5.43621e+06	5.49878e+06	7.77438e+06	8.52553e+06	5.17531e+06	5.80888e+06	5.80888e+06	.	3.10698e+06	5.09414e+06	2.65639e+06	.	9.59983e+06	9.95369e+06	1.07519e+07	693381	1.93401e+06	4.74645e+06	8.31078e+06	769536	8.45388e+06	1.03658e+07	3.10098e+06	6.52957e+06	5.55997e+06
Intracellular	HILIC	Negative	IHNV621	2.1817e+07	1.65744e+07	2.70048e+07	4.4395e+07	3.86588e+07	2.51106e+07	7.82022e+06	2.46092e+07	9.71092e+06	7.76081e+06	1.01856e+07	4.34195e+07	2.73939e+07	1.51788e+07	1.92809e+07	4.58556e+07	2.13329e+07	3.63078e+07	8.98825e+06	2.37694e+07	4.26459e+07	1.45e+07	9.02631e+06	2.00869e+07	2.15438e+07	2.15438e+07	.	2.79323e+07	2.0234e+07	9.8885e+06	.	4.43059e+07	4.73551e+07	4.65836e+07	2.17853e+07	4.20586e+07	3.01675e+07	2.07655e+07	2.49652e+07	3.98837e+07	1.64237e+07	2.40087e+07	4.42062e+07	2.34523e+07
Intracellular	HILIC	Negative	IHNV622	0	0	0	0	1.52169e+07	8.23213e+06	1.34942e+07	9.46233e+06	1.36782e+07	1.26312e+07	8.78226e+06	0	5.6921e+06	5.05055e+06	1.46135e+07	7.38578e+06	1.38545e+07	1.36303e+07	1.76446e+07	1.24394e+07	1.09378e+07	5.70731e+06	1.39061e+07	5.81698e+06	3.99932e+06	3.99932e+06	.	4.56047e+06	4.43906e+06	4.80359e+06	.	0	246527	0	7.98622e+06	1.11852e+07	1.51584e+07	1.07924e+07	1.38536e+07	9.02757e+06	9.25425e+06	1.05076e+07	9.84213e+06	1.16654e+07
Intracellular	HILIC	Negative	IHNV623	182952	1.68348e+07	1.29065e+07	7.87149e+06	9.569e+07	1.16213e+08	8.16694e+07	1.0324e+08	2.89145e+07	9.94914e+07	5.66645e+07	1.99833e+07	9.71274e+07	6.53091e+07	6.36036e+07	2.50683e+07	9.60825e+07	1.40906e+08	2.64226e+07	1.45661e+08	6.28597e+07	9.13e+07	1.23389e+08	3.57078e+07	3.14884e+07	3.14884e+07	.	3.34692e+07	3.01728e+07	3.01656e+07	.	2.77806e+07	2.83912e+07	2.7693e+07	2.29837e+07	9.15812e+07	6.81173e+07	1.7443e+08	2.61124e+07	5.61614e+07	1.09657e+08	3.02911e+07	7.6574e+07	1.95499e+08
Intracellular	HILIC	Negative	IHNV624	1.36434e+06	9.75313e+06	7.64754e+06	6.5682e+06	1.07126e+08	1.00145e+08	8.22199e+07	1.8076e+08	5.14993e+07	9.70588e+07	5.33723e+07	2.19891e+07	9.62578e+07	1.02875e+08	4.94596e+07	2.36677e+07	1.38865e+08	8.11024e+07	7.64938e+07	1.12575e+08	6.54556e+07	1.29034e+08	1.27875e+08	8.88491e+06	2.22587e+07	2.22587e+07	.	2.76174e+07	2.60704e+07	2.34029e+07	.	2.14525e+07	2.25167e+07	2.28407e+07	2.08517e+07	1.36624e+07	7.04594e+07	2.2668e+08	4.98401e+07	6.53456e+07	1.18387e+08	3.37e+07	1.06793e+08	1.00048e+08
Intracellular	HILIC	Negative	IHNV625	2.49326e+06	4.37709e+07	4.70232e+07	3.89192e+07	1.04191e+08	5.35683e+07	1.10285e+08	1.2418e+08	2.14237e+08	8.27409e+07	3.40584e+07	5.67478e+07	5.36094e+08	5.55001e+07	4.21065e+08	5.23833e+07	4.73019e+08	6.57902e+07	5.1902e+08	9.57724e+07	7.21418e+07	4.65544e+07	3.98641e+08	3.56892e+07	1.08199e+08	1.08199e+08	.	1.133e+08	1.14865e+08	1.09283e+08	.	1.2166e+08	1.18334e+08	1.09106e+08	6.95452e+07	3.95528e+08	9.41369e+07	6.67113e+07	5.73782e+08	7.27316e+07	7.91333e+07	8.56023e+08	8.31973e+07	4.51614e+08
Intracellular	HILIC	Negative	IHNV626	2.53974e+06	0	0	0	5544.5	601785	6572.58	14057.2	0	0	4.5048e+06	6.30261e+06	12741.6	20035.6	11970.4	594196	0	113334	14700.4	54705.7	1.28293e+06	17382.9	73322.3	36152.5	5.78759e+06	5.78759e+06	.	5.84711e+06	2.30091e+07	2.45638e+07	.	2.19695e+07	2.06468e+07	2.78322e+07	81251.6	52452.7	0	11393.2	8759.99	0	20639.8	38210.2	15172	0
Intracellular	HILIC	Negative	IHNV627	26255.3	492868	635560	477415	4.36978e+06	5.08108e+06	1.17225e+07	9.20154e+06	3.34789e+06	5.12761e+06	2.76058e+06	701731	1.09094e+07	1.48853e+07	5.92785e+06	8.13724e+06	1.42006e+07	9.25466e+06	1.05402e+07	6.48597e+06	2.87386e+06	1.68241e+07	1.06175e+07	5.002e+06	209460	209460	.	571542	158896	246724	.	174886	181306	128272	2.52384e+06	4.43346e+06	1.07452e+07	9.34597e+06	6.84537e+06	1.03419e+07	3.98046e+06	6.37139e+06	8.65188e+06	6.13091e+06
Intracellular	HILIC	Negative	IHNV628	6878.6	982779	773627	558888	6.1452e+06	8.04896e+06	5.63116e+06	6.2217e+06	3.72892e+07	6.83447e+06	3.86005e+06	1.28102e+06	6.51459e+06	3.90122e+06	4.09754e+06	1.15028e+06	5.92171e+06	9.85102e+06	3.09698e+07	1.02971e+07	4.21988e+06	5.95131e+06	8.60922e+06	2.13557e+06	1.90449e+06	1.90449e+06	.	2.09387e+06	1.80109e+06	1.8428e+06	.	1.58905e+06	1.62864e+06	1.71297e+06	1.22817e+06	6.15293e+06	4.25929e+06	1.19924e+07	3.97487e+07	3.22728e+06	7.56775e+06	1.62205e+06	4.97736e+06	1.38628e+07
Intracellular	HILIC	Negative	IHNV629	184746	634152	593229	361427	1.17221e+06	753577	981406	518007	4.58435e+06	411604	1.28898e+06	355014	726286	397935	1.17907e+06	744161	1.23656e+06	9.55942e+06	4.57927e+06	367561	345446	451509	554202	1.48163e+06	1.06452e+06	1.06452e+06	.	1.08446e+06	1.0443e+06	1.06852e+06	.	1.07259e+06	1.04348e+06	1.02603e+06	379826	1.22456e+07	1.28343e+06	483325	4.38992e+06	753538	443135	550937	384760	3.29162e+06
Intracellular	HILIC	Negative	IHNV630	119623	1.0698e+06	799493	682251	8.18542e+06	5.38259e+06	1.71335e+07	2.81862e+07	0	4.95259e+06	4.2515e+06	1.67304e+06	1.35763e+07	1.77894e+07	1.65175e+07	7.38236e+06	2.94983e+07	1.80634e+07	101196	6.51283e+06	3.22731e+06	1.42398e+07	5.37388e+06	5.71869e+06	3.55383e+06	3.55383e+06	.	4.24913e+06	3.51003e+06	3.30792e+06	.	3.3137e+06	3.34872e+06	3.21835e+06	9.55877e+06	1.7044e+07	1.86473e+07	9.91592e+06	35561	7.23988e+06	3.33353e+06	4.87735e+06	6.20148e+06	1.18653e+07
Intracellular	HILIC	Negative	IHNV631	212656	1.13514e+06	968249	709474	3.54981e+06	1.16196e+07	3.82436e+06	1.20628e+07	160543	7.14285e+06	8.91946e+06	4.17953e+06	6.62821e+06	8.24151e+06	4.39169e+06	1.81043e+07	8.22416e+06	3.09552e+07	231908	6.33912e+06	6.09348e+06	6.59761e+06	3.50952e+06	8.76683e+06	7.94795e+06	7.94795e+06	.	9.13459e+06	8.42056e+06	8.61234e+06	.	8.37234e+06	8.25444e+06	7.86523e+06	5.80057e+06	4.2395e+07	6.33414e+06	9.59106e+06	66558.8	9.65742e+06	5.09351e+06	5.45547e+06	7.95679e+06	1.36207e+07
Intracellular	HILIC	Negative	IHNV632	0	953970	971489	785238	60234.7	431475	344347	862447	590138	543053	531047	464812	466930	451794	170429	321841	0	391047	2.95727e+06	531373	470355	396286	437981	159179	459596	459596	.	410144	368322	344173	.	378697	385626	360229	313957	371724	300855	568973	729268	558442	614540	555196	481382	157450
Intracellular	HILIC	Negative	IHNV633	403731	4.17959e+06	4.33329e+06	3.68683e+06	9.13997e+06	5.04202e+06	1.06896e+07	1.18361e+07	2.10513e+07	7.87053e+06	3.36708e+06	5.70248e+06	5.18469e+07	5.23133e+06	4.15194e+07	4.64444e+06	4.51518e+07	5.98987e+06	5.01884e+07	9.2665e+06	6.93906e+06	4.12897e+06	3.92506e+07	3.2345e+06	1.02977e+07	1.02977e+07	.	1.08315e+07	1.04468e+07	1.03351e+07	.	1.11917e+07	1.14869e+07	1.04138e+07	6.25818e+06	3.94781e+07	8.80431e+06	6.26097e+06	5.62466e+07	6.84761e+06	7.44858e+06	8.57757e+07	7.96386e+06	4.14339e+07
Intracellular	HILIC	Negative	IHNV634	0	0	0	0	6.64723e+06	1.06287e+06	1.84752e+07	1.7554e+07	21811.2	1.36759e+07	286759	944001	2.06152e+07	3.71095e+07	2.91497e+06	1.34626e+06	7.98902e+06	2.10733e+06	329518	1.50056e+07	7.82967e+06	2.69145e+07	1.07077e+07	1.08636e+06	15549.2	15549.2	.	5101.63	0	4132.21	.	0	4544.33	3821.02	845778	986471	1.58999e+07	2.70966e+07	191281	7.04082e+07	1.41477e+07	1.03304e+07	2.22838e+07	3.11057e+07
Intracellular	HILIC	Negative	IHNV635	2657.26	4.31319e+06	7.68065e+06	2.91938e+06	5.53215e+06	9.21646e+06	7.85408e+06	1.01276e+07	9.16479e+06	3.63657e+06	7.63835e+06	5.16852e+06	5.21224e+06	1.83618e+07	1.34902e+07	5.12504e+06	7.73553e+06	9.56778e+06	8.21558e+06	4.39123e+06	8.80448e+06	7.02863e+06	4.94301e+06	2.37494e+07	8.6166e+06	8.6166e+06	.	5.67489e+06	6.80704e+06	4.85508e+06	.	4.11077e+06	5.32023e+06	5.67251e+06	1.07266e+07	9.31299e+06	5.13587e+06	1.38727e+07	9.06019e+06	8.52336e+06	1.33997e+07	7.73022e+06	2.7712e+06	1.3336e+07
Intracellular	HILIC	Negative	IHNV636	0	3.24905e+06	4.30864e+06	2.73918e+06	4.13017e+07	8.73802e+06	3.6785e+07	5.42187e+07	5.95027e+06	3.80285e+07	1.85038e+07	1.53314e+07	4.86846e+07	4.78782e+07	1.79519e+07	1.00456e+07	4.55487e+07	3.34312e+07	1.65536e+07	2.71888e+07	3.21848e+07	4.56924e+07	4.88494e+07	3.18169e+07	4.83039e+06	4.83039e+06	.	1.62188e+07	4.87854e+06	5.20102e+06	.	6.18631e+06	6.66596e+06	3.96041e+06	5.29028e+06	2.58933e+07	4.26655e+07	4.44331e+07	1.06396e+07	5.59053e+07	4.77821e+07	2.71809e+07	4.33229e+07	4.61667e+07
Intracellular	HILIC	Negative	IHNV637	4.59105e+06	1.05953e+07	1.58789e+07	1.10872e+07	1.31361e+07	348075	1.69126e+07	1.52552e+07	1.46961e+07	1.16396e+07	5.41673e+06	9.87872e+06	1.15098e+07	2.42969e+07	633559	5.47474e+06	1.42621e+07	1.79361e+07	1.46432e+07	1.77844e+07	1.51343e+07	8.98543e+06	2.65391e+07	9.93538e+06	2.32284e+07	2.32284e+07	.	1.86999e+07	5.1648e+06	1.76674e+07	.	1.39991e+07	1.06536e+07	1.40905e+07	1.84681e+07	812118	6.76159e+06	1.93257e+07	1.35221e+07	1.26386e+07	2.88729e+07	1.90585e+07	1.05205e+07	1.14884e+07
Intracellular	HILIC	Negative	IHNV638	1.00295e+07	1.64791e+07	2.7959e+07	1.50466e+07	1.8456e+07	3.37103e+07	1.95329e+07	2.79482e+07	2.96097e+07	1.65858e+07	3.1613e+07	3.94308e+07	1.74129e+07	2.51417e+07	1.72835e+07	3.3049e+07	2.89894e+07	1.9625e+07	2.94512e+07	3.21904e+07	1.03201e+06	1.72841e+07	1.71718e+07	1.38987e+07	2.77597e+07	2.77597e+07	.	2.98103e+07	3.21534e+07	2.95729e+07	.	2.00028e+07	3.03588e+07	2.86271e+07	1.44273e+07	1.89019e+07	3.38602e+07	2.23166e+07	3.02938e+07	2.62746e+07	2.92036e+07	3.21237e+07	3.71751e+07	2.82839e+07
Intracellular	HILIC	Negative	IHNV639	3.40365e+06	5.33255e+07	7.21175e+07	4.93877e+07	2.18917e+07	3.14078e+07	2.50851e+07	2.24808e+07	3.11214e+07	2.57047e+07	2.94404e+07	3.95486e+07	2.4744e+07	2.63617e+07	3.46219e+07	2.66165e+07	2.53794e+07	2.51235e+07	2.37956e+07	3.35077e+07	2.6056e+07	2.27882e+07	2.42858e+07	3.13741e+07	6.05028e+07	6.05028e+07	.	4.18503e+07	5.13154e+07	4.46512e+07	.	4.49858e+07	4.24544e+07	4.88012e+07	3.24495e+07	1.90681e+07	2.24436e+07	2.5766e+07	2.94719e+07	2.31576e+07	3.02698e+07	3.47793e+07	2.26267e+07	2.30729e+07
Intracellular	HILIC	Negative	IHNV640	3.11082e+06	1.34558e+07	1.81751e+07	1.49609e+07	1.7802e+07	2.0885e+07	1.56919e+07	1.52829e+07	1.60434e+07	7.88428e+06	1.56678e+07	1.67208e+07	1.56834e+07	1.69867e+07	1.01869e+06	1.76531e+07	2.37452e+07	1.31095e+07	1.57222e+07	2.3522e+07	1.35471e+07	1.57326e+07	1.167e+07	1.90899e+07	2.26886e+07	2.26886e+07	.	1.88885e+07	1.85705e+07	1.56375e+06	.	1.64981e+07	1.52639e+07	1.6109e+07	1.45767e+07	2.64753e+07	2.3153e+07	2.84908e+07	1.61207e+07	1.43818e+07	1.84716e+07	1.77181e+07	2.31598e+07	1.65969e+07
Intracellular	HILIC	Negative	IHNV641	2.21975e+07	4.00803e+07	5.36387e+07	5.27537e+07	5.94485e+07	5.54846e+07	6.73471e+07	4.74093e+07	4.77237e+07	4.81658e+07	5.60929e+07	5.49119e+07	4.47e+07	5.15326e+07	5.86685e+07	4.90173e+07	4.9857e+07	6.43977e+07	3.84267e+07	2.98311e+07	4.74342e+07	4.73152e+07	6.3963e+07	5.69466e+07	6.82628e+07	6.82628e+07	.	6.05096e+07	6.12432e+07	6.3568e+07	.	5.5015e+07	5.37257e+07	5.40927e+07	1.3774e+06	1.47208e+07	6.48114e+07	1.01983e+06	4.5106e+07	4.17845e+07	2.06333e+07	925195	4.00529e+07	4.54531e+07
Intracellular	HILIC	Negative	IHNV642	1.63522e+06	6.35374e+06	9.13051e+06	6.62313e+06	6.90416e+06	433680	7.66604e+06	8.17122e+06	8.18875e+06	8.09307e+06	1.31067e+07	7.28716e+06	7.80622e+06	8.28202e+06	1.83936e+07	7.22016e+06	1.93163e+07	9.91564e+06	7.93796e+06	1.21659e+07	7.1046e+06	7.78829e+06	8.43664e+06	482622	8.20296e+06	8.20296e+06	.	1.25471e+07	3.4467e+07	8.72141e+06	.	1.19121e+07	2.04106e+07	7.30949e+06	3.46411e+06	1.13086e+07	7.58411e+06	8.53259e+06	7.94323e+06	7.18012e+06	8.62628e+06	8.90034e+06	7.10279e+06	7.99827e+06
Intracellular	HILIC	Negative	IHNV643	1.13478e+06	4.68233e+06	4.20955e+06	3.52275e+06	8.40665e+07	8.57033e+07	5.82461e+07	7.22857e+07	2.2835e+07	5.9384e+07	3.39185e+07	6.73264e+06	6.96262e+07	4.09834e+07	4.54494e+07	1.81326e+07	6.34295e+07	1.1521e+08	5.78321e+07	1.07792e+08	4.20755e+07	5.99272e+07	8.62461e+07	2.65703e+07	4.98666e+06	4.98666e+06	.	7.42703e+06	4.22204e+06	4.37449e+06	.	4.68715e+06	4.72178e+06	4.37865e+06	1.23005e+07	1.36112e+08	5.42492e+07	1.2121e+08	3.33674e+07	3.44254e+07	7.04937e+07	1.63233e+07	4.8395e+07	2.01205e+08
Intracellular	HILIC	Negative	IHNV644	2.45329e+07	1.6713e+07	1.54809e+07	1.5114e+07	1.54664e+07	1.9927e+07	1.28075e+07	1.59471e+07	1.25173e+07	1.28719e+07	1.31378e+07	1.14884e+07	1.31866e+07	1.27239e+07	1.31791e+07	1.29502e+07	1.23056e+07	1.60178e+07	1.36547e+07	1.52409e+07	1.2469e+07	1.28984e+07	1.28026e+07	1.36335e+07	1.43727e+07	1.43727e+07	.	1.38845e+07	1.3426e+07	1.25634e+07	.	1.32309e+07	1.2465e+07	1.34947e+07	1.4009e+07	1.75914e+07	1.19434e+07	1.34917e+07	1.28943e+07	1.21164e+07	1.6188e+07	1.39434e+07	1.2107e+07	1.62561e+07
Intracellular	HILIC	Negative	IHNV645	19561.2	5.61241e+06	5.04772e+06	3.67968e+06	3.43684e+07	1.97022e+07	2.997e+07	3.15974e+07	9.89856e+06	2.22901e+07	8.74518e+06	4.33568e+06	1.82875e+07	1.56536e+07	1.68654e+07	6.69791e+06	2.95097e+07	2.6362e+07	1.03651e+07	2.73755e+07	1.26868e+07	1.77741e+07	2.3634e+07	5.00082e+06	4.93593e+06	4.93593e+06	.	5.52208e+06	4.87859e+06	4.67292e+06	.	4.64966e+06	4.81308e+06	4.43724e+06	4.49273e+06	1.31507e+07	2.09735e+07	3.83569e+07	9.47544e+06	1.89214e+07	1.95768e+07	8.43137e+06	1.73159e+07	3.35359e+07
Intracellular	HILIC	Negative	IHNV646	209104	4.83071e+06	4.38354e+06	3.14889e+06	9.9292e+06	7.85288e+06	8.25044e+06	9.33859e+06	6.20385e+06	7.11637e+06	3.60702e+06	2.23961e+06	6.35696e+06	5.66492e+06	5.6778e+06	2.99608e+06	1.14976e+07	1.8657e+06	8.24154e+06	7.53933e+06	4.10068e+06	7.06737e+06	6.90426e+06	2.28384e+06	4.79537e+06	4.79537e+06	.	4.88799e+06	4.99177e+06	4.67784e+06	.	4.47603e+06	4.70152e+06	4.74678e+06	2.48593e+06	1.58311e+06	7.38076e+06	1.19473e+07	6.12566e+06	5.75231e+06	6.45479e+06	3.37768e+06	5.67065e+06	7.23304e+06
Intracellular	HILIC	Negative	IHNV647	7284.8	322.533	0	0	1.96435e+06	371603	1.38901e+06	1.23457e+06	207690	1.01148e+06	99920.6	2457.89	1.55166e+06	2.77235e+06	816009	565400	1.74766e+06	587439	919331	950382	262278	1.95875e+06	1.15531e+06	2.18388e+06	1675.48	1675.48	.	15775.7	0	0	.	1574.14	0	0	328032	1.25544e+06	2.2714e+06	762274	538537	2.37365e+06	495025	997431	1.53971e+06	5.0952e+06
Intracellular	HILIC	Negative	IHNV648	4.57237e+06	550982	49235.6	7743.84	21683.3	83521.3	0	0	7428.7	0	918651	1.42173e+06	9488.1	0	5221.16	73841.5	6207.54	6721.51	0	0	123103	0	0	0	1.1061e+06	1.1061e+06	.	1.24339e+06	5.92678e+06	5.80942e+06	.	5.2651e+06	5.03487e+06	6.7615e+06	4029.97	0	0	0	0	13621.1	6167.43	6202.23	0	0
Intracellular	HILIC	Negative	IHNV649	539.773	0	0	0	1.47678e+07	3.63642e+06	1.59014e+07	1.361e+07	1.90472e+06	4.47221e+06	3.56058e+06	1.36434e+06	4.61435e+06	1.07532e+07	375597	3.51598e+06	8.57065e+06	1.38918e+07	1.68698e+06	8.90539e+06	1.96944e+06	9.90695e+06	5.45156e+06	3.87683e+06	22664.2	22664.2	.	168684	429817	426467	.	390977	494177	392028	836639	7.30671e+06	1.95424e+07	1.42987e+07	1.02718e+06	2.06374e+07	2.4989e+06	4.15543e+06	5.97526e+06	1.6839e+07
Intracellular	HILIC	Negative	IHNV650	547.361	0	0	0	9.64593e+06	3.30633e+06	1.91017e+06	35820.2	1.21139e+06	117852	857145	666875	0	100877	3.39439e+06	9.02382e+06	2.59281e+06	5.45777e+06	1.31772e+06	4.89694e+06	72859.2	124499	0	373222	2.25777e+06	2.25777e+06	.	2.79653e+06	2.44903e+06	2.36696e+06	.	2.34146e+06	2.30435e+06	2.24453e+06	2.46689e+06	826687	1.0938e+06	629610	1.04439e+06	0	0	537357	0	0
Intracellular	HILIC	Negative	IHNV651	56204.3	48747.7	0	0	4.46837e+06	1.12428e+06	2.81669e+06	3.30634e+06	2.75692e+06	2.37902e+06	149326	58099.6	679074	3.6727e+06	2.09501e+06	3.19663e+06	2.9723e+06	2.24306e+06	2.0452e+06	2.6672e+06	531149	2.88757e+06	445545	4.63825e+06	2.38912e+06	2.38912e+06	.	2.2256e+06	2.12968e+06	2.41347e+06	.	2.31514e+06	2.31028e+06	2.03561e+06	678997	7.52929e+06	2.67129e+06	4.98666e+06	9.25467e+06	1.72421e+07	972457	646753	899864	1.26982e+07
Intracellular	HILIC	Negative	IHNV652	247329	0	0	0	7.9564e+06	3.19835e+06	2.57874e+06	8.0282e+06	131535	3.60033e+06	64108.8	661903	2.92639e+06	221280	6.36213e+06	381726	9.84536e+06	403005	289477	3.52481e+06	4.26359e+06	719022	3.19789e+06	0	2.6219e+06	2.6219e+06	.	2.91646e+06	2.58408e+06	2.52686e+06	.	2.37545e+06	2.33841e+06	2.36706e+06	6.53208e+06	558843	4.45146e+06	1.068e+06	39739	1.93698e+06	3.96594e+06	2.96316e+06	3.09118e+06	475657
Intracellular	HILIC	Negative	IHNV653	589.217	1.20373e+06	1.09916e+06	711371	6.46742e+06	4.19953e+06	2.14584e+07	4.53463e+07	39448.9	1.14856e+07	6.55829e+06	5.36081e+06	1.80429e+07	1.97992e+07	1.94576e+06	6.47254e+06	2.99942e+07	2.21409e+07	22811.3	1.0174e+07	6.82777e+06	2.01376e+07	1.84799e+07	1.72568e+07	205782	205782	.	286585	336792	392368	.	390562	429422	273146	3.42135e+06	1.98126e+07	2.56558e+07	1.93039e+07	54458.7	3.10931e+07	7.34698e+06	1.72373e+07	2.03275e+07	4.15063e+07
Intracellular	HILIC	Negative	IHNV654	0	310565	202530	130671	5.66114e+06	5.86845e+06	4.16149e+06	4.83586e+06	1.78503e+07	3.96446e+06	2.18896e+06	283782	4.64569e+06	2.56962e+06	3.04532e+06	1.03914e+06	3.97024e+06	8.17146e+06	2.35191e+07	7.55624e+06	2.8882e+06	4.21591e+06	6.06479e+06	1.57583e+06	157059	157059	.	294139	191009	185187	.	234347	194629	205991	666915	9.66166e+06	3.65191e+06	8.8893e+06	1.88412e+07	2.28402e+06	4.83296e+06	956810	3.20249e+06	1.44359e+07
Intracellular	HILIC	Negative	IHNV655	1.10755e+07	1.04166e+07	9.69874e+06	5.95138e+06	6.28225e+06	6.96009e+06	3.81329e+06	7.40769e+06	6.4884e+06	6.38733e+06	6.45216e+06	6.01796e+06	6.64858e+06	7.20528e+06	7.23598e+06	6.0478e+06	6.87252e+06	6.16909e+06	6.46424e+06	3.9272e+06	6.44804e+06	6.62158e+06	6.44885e+06	6.80317e+06	7.32441e+06	7.32441e+06	.	6.71853e+06	6.84047e+06	3.81573e+06	.	6.03031e+06	6.21931e+06	6.2434e+06	6.84993e+06	6.48985e+06	6.53877e+06	7.04494e+06	6.6375e+06	6.39508e+06	6.84797e+06	7.01886e+06	6.16516e+06	6.81073e+06
Intracellular	HILIC	Negative	IHNV656	316.047	421828	380054	260486	2.53613e+06	1.70163e+06	2.27508e+06	1.26182e+06	0	1.61069e+06	730921	278620	1.19081e+06	1.00462e+06	1.26885e+06	401193	2.30934e+06	2.04422e+06	0	2.00129e+06	1.05965e+06	1.37962e+06	1.72446e+06	106347	253697	253697	.	293651	392190	228901	.	208380	380358	179513	163660	835136	1.21438e+06	3.02029e+06	0	103939	1.54108e+06	526915	615886	1.96114e+06
Intracellular	HILIC	Negative	IHNV657	1.47387e+09	0	3433.4	0	1.48314e+07	1.30609e+07	1.38808e+07	2.41721e+07	3.1606e+07	1.11576e+07	9.65714e+06	7.95299e+06	1.35089e+07	1.72185e+07	2.3105e+07	8.19827e+06	2.12609e+07	9.27881e+06	2.38031e+07	1.86149e+07	8.14468e+06	1.30744e+07	8.82574e+06	1.98406e+07	1.83984e+07	1.83984e+07	.	1.38638e+07	9.58555e+06	9.09782e+06	.	7.25865e+06	7.40174e+06	7.21766e+06	1.16491e+07	1.09365e+07	1.04801e+07	1.40756e+07	5.02342e+07	1.31408e+07	1.32559e+07	1.45987e+07	8.56421e+06	1.28529e+07
Intracellular	HILIC	Negative	IHNV658	1.29748e+07	7.11675e+06	7.55624e+06	5.25622e+06	5.43606e+07	3.12574e+07	5.33474e+07	3.01776e+07	4.65945e+07	3.86495e+07	2.99839e+07	1.71936e+07	4.00767e+07	4.70706e+07	5.14519e+07	3.05074e+07	6.47176e+07	4.10665e+07	5.62881e+07	3.96152e+07	3.37102e+07	4.14787e+07	3.77982e+07	3.68967e+07	2.61218e+07	2.61218e+07	.	2.53024e+07	2.4009e+07	2.32897e+07	.	2.17466e+07	2.16702e+07	2.17528e+07	3.2388e+07	3.76395e+07	5.65711e+07	4.92505e+07	5.0385e+07	2.90478e+07	4.34284e+07	3.39075e+07	3.70463e+07	4.49915e+07
Intracellular	HILIC	Negative	IHNV659	8005.11	508954	267494	135176	5.66441e+07	7.1397e+07	3.89189e+07	4.53049e+07	500180	6.21293e+06	7.50168e+06	1.63824e+07	1.7076e+07	1.20516e+07	8.89502e+07	1.12562e+08	4.51523e+07	6.17894e+07	1.34746e+06	2.45546e+07	3.03994e+07	2.19051e+07	2.16277e+07	1.18787e+07	6.64241e+07	6.64241e+07	.	6.47366e+07	6.77908e+07	7.05797e+07	.	7.02233e+07	7.17862e+07	6.85804e+07	2.63497e+07	8.83157e+07	2.47868e+07	3.8455e+07	1.15702e+07	2.0377e+07	2.84358e+06	1.7088e+07	1.6558e+07	1.11047e+07
Intracellular	HILIC	Negative	IHNV660	4.68247e+06	5.6946e+06	1.0203e+06	2.83115e+06	1.5119e+08	6.02464e+07	1.09447e+08	1.08215e+08	5.47593e+07	9.89307e+07	3.37528e+07	1.56737e+07	8.7439e+07	1.01242e+08	1.4436e+08	5.56595e+07	1.67995e+08	1.01465e+08	1.34559e+08	1.42559e+08	5.04577e+07	1.06303e+08	1.07988e+08	8.82411e+07	2.14361e+07	2.14361e+07	.	1.60638e+07	8.84229e+06	1.00177e+07	.	9.4068e+06	9.4117e+06	8.88322e+06	6.27633e+07	1.08472e+08	1.17473e+08	1.00613e+08	7.52836e+07	1.33323e+08	6.9162e+07	5.53025e+07	7.45134e+07	1.65658e+08
Intracellular	HILIC	Negative	IHNV661	6.64554e+06	8.01142e+06	7.51498e+06	5.87603e+06	8.17581e+06	7.9389e+06	7.39318e+06	6.16158e+06	7.53771e+06	6.54766e+06	7.70943e+06	7.97629e+06	8.337e+06	7.1799e+06	7.25748e+06	7.65736e+06	8.65404e+06	7.27658e+06	1.00261e+07	7.5648e+06	7.90137e+06	7.10299e+06	9.22459e+06	7.71961e+06	7.07276e+06	7.07276e+06	.	8.65638e+06	7.68421e+06	8.25883e+06	.	8.03332e+06	7.90726e+06	7.95655e+06	6.93128e+06	8.37824e+06	8.33114e+06	6.45263e+06	7.9095e+06	7.3325e+06	7.26656e+06	7.13397e+06	7.61459e+06	6.89176e+06
Intracellular	HILIC	Negative	IHNV662	5.0463e+06	805219	0	135971	1.41016e+07	1.31572e+07	1.4134e+07	1.58853e+07	2.3943e+08	8.46585e+06	6.68896e+06	3.64537e+06	1.37289e+07	8.34464e+06	1.40028e+07	1.25112e+07	1.36698e+07	1.00511e+07	1.66836e+08	9.67345e+06	7.63846e+06	1.18929e+07	1.94871e+07	5.74315e+06	9.01334e+06	9.01334e+06	.	6.44635e+06	1.00065e+07	1.04494e+07	.	9.65306e+06	9.45547e+06	8.87417e+06	1.16376e+07	1.75527e+07	1.86574e+07	8.9567e+06	3.1802e+08	1.82394e+07	8.67605e+06	4.08085e+06	1.09776e+07	1.04265e+07
Intracellular	HILIC	Negative	IHNV663	1.93428e+06	192693	65775	39689.7	1.85926e+06	3.22385e+06	3.95933e+06	1.49092e+06	2.44671e+06	1.18292e+06	387241	219689	2.16937e+06	2.35899e+06	3.76059e+06	1.86186e+06	4.20934e+06	502907	2.17672e+06	2.54807e+06	745656	973042	553630	1.31115e+06	5.08883e+06	5.08883e+06	.	4.97733e+06	4.08997e+06	2.01435e+06	.	2.78519e+06	2.86944e+06	3.06198e+06	1.80971e+06	1.57377e+06	2.54946e+06	845902	4.5506e+06	2.35679e+06	2.16323e+06	1.89189e+06	904571	463691
Intracellular	HILIC	Negative	IHNV664	2.9325e+06	2.91838e+06	2.41627e+06	590178	30633.6	16198.5	72847.5	140599	43022	61650.8	21769.2	23829.6	75283.8	37687.1	73672.5	32897.9	94690.1	32774	57459.6	179796	18445.6	46436.6	39255.5	84936.9	135203	135203	.	67109.2	104019	63356.2	.	24280.5	16908.7	31708.2	34320.3	15642.2	27251.2	50286.6	71278	37393.6	108844	37437.5	4495.05	38688.5
Intracellular	HILIC	Negative	IHNV665	4.47723e+06	2.16192e+06	733494	18972.2	10184.8	32421.7	13641	13114.4	24707	8175.47	22933	3571.36	24356	13602.4	29906	5721.52	13207	2119.27	0	52255	1915.56	3202.13	0	27882.4	143810	143810	.	55171.4	41124	36167.2	.	17330.8	20709.9	6934.26	34109.4	2846.37	0	19864.9	28114.8	4131.3	76908.6	18074.3	6322.55	4812.18
Intracellular	HILIC	Negative	IHNV666	225323	42483.2	30457	44249.8	1.67914e+07	2.43332e+06	1.57636e+07	3.48742e+07	5.55515e+06	1.73707e+07	6.08505e+06	2.46003e+06	2.27932e+07	2.64394e+07	6.6739e+06	2.35677e+06	2.25585e+07	1.42886e+07	1.06187e+07	1.1371e+07	1.34401e+07	2.23928e+07	2.30246e+07	1.11488e+07	2.315e+06	2.315e+06	.	2.4483e+06	2.13411e+06	2.10949e+06	.	2.16105e+06	2.02968e+06	2.25136e+06	3.33136e+06	6.42507e+06	2.07608e+07	2.41781e+07	5.99988e+06	3.21222e+07	2.34177e+07	8.66239e+06	2.0422e+07	1.77791e+07
Intracellular	HILIC	Negative	IHNV667	485.321	40270	17484.5	15053.9	5.55391e+06	3.49052e+06	3.99534e+06	2.4896e+06	8.09894e+06	2.62381e+06	925356	922648	1.18285e+06	2.95967e+06	2.90269e+06	4.92628e+06	4.40171e+06	3.84058e+06	2.25546e+06	2.24538e+06	2.46916e+06	2.06439e+06	2.04579e+06	1.56167e+06	3.28107e+06	3.28107e+06	.	3.10231e+06	3.18742e+06	3.26867e+06	.	3.7013e+06	3.69146e+06	3.43204e+06	2.07783e+06	2.93273e+06	3.23743e+06	4.8514e+06	2.82088e+06	2.80183e+06	1.71956e+06	1.24488e+06	1.87288e+06	3.37608e+06
Intracellular	HILIC	Negative	IHNV668	0	41180.2	14829.1	13088.7	1.87262e+06	3.18692e+06	2.65343e+06	3.69077e+06	1.44227e+06	1.52216e+06	1.74199e+06	678211	1.28572e+06	2.5629e+06	785006	1.94723e+06	3.59489e+06	3.45282e+06	828886	1.52895e+06	1.32402e+06	2.10658e+06	1.97469e+06	903580	1.85279e+06	1.85279e+06	.	1.82905e+06	1.8922e+06	1.75933e+06	.	1.8941e+06	1.85151e+06	1.81295e+06	1.69279e+06	1.68786e+06	2.41053e+06	2.96178e+06	434222	2.21848e+06	789391	1.43313e+06	1.30046e+06	906173
Intracellular	HILIC	Negative	IHNV669	2033.92	123939	73225.6	25925.1	51923.8	691257	321797	1.5408e+06	17823.4	563723	51669.6	275342	193885	156623	624553	635580	622218	61396.2	17752.6	239108	384167	212731	135115	81714.9	563991	563991	.	1.00477e+06	909738	882613	.	957276	944367	782480	3.74034e+06	118974	1.03782e+06	417057	0	558469	200617	294841	682559	190172
Intracellular	HILIC	Negative	IHNV670	0	37483.7	21428	10813.9	2.19526e+06	2.00418e+06	2.41575e+06	3.61267e+06	1.27269e+06	1.37301e+06	1.36243e+06	619766	1.24409e+06	2.61575e+06	1.78525e+06	2.56117e+06	3.9704e+06	2.58972e+06	893054	1.08896e+06	445680	2.09432e+06	1.92629e+06	770844	1.58539e+06	1.58539e+06	.	1.64746e+06	1.76486e+06	1.65703e+06	.	701980	1.82647e+06	1.77623e+06	1.81807e+06	1.23902e+06	2.12849e+06	2.93972e+06	393635	2.78755e+06	785461	975816	1.23873e+06	729348
Intracellular	HILIC	Negative	IHNV671	483.745	44253	27400.9	20478	3.74425e+06	5.83401e+06	4.5061e+06	7.68746e+06	8.48923e+06	1.92994e+06	593212	1.08282e+06	2.54657e+06	3.39561e+06	6.8025e+06	8.72761e+06	3.67086e+06	4.92374e+06	2.52447e+06	2.77084e+06	2.29148e+06	2.9607e+06	3.28748e+06	990697	5.43584e+06	5.43584e+06	.	5.31655e+06	5.09894e+06	5.61665e+06	.	5.71496e+06	6.0498e+06	5.4416e+06	4.081e+06	6.88754e+06	4.43822e+06	2.95872e+06	4.01063e+06	4.12332e+06	1.9068e+06	2.12313e+06	2.68266e+06	886332
Intracellular	HILIC	Negative	IHNV672	448588	183621	161374	88689.2	9.15994e+06	3.45455e+06	6.07277e+06	6.05747e+06	7.33423e+06	5.13498e+06	1.66946e+06	663919	5.09577e+06	5.3867e+06	8.38554e+06	2.94655e+06	1.07104e+07	5.9403e+06	6.79054e+06	8.42161e+06	2.56387e+06	6.27435e+06	6.33145e+06	5.13869e+06	434915	434915	.	620640	319260	388731	.	360552	381105	322262	3.8447e+06	6.42388e+06	6.2703e+06	5.22268e+06	8.97999e+06	8.08227e+06	4.17726e+06	2.88469e+06	3.88525e+06	1.00317e+07
Intracellular	HILIC	Negative	IHNV673	74702.9	0	0	0	1.61813e+06	1.88348e+06	1.20836e+06	583430	0	2904.88	0	422833	349116	30334.5	702788	4.18413e+06	877033	1.72434e+06	14871.9	550633	911212	456225	62298.6	58323.7	203360	203360	.	1.90149e+06	2.19798e+06	66296.5	.	1.98774e+06	2.23803e+06	2.22836e+06	878129	2.01981e+06	310318	795646	25746	318331	0	70604.9	482586	249158
Intracellular	HILIC	Negative	IHNV674	1.34612e+09	0	0	0	9.04105e+06	1.31152e+07	1.25262e+07	2.72855e+07	3.07784e+07	1.0556e+07	9.29074e+06	6.84102e+06	1.29984e+07	1.62947e+07	1.59138e+07	7.92404e+06	1.26735e+07	8.98088e+06	4.23485e+07	1.84112e+07	7.31123e+06	1.08444e+07	8.83179e+06	1.45768e+07	1.71608e+07	1.71608e+07	.	1.32983e+07	9.04252e+06	8.97233e+06	.	7.03019e+06	7.05004e+06	6.61408e+06	1.09564e+07	1.11998e+07	1.05196e+07	1.45248e+07	4.84336e+07	1.57525e+07	1.31438e+07	1.40754e+07	7.80757e+06	1.16099e+07
Intracellular	HILIC	Negative	IHNV675	817059	19446.4	0	6573.52	5.50647e+06	6.4572e+06	5.21859e+06	2.35838e+06	2.92078e+07	5.35704e+06	1.79922e+06	679985	4.05002e+06	3.24348e+06	6.22933e+06	5.25554e+06	3.86189e+06	2.82541e+06	2.76866e+06	5.76146e+06	3.11817e+06	3.79155e+06	3.37504e+06	1.79662e+06	9.18096e+06	9.18096e+06	.	9.45649e+06	9.55635e+06	8.73076e+06	.	9.10858e+06	8.83619e+06	8.98654e+06	3.43008e+06	5.02426e+06	8.04848e+06	2.77588e+06	3.24365e+06	7.74386e+06	4.0046e+06	3.32216e+06	3.23493e+06	1.36058e+06
Intracellular	HILIC	Negative	IHNV676	1.90064e+08	9.13596e+07	1.06548e+08	9.11216e+07	3.43804e+09	2.00113e+09	3.40794e+09	4.6436e+09	2.32778e+09	3.42639e+09	2.49322e+09	1.46541e+09	3.94929e+09	4.21989e+09	2.60321e+09	1.95636e+09	3.80752e+09	3.30576e+09	2.87283e+09	3.23895e+09	3.23384e+09	3.90782e+09	3.84775e+09	3.09929e+09	1.35992e+09	1.35992e+09	.	1.45236e+09	1.2652e+09	1.27155e+09	.	1.28154e+09	1.31602e+09	1.34186e+09	1.74575e+09	2.59546e+09	3.74008e+09	4.04102e+09	2.44206e+09	4.42089e+09	4.05328e+09	2.86144e+09	3.72379e+09	3.49323e+09
Intracellular	HILIC	Negative	IHNV677	0	1.10176e+07	1.83555e+07	1.69957e+07	4.03802e+06	2.28642e+06	3.69831e+06	3.21085e+06	411374	204298	338986	258797	1.11428e+06	743619	4.08805e+06	5.13505e+06	5.07347e+06	3.49927e+06	2.10579e+06	938940	1.03516e+06	1.60576e+06	1.33677e+06	54824.9	68576.5	68576.5	.	52106.5	24823.6	74285.4	.	40925.6	169627	55616.4	696444	30336.2	2.85718e+06	3.53137e+06	1.42657e+06	1.50159e+06	77171	624128	970207	46946.5
Intracellular	HILIC	Negative	IHNV678	63052.8	0	0	0	1.64396e+08	1.57483e+08	4.15413e+08	2.06491e+08	0	2.27776e+08	9.40504e+07	6.56061e+07	2.39111e+08	2.6061e+08	1.35506e+08	1.7922e+08	3.27628e+08	2.58368e+08	0	2.24126e+08	1.14441e+08	2.60323e+08	1.91791e+08	1.8296e+08	3.14713e+07	3.14713e+07	.	3.40804e+07	3.14488e+07	3.01695e+07	.	3.89041e+07	3.72818e+07	3.78939e+07	5.9841e+07	2.16303e+08	3.19742e+08	2.63966e+08	0	3.5176e+08	1.61995e+08	1.39672e+08	2.44126e+08	4.16929e+08
Intracellular	HILIC	Negative	IHNV679	195904	0	0	0	3.16563e+06	2.211e+06	2.7148e+06	3.73459e+06	2.78482e+06	3.64983e+06	780542	2.83119e+06	2.83521e+06	2.92953e+06	3.66515e+06	48927.2	2.63702e+06	2.48747e+06	3.10872e+06	3.78985e+06	3.7796e+06	3.15286e+06	2.61109e+06	0	4.45459e+06	4.45459e+06	.	4.07729e+06	3.94971e+06	4.03011e+06	.	4.14157e+06	4.13594e+06	3.63457e+06	4.12525e+06	0	3.22864e+06	4.01364e+06	2.80291e+06	3.36608e+06	3.65432e+06	4.56086e+06	3.84116e+06	2.79381e+06
Intracellular	HILIC	Negative	IHNV680	940056	0	0	0	3.37968e+07	2.08223e+06	3.49425e+07	1.23946e+07	1.72987e+07	2.74253e+06	0	0	839152	4.20264e+06	2.48002e+07	1.33984e+06	5.11646e+07	625905	3.94035e+07	4.69018e+06	435829	552405	2.07983e+06	0	1.56843e+07	1.56843e+07	.	1.53376e+07	1.50422e+07	1.36208e+07	.	1.53659e+07	1.46143e+07	1.40542e+07	1.09965e+07	0	3.0725e+07	2.22633e+06	2.2529e+07	2.09809e+06	0	141099	1.84732e+06	2.92351e+06
Intracellular	HILIC	Negative	IHNV681	7.8771e+07	7.81977e+07	6.62885e+07	2.41218e+07	2.38477e+07	3.63862e+07	3.25892e+07	3.42871e+07	2.9067e+07	2.73269e+07	3.06326e+07	2.64694e+07	3.24599e+07	3.57848e+07	3.79125e+07	2.26838e+07	3.64837e+07	2.47216e+07	2.9818e+07	3.68824e+07	2.42076e+07	2.91589e+07	2.97008e+07	3.52994e+07	4.40256e+07	4.40256e+07	.	3.73452e+07	3.02689e+07	2.82965e+07	.	2.76926e+07	2.18177e+07	2.11896e+07	3.2168e+07	2.50042e+07	2.76459e+07	3.64931e+07	3.50485e+07	2.61816e+07	3.48211e+07	3.39433e+07	1.96434e+07	2.43853e+07
Intracellular	HILIC	Negative	IHNV682	1039.3	853278	898362	879241	1.08675e+09	1.43389e+09	8.19499e+08	1.02028e+09	3.72704e+07	1.38408e+08	1.54378e+08	3.14049e+08	3.8272e+08	2.71642e+08	1.86894e+09	1.87463e+09	1.00419e+09	1.19478e+09	2.11257e+07	5.56432e+08	5.97513e+08	4.29125e+08	4.13538e+08	2.52978e+08	1.48866e+09	1.48866e+09	.	1.38827e+09	1.37802e+09	1.36819e+09	.	1.39388e+09	1.36605e+09	1.34711e+09	5.66761e+08	1.6215e+09	5.21792e+08	8.03152e+08	2.55243e+08	3.86221e+08	7.67187e+07	3.5991e+08	3.3406e+08	2.24615e+08
Intracellular	HILIC	Negative	IHNV683	239.772	1.32723e+07	1.23501e+07	7.29607e+06	5.46302e+06	8.27595e+06	5.42098e+06	6.77174e+06	4.31814e+06	3.08788e+06	3.2265e+06	3.54446e+06	4.09642e+06	4.16215e+06	9.40451e+06	9.2482e+06	6.01325e+06	6.10567e+06	4.838e+06	5.38756e+06	4.16564e+06	3.78752e+06	3.61979e+06	3.79572e+06	8.5368e+06	8.5368e+06	.	7.78498e+06	7.68375e+06	7.11687e+06	.	7.15313e+06	6.97951e+06	6.83294e+06	4.12927e+06	7.19653e+06	3.82507e+06	5.3558e+06	4.98816e+06	3.58333e+06	3.68997e+06	4.41427e+06	3.30449e+06	3.15626e+06
Intracellular	HILIC	Negative	IHNV684	0	2.93825e+06	2.88895e+06	1.66766e+06	1.57583e+06	5.32535e+06	780286	4.34356e+06	895517	3.46028e+06	2.37912e+06	5.02107e+06	3.5314e+06	2.26304e+06	3.63422e+06	1.35625e+06	2.16816e+06	2.30921e+06	0	2.23305e+06	4.94227e+06	2.73958e+06	3.12281e+06	2.38832e+06	880569	880569	.	5.25222e+06	5.52337e+06	6.16953e+06	.	27920	0	0	0	3.91212e+06	2.51052e+06	3.75006e+06	0	2.02719e+06	3.26627e+06	4.64637e+06	4.62362e+06	3.6732e+06
Intracellular	HILIC	Negative	IHNV685	0	3.35957e+06	3.31897e+06	2.14177e+06	2.2508e+06	2.46781e+06	2.55941e+06	3.23292e+06	2.32908e+06	2.51497e+06	1.96359e+06	2.89022e+06	5.04971e+06	1.89981e+06	3.12987e+06	1.5675e+06	5.2806e+06	1.39404e+06	491627	3.45733e+06	2.55039e+06	2.13814e+06	5.763e+06	2.15757e+06	1.82661e+06	1.82661e+06	.	1.8128e+06	2.58044e+06	2.48607e+06	.	1.56955e+06	1.99485e+06	1.98538e+06	1.46308e+06	4.77563e+06	1.92716e+06	2.99206e+06	1.11857e+06	1.50694e+06	2.31065e+06	3.77508e+06	3.0856e+06	4.13943e+06
Intracellular	HILIC	Negative	IHNV686	0	0	0	0	4.71474e+06	5.06308e+06	9.31174e+06	4.80963e+06	97554.6	477644	47611.5	1.53476e+06	1.01803e+07	1.04001e+06	357241	2.97637e+06	8.94958e+06	8.06286e+06	159471	6.17042e+06	6.27331e+06	5.15055e+06	1.28094e+06	5.41152e+06	14521.3	14521.3	.	3.40087e+06	3.27595e+06	11571.8	.	988682	2.6256e+06	2.68309e+06	4.76534e+06	6.21678e+06	6.58772e+06	9.7715e+06	6.00236e+06	7.52352e+06	598224	1.57607e+06	8.24813e+06	7.69437e+06
Intracellular	HILIC	Negative	IHNV687	286.55	0	0	0	2.25452e+06	3.30765e+06	2.1573e+06	2.11304e+06	22260.5	28947.2	4186.93	636877	723656	77073.2	1.27358e+06	6.16418e+06	1.94376e+06	2.91917e+06	0	762463	1.26824e+06	583658	75196.2	134150	538329	538329	.	3.51047e+06	3.82358e+06	232522	.	2.54728e+06	3.27396e+06	3.07653e+06	1.39067e+06	4.78571e+06	646098	1.83807e+06	202889	669775	3697.73	161775	726498	564357
Intracellular	HILIC	Negative	IHNV688	1.90787e+06	777841	1.49375e+06	730582	3.84466e+07	2.23012e+07	3.73082e+07	2.47612e+07	2.52924e+07	3.82221e+07	2.72889e+07	1.6166e+07	4.33935e+07	2.36952e+07	2.84805e+07	2.21011e+07	4.12087e+07	3.67651e+07	3.1406e+07	3.53581e+07	3.67716e+07	2.31529e+07	4.16835e+07	3.41256e+07	1.42806e+07	1.42806e+07	.	1.6068e+07	1.40129e+07	1.41863e+07	.	1.43126e+07	1.42602e+07	1.45597e+07	2.00171e+07	2.8432e+07	4.13024e+07	4.49508e+07	2.7092e+07	4.93887e+07	4.37427e+07	3.20702e+07	4.11089e+07	3.80618e+07
Intracellular	HILIC	Negative	IHNV689	86061.9	1.18361e+06	1.25777e+06	839652	2.31573e+06	4.70439e+06	5.86263e+06	3.11843e+06	2.40167e+06	3.19453e+06	9.3589e+06	2.83702e+06	938137	5.78631e+06	2.93635e+06	3.84454e+06	3.25144e+06	3.86916e+06	6.68422e+06	2.89161e+06	6.11728e+06	8.95574e+06	2.73523e+06	4.71781e+06	1.0018e+06	1.0018e+06	.	1.17781e+06	1.00992e+06	1.02998e+06	.	2.19139e+06	1.83587e+06	2.01657e+06	4.61128e+06	2.54243e+06	1.54802e+06	8.2708e+06	1.212e+06	2.10183e+06	9.97389e+06	789695	2.07062e+06	3.78863e+06
Intracellular	HILIC	Negative	IHNV690	354643	343622	315844	177870	80755.4	1.80461e+06	144350	368189	0	220727	316970	2.94674e+06	443243	66108.7	294433	1.57936e+06	133824	129455	0	277584	213275	205186	490922	165286	3.13537e+06	3.13537e+06	.	2.20486e+06	2.63983e+06	2.6863e+06	.	2.49012e+06	2.40036e+06	2.48264e+06	2.97769e+06	369960	96542.5	214642	0	102707	224994	442816	506824	163638
Intracellular	HILIC	Negative	IHNV691	9393.09	1.72864e+06	2.00994e+06	1.36327e+06	6.18275e+06	5.98877e+06	1.33582e+07	8.28679e+06	176515	9.21053e+06	3.36755e+06	2.38655e+06	9.40039e+06	1.05952e+07	5.44174e+06	6.6668e+06	1.32327e+07	8.37896e+06	89482.7	9.11177e+06	4.49561e+06	1.09118e+07	7.28425e+06	5.20298e+06	1.20967e+06	1.20967e+06	.	1.2325e+06	1.09422e+06	1.0787e+06	.	1.44576e+06	1.33853e+06	1.52367e+06	2.21958e+06	7.76901e+06	1.05076e+07	1.02604e+07	14000.3	1.47085e+07	6.34716e+06	5.72443e+06	9.99568e+06	1.69205e+07
Intracellular	HILIC	Negative	IHNV692	44893.8	1.04263e+06	1.13237e+06	792966	9.01442e+06	2.88509e+06	4.10638e+06	4.29958e+06	4.96362e+06	3.04773e+06	3.13631e+06	1.64795e+06	2.63895e+06	3.81548e+06	1.01239e+08	3.07394e+07	1.0363e+08	3.74512e+07	9.50158e+07	6.04441e+07	1.51819e+07	3.51533e+07	1.5938e+07	5.85038e+06	2.21053e+07	2.21053e+07	.	2.18427e+07	2.14834e+07	2.15026e+07	.	2.08857e+07	2.01587e+07	2.09141e+07	4.82313e+06	2.85437e+06	4.12602e+06	4.26142e+06	3.05243e+06	4.51983e+06	2.21639e+06	1.67562e+06	2.58591e+06	5.69198e+06
Intracellular	HILIC	Negative	IHNV693	0	538244	469046	291531	4.60707e+06	3.43502e+06	5.88087e+06	5.09141e+06	4.26625e+07	1.59539e+06	6.70319e+06	487595	1.16222e+06	5.98027e+06	4.21791e+06	1.11234e+07	4.46583e+06	2.94298e+07	7.13485e+07	2.72699e+06	1.53302e+06	3.66611e+06	1.06667e+06	1.34574e+07	846229	846229	.	1.13016e+06	614465	605862	.	645930	644466	497555	2.27069e+06	3.01882e+07	4.10759e+06	1.16657e+07	5.74971e+07	8.18543e+06	2.7241e+06	1.10435e+06	1.11746e+06	1.89778e+07
Intracellular	HILIC	Negative	IHNV694	655418	5.69211e+06	7.28752e+06	3.8239e+06	2.42935e+06	2.81482e+06	3.52416e+06	2.72967e+06	2.02219e+06	3.86279e+06	3.55216e+06	3.48411e+06	3.33364e+06	3.10207e+06	2.67986e+06	2.93657e+06	9.32443e+06	2.27543e+06	3.12868e+06	2.98538e+06	3.03116e+06	2.96364e+06	3.24175e+06	3.90012e+06	4.88737e+06	4.88737e+06	.	4.47019e+06	3.92748e+06	3.36834e+06	.	3.2165e+06	3.70695e+06	3.80779e+06	3.59772e+06	3.03394e+06	2.64846e+06	1.78841e+06	3.03832e+06	2.67304e+06	3.63163e+06	4.30779e+06	3.22665e+06	2.96713e+06
Intracellular	HILIC	Negative	IHNV695	6.19029e+06	7.01182e+06	7.27454e+06	4.12218e+06	4.52047e+06	5.1133e+06	5.35595e+06	2.99931e+06	4.82261e+06	5.0039e+06	4.94698e+06	4.39142e+06	4.95879e+06	3.10933e+06	5.21503e+06	4.46277e+06	5.23764e+06	4.51797e+06	4.61841e+06	5.12686e+06	4.58021e+06	4.85327e+06	4.66669e+06	5.01045e+06	5.59386e+06	5.59386e+06	.	5.05689e+06	5.09884e+06	4.73521e+06	.	4.43675e+06	4.51206e+06	4.49266e+06	4.9756e+06	4.98534e+06	4.57019e+06	5.30837e+06	4.75276e+06	4.8759e+06	5.47704e+06	5.18708e+06	4.44121e+06	4.65584e+06
Intracellular	HILIC	Negative	IHNV696	0	0	0	0	9.41147e+07	1.23107e+08	7.04486e+07	8.5626e+07	1.49962e+06	1.09176e+07	1.23338e+07	2.67553e+07	3.15739e+07	2.27981e+07	1.62393e+08	1.64945e+08	8.47521e+07	9.94728e+07	1.56845e+06	4.56206e+07	5.12057e+07	3.72339e+07	3.46238e+07	2.04213e+07	1.23991e+08	1.23991e+08	.	1.19022e+08	1.20941e+08	1.12793e+08	.	1.20899e+08	1.1533e+08	1.16225e+08	4.83639e+07	1.37016e+08	4.3583e+07	6.57848e+07	1.78497e+07	3.23004e+07	5.71296e+06	2.89281e+07	2.82671e+07	1.94338e+07
Intracellular	HILIC	Negative	IHNV697	542548	0	63158.6	464992	9.05102e+07	3.06684e+07	1.03545e+08	1.21663e+08	5.22066e+08	4.70744e+07	1.43355e+07	1.04258e+07	2.95402e+07	6.21159e+07	6.26454e+07	3.42936e+07	1.07665e+08	5.76305e+07	6.06371e+08	5.54939e+07	2.02598e+07	3.5647e+07	2.66486e+07	3.26599e+07	2.63977e+07	2.63977e+07	.	2.97922e+07	2.78678e+07	2.73103e+07	.	2.61455e+07	2.70215e+07	2.65374e+07	3.24078e+07	4.49849e+07	9.8746e+07	7.40072e+07	5.04466e+08	8.00843e+07	2.78444e+07	3.08659e+07	3.03956e+07	5.32684e+07
Intracellular	HILIC	Negative	IHNV698	4.2671e+08	0	0	0	2.57793e+06	4.02485e+06	4.16451e+06	6.52956e+06	9.58845e+06	3.06706e+06	2.82451e+06	1.8775e+06	4.10617e+06	5.03085e+06	4.92438e+06	2.58664e+06	4.12758e+06	2.28373e+06	1.24055e+07	5.72624e+06	2.5682e+06	5.39441e+06	2.64138e+06	3.95254e+06	5.45741e+06	5.45741e+06	.	4.02785e+06	2.73214e+06	2.60058e+06	.	1.52803e+06	2.14315e+06	1.66388e+06	3.34121e+06	3.23962e+06	2.93217e+06	4.15738e+06	1.47326e+07	4.36953e+06	4.17818e+06	4.49014e+06	2.2381e+06	3.49158e+06
Intracellular	HILIC	Negative	IHNV699	9.77638e+06	6.48094e+06	5.82951e+06	4.05936e+06	3.26063e+07	1.82354e+07	3.22909e+07	2.76104e+07	2.27783e+07	3.42359e+07	2.48735e+07	1.34058e+07	3.63792e+07	1.79321e+07	2.48646e+07	1.79022e+07	3.62315e+07	1.61267e+07	2.88786e+07	3.04182e+07	3.0426e+07	3.81983e+07	3.70644e+07	2.79438e+07	1.18834e+07	1.18834e+07	.	1.35915e+07	1.23629e+07	1.18621e+07	.	1.20591e+07	1.15738e+07	1.19047e+07	1.75161e+07	2.38033e+07	3.46761e+07	3.71884e+07	2.21017e+07	2.10694e+07	1.75554e+07	2.63664e+07	3.44413e+07	3.41358e+07
Intracellular	HILIC	Negative	IHNV700	42091.1	5.85889e+07	5.26846e+07	3.0001e+07	3.80803e+07	3.35942e+07	2.92341e+07	3.45361e+07	3.03021e+07	2.05825e+07	3.70832e+07	3.84776e+07	2.75071e+07	3.05701e+07	2.78973e+07	3.7657e+07	3.17142e+07	3.95415e+07	4.21423e+07	3.63835e+07	3.79145e+07	3.19424e+07	3.92196e+07	3.43245e+07	3.65867e+07	3.65867e+07	.	3.15882e+07	3.84839e+07	3.5427e+07	.	3.82531e+07	3.47181e+07	3.58573e+07	3.81369e+07	4.45691e+07	4.66655e+07	2.81196e+07	2.94756e+07	4.34463e+07	2.83743e+07	2.77133e+07	3.76464e+07	2.30148e+07
Intracellular	HILIC	Negative	IHNV701	1.07824e+06	1.37835e+07	1.09854e+07	9.62567e+06	3.17963e+07	1.36565e+07	3.11183e+07	4.62132e+07	3.63053e+07	2.77952e+07	1.38166e+07	6.64699e+06	3.18851e+07	2.92079e+07	1.96333e+07	1.32931e+07	3.94341e+07	1.54943e+07	5.2306e+07	2.49971e+07	2.38311e+07	2.62823e+07	2.7945e+07	7.12732e+06	1.1353e+07	1.1353e+07	.	1.31133e+07	1.13189e+07	1.03832e+07	.	1.00521e+07	1.00782e+07	1.0927e+07	1.17074e+07	1.58424e+07	3.0474e+07	2.73446e+07	4.53924e+07	3.42308e+07	3.0632e+07	1.79818e+07	3.4969e+07	1.81227e+07
Intracellular	HILIC	Negative	IHNV702	455167	3.08499e+07	2.217e+07	1.73681e+07	5.54278e+07	2.18311e+07	4.07634e+07	1.47153e+08	4.74717e+07	2.40448e+07	1.27549e+07	1.69065e+07	5.55099e+07	4.62036e+07	2.67002e+07	2.31458e+07	1.21523e+08	2.48109e+07	7.99729e+07	2.04383e+07	1.70059e+07	5.41279e+07	4.84466e+07	2.5298e+07	2.11269e+07	2.11269e+07	.	1.85766e+07	1.48303e+07	1.57016e+07	.	1.44707e+07	1.50792e+07	1.46072e+07	2.34168e+07	3.82634e+07	5.79179e+07	7.6818e+07	1.4715e+07	6.33061e+07	2.62511e+07	2.47101e+07	3.52274e+07	3.17433e+07
Intracellular	HILIC	Negative	IHNV703	1.16481e+06	1.16134e+07	9.93381e+06	7.58376e+06	4.23081e+07	3.87229e+08	2.6671e+07	9.18208e+06	2.69523e+06	7.40452e+06	2.44982e+07	7.78833e+07	1.00881e+07	5.33699e+06	2.48356e+08	9.49718e+08	1.94551e+07	8.29853e+07	8.9887e+06	1.30616e+07	2.00956e+07	9.75353e+06	1.07582e+07	7.30845e+07	4.1592e+07	4.1592e+07	.	9.59213e+07	3.5377e+07	2.87282e+07	.	3.96694e+07	3.78282e+07	3.10764e+07	2.246e+08	9.25063e+08	1.11793e+07	1.2926e+07	8.9736e+06	9.57014e+06	6.49461e+06	1.91606e+07	1.18558e+07	2.93467e+07
Intracellular	HILIC	Negative	IHNV704	1.47437e+06	1.21254e+07	1.07981e+07	1.52655e+07	9.05714e+06	1.55004e+07	6.93366e+06	6.66831e+06	8.67691e+06	7.7814e+06	1.16027e+07	1.32447e+07	6.66001e+06	7.15822e+06	2.47897e+07	3.81557e+07	6.87881e+06	8.72295e+06	9.31115e+06	5.55377e+06	1.3715e+07	5.78933e+06	4.23656e+06	9.98848e+06	5.71964e+06	5.71964e+06	.	1.39022e+07	1.48144e+07	1.66428e+07	.	1.21363e+07	1.16238e+07	9.81508e+06	3.56093e+06	3.72043e+07	6.37415e+06	6.38952e+06	6.0013e+06	8.47525e+06	7.04451e+06	9.31158e+06	8.82573e+06	5.0561e+06
Intracellular	HILIC	Negative	IHNV705	445034	1.25162e+07	1.12301e+07	7.78127e+06	1.76621e+07	8.37585e+06	1.57765e+07	2.42899e+07	5.43445e+07	6.26634e+06	4.99412e+06	3.09578e+06	7.24897e+06	1.59177e+07	2.64176e+07	1.30473e+07	1.38242e+07	1.73832e+07	1.063e+08	1.05325e+07	8.32111e+06	1.37462e+07	6.54831e+06	2.52497e+07	5.01754e+06	5.01754e+06	.	4.04655e+06	4.04946e+06	3.41517e+06	.	3.41297e+06	3.67565e+06	3.54753e+06	1.08231e+07	1.53412e+07	1.48476e+07	7.69889e+06	8.0326e+07	1.20138e+07	8.0096e+06	1.29107e+07	7.86629e+06	3.82392e+07
Intracellular	HILIC	Negative	IHNV706	188946	3.25994e+06	2.92151e+06	2.01265e+06	1.09885e+07	1.4178e+08	6.92915e+06	1.68824e+06	0	3.48191e+06	7.06807e+06	2.86369e+07	3.41782e+06	2.25138e+06	7.99165e+07	3.6469e+08	5.22149e+06	2.5029e+07	0	4.22572e+06	5.70053e+06	3.33338e+06	3.81105e+06	2.96351e+07	2.21486e+07	2.21486e+07	.	2.97431e+07	2.65503e+07	2.72289e+07	.	2.59434e+07	2.64477e+07	2.60238e+07	8.36292e+07	3.82478e+08	3.67355e+06	3.96982e+06	723845	3.60642e+06	3.15153e+06	6.19359e+06	3.76579e+06	7.84153e+06
Intracellular	HILIC	Negative	IHNV707	462643	0	0	0	9.32283e+06	5.72243e+06	9.17646e+06	1.38092e+07	6.93228e+06	8.20776e+06	7.18302e+06	3.51575e+06	1.22866e+07	1.14316e+07	7.98216e+06	6.08228e+06	1.06125e+07	6.74699e+06	9.02387e+06	8.43212e+06	9.80515e+06	1.03499e+07	9.26703e+06	7.50594e+06	5.42533e+06	5.42533e+06	.	5.49466e+06	5.91409e+06	5.32407e+06	.	5.62613e+06	5.37689e+06	5.74124e+06	4.90885e+06	8.33387e+06	8.29972e+06	8.52436e+06	8.28808e+06	9.35201e+06	1.12137e+07	8.43217e+06	1.18366e+07	1.05734e+07
Intracellular	HILIC	Negative	IHNV708	0	0	7000.63	12376.6	8.25027e+06	2.69651e+06	9.46705e+06	1.15423e+07	5.11445e+07	4.3459e+06	1.12692e+06	860758	2.65509e+06	5.60019e+06	5.37151e+06	2.77703e+06	1.01491e+07	5.15638e+06	6.16734e+07	4.87732e+06	1.64578e+06	3.10526e+06	2.20776e+06	2.88015e+06	2.34575e+06	2.34575e+06	.	2.85846e+06	2.3659e+06	2.39961e+06	.	2.31648e+06	2.40113e+06	2.35177e+06	2.72649e+06	3.7333e+06	9.64123e+06	6.91361e+06	5.03416e+07	7.66017e+06	2.52094e+06	2.83151e+06	2.52489e+06	4.53829e+06
Intracellular	HILIC	Negative	IHNV709	0	0	0	0	1.51015e+07	3.51925e+06	1.59236e+07	3.07796e+07	6.74837e+06	1.53894e+07	7.7452e+06	154033	2.01298e+07	2.47319e+07	9.4075e+06	3.58757e+06	2.1664e+07	1.41454e+07	1.12222e+07	1.38718e+07	1.23981e+07	2.00724e+07	1.99471e+07	1.28802e+07	0	0	.	321480	93012.5	0	.	78448.6	0	0	2.50967e+06	8.05691e+06	1.90554e+07	2.30277e+07	8.13626e+06	2.602e+07	2.20104e+07	9.81906e+06	1.66768e+07	1.63672e+07
Intracellular	HILIC	Negative	IHNV710	0	0	0	0	4.67982e+08	1.74508e+07	5.65451e+07	3.06066e+07	2.32595e+07	2.74559e+07	3.46388e+06	0	3.78201e+07	1.14032e+08	8.43299e+08	4.31845e+08	6.24143e+08	2.41862e+08	1.18852e+08	2.25797e+08	1.27298e+08	2.57656e+08	1.7628e+08	6.53195e+08	0	0	.	5.7498e+06	0	0	.	0	0	0	1.57475e+08	4.43919e+07	8.41478e+07	1.78404e+07	6.75701e+07	6.43164e+07	1.57919e+07	2.1302e+07	4.03462e+07	3.38505e+08
Intracellular	HILIC	Negative	IHNV711	783.266	0	0	0	2.89081e+08	3.44377e+08	4.9961e+08	2.78798e+08	6.18726e+07	1.85648e+08	5.84639e+07	2.27086e+07	2.06732e+08	2.05081e+08	2.3327e+08	1.89308e+08	4.73708e+08	1.9258e+08	6.9022e+07	3.23823e+08	3.84644e+07	2.67705e+08	1.56875e+08	1.00335e+08	1.49714e+08	1.49714e+08	.	1.8757e+08	1.56383e+08	1.45901e+08	.	1.50232e+08	1.42966e+08	1.48257e+08	1.59966e+08	2.65713e+08	3.5256e+08	2.82567e+08	7.96442e+07	3.12511e+08	5.38139e+07	1.29222e+08	2.16581e+08	2.27638e+08
Intracellular	HILIC	Negative	IHNV712	2.8944e+08	2.16964e+08	2.083e+08	1.45046e+08	1.96543e+08	1.39676e+08	1.4085e+08	1.44477e+08	1.54314e+08	1.48445e+08	1.44361e+08	1.41389e+08	1.46064e+08	1.53284e+08	1.53832e+08	1.3413e+08	2.16888e+08	1.39249e+08	1.41014e+08	1.537e+08	1.39565e+08	1.45533e+08	1.41326e+08	1.58804e+08	1.62693e+08	1.62693e+08	.	1.47028e+08	1.4303e+08	1.47879e+08	.	1.39801e+08	1.35478e+08	1.35137e+08	1.57068e+08	1.363e+08	1.47617e+08	1.514e+08	1.48576e+08	1.46123e+08	1.46377e+08	2.08202e+08	1.34438e+08	1.42465e+08
Intracellular	HILIC	Negative	IHNV713	3.11002e+07	4.39849e+08	3.91541e+08	2.97493e+08	1.49214e+08	1.55314e+08	1.46684e+08	1.42547e+08	1.30777e+08	1.65317e+08	1.65151e+08	1.6203e+08	1.57116e+08	1.56596e+08	1.61615e+08	1.46846e+08	1.42941e+08	1.53799e+08	1.15034e+08	1.79978e+08	1.57725e+08	1.72651e+08	1.57698e+08	1.67343e+08	1.70191e+08	1.70191e+08	.	1.67789e+08	1.52614e+08	1.61506e+08	.	1.61695e+08	1.58851e+08	1.53182e+08	1.58603e+08	1.53194e+08	1.53681e+08	1.49849e+08	1.21098e+08	1.44434e+08	1.74908e+08	1.64741e+08	1.50096e+08	5.29701e+07
Intracellular	HILIC	Negative	IHNV714	5.76744e+06	2.84078e+08	2.5054e+08	1.62141e+08	9.91035e+07	1.16475e+08	1.08741e+08	1.04758e+08	1.25927e+08	1.07509e+08	1.07548e+08	1.06244e+08	1.12226e+08	1.17724e+08	1.17672e+08	1.16712e+08	1.07061e+08	1.04877e+08	1.29774e+08	1.30209e+08	1.07585e+08	1.09016e+08	1.09817e+08	1.1287e+08	1.26667e+08	1.26667e+08	.	1.1618e+08	1.06679e+08	1.0937e+08	.	1.04785e+08	1.04444e+08	1.03892e+08	1.11712e+08	1.04534e+08	1.03454e+08	1.06152e+08	1.41024e+08	9.73862e+07	1.1753e+08	1.19104e+08	1.08083e+08	1.05385e+08
Intracellular	HILIC	Negative	IHNV715	2.04363e+06	4.4103e+08	3.53451e+08	2.27469e+08	5.15465e+07	1.20839e+08	8.05826e+07	1.19472e+08	6.28523e+06	1.28616e+08	1.55636e+08	7.66618e+07	1.41e+08	1.46526e+08	2.7941e+07	1.38452e+08	7.49394e+07	1.22121e+08	5.50048e+06	1.528e+08	1.39733e+08	1.26777e+08	1.36675e+08	1.04783e+08	1.60028e+08	1.60028e+08	.	1.35531e+08	1.35355e+08	1.38821e+08	.	1.27911e+08	1.26287e+08	1.32755e+08	1.29885e+08	1.08122e+08	9.08816e+07	1.11334e+08	3.99773e+06	1.06868e+08	6.05856e+07	1.56836e+08	1.37221e+08	1.18986e+08
Intracellular	HILIC	Negative	IHNV716	3.86842e+06	3.7361e+08	3.13394e+08	1.95975e+08	1.60609e+08	1.59427e+08	1.80966e+08	1.80229e+08	1.81694e+08	1.16315e+08	1.97273e+08	1.68518e+08	1.79791e+08	1.98948e+08	1.72387e+08	1.83873e+08	7.72105e+07	2.95607e+08	1.56955e+08	2.79301e+08	1.76887e+08	1.75791e+08	1.69444e+08	3.91093e+08	1.80155e+08	1.80155e+08	.	1.64765e+08	1.63689e+08	6.57441e+07	.	1.59939e+08	1.45527e+08	1.71219e+08	1.68595e+08	1.70426e+08	3.06827e+08	1.76022e+08	1.71075e+08	3.14645e+08	2.04383e+08	1.8364e+08	3.12411e+08	8.67974e+07
Intracellular	HILIC	Negative	IHNV717	1.79231e+06	2.5542e+08	2.07279e+08	1.30004e+08	3.93908e+07	2.89105e+07	3.98875e+07	5.05654e+07	4.98884e+07	5.08562e+07	5.98627e+07	6.6553e+07	5.4923e+07	5.14651e+07	1.98715e+07	287581	4.19267e+07	5.12447e+07	4.54293e+07	6.32071e+07	6.23568e+07	5.12128e+07	5.53648e+07	7.11e+07	6.97499e+07	6.97499e+07	.	7.45804e+07	6.01086e+07	6.1804e+07	.	5.82892e+07	6.85175e+07	5.81087e+07	5.92562e+07	0	4.40946e+07	4.40263e+07	4.98857e+07	4.54965e+07	6.12609e+07	5.91762e+07	5.46076e+07	5.64948e+07
Intracellular	HILIC	Negative	IHNV718	2.33661e+07	1.68315e+07	2.30138e+07	1.4026e+07	1.91389e+08	1.30234e+08	1.1619e+08	1.38755e+08	1.47273e+08	2.1234e+08	1.62296e+08	9.62981e+07	1.23246e+08	1.36701e+08	1.67841e+08	1.12966e+08	1.25038e+08	1.90474e+08	1.80805e+08	2.10726e+08	1.83791e+08	1.34384e+08	1.16978e+08	1.82104e+08	1.14361e+08	1.14361e+08	.	1.03995e+08	9.69741e+07	9.04435e+07	.	8.32658e+07	7.99715e+07	8.11777e+07	1.26588e+08	1.5179e+08	1.14917e+08	2.36778e+08	1.52921e+08	1.32659e+08	2.52476e+08	1.74113e+08	1.0364e+08	2.21983e+08
Intracellular	HILIC	Negative	IHNV719	6.47223e+06	3.98825e+06	4.58659e+06	2.41578e+06	4.4388e+07	1.53226e+06	7.31112e+07	1.879e+08	1.06678e+07	6.75502e+07	2.6584e+06	2.20232e+06	1.65406e+08	1.277e+08	1.12452e+06	1.05982e+06	6.20581e+06	9.40645e+07	1.79357e+08	5.19646e+07	1.84218e+07	1.79372e+08	1.27585e+08	1.8292e+07	3.42952e+06	3.42952e+06	.	2.62724e+06	2.9662e+06	3.03633e+06	.	2.60436e+06	2.38773e+06	2.35866e+06	1.51048e+06	1.18163e+07	1.00426e+08	1.31457e+08	1.12715e+08	1.8098e+08	3.90864e+07	3.2964e+07	1.49526e+08	5.97768e+07
Intracellular	HILIC	Negative	IHNV720	516451	49102.9	77106.6	44930	9.33833e+06	6.19889e+06	2.12876e+07	1.22217e+07	4.71211e+07	5.95706e+06	2.01382e+06	0	3.80431e+06	1.51076e+07	3.60289e+06	8.7074e+06	1.5409e+07	1.8186e+07	4.20347e+07	6.46401e+06	903766	3.16774e+06	2.6781e+06	1.51214e+07	204563	204563	.	1.72572e+06	474423	345184	.	1.14629e+06	715016	368075	1.82431e+06	2.34438e+07	1.47031e+07	2.03018e+07	5.08454e+07	2.39444e+07	5.02582e+06	0	5.73385e+06	2.06627e+07
Intracellular	HILIC	Negative	IHNV721	4.93997e+06	0	0	0	6.64414e+06	1.36325e+07	2.76764e+06	1.35204e+07	1.39663e+06	7.71252e+06	1.06347e+07	1.07563e+07	9.41991e+06	5.84252e+06	5.08457e+06	6.07484e+06	4.25879e+06	4.76513e+06	1.91152e+06	4.34324e+06	1.87807e+07	7.21075e+06	8.07433e+06	6.54568e+06	3.75754e+06	3.75754e+06	.	1.36165e+07	1.69181e+07	1.97501e+07	.	1.85595e+07	1.88077e+07	7.59386e+06	1.45582e+06	6.17972e+06	5.49187e+06	6.56277e+06	1.05382e+06	9.28206e+06	8.24759e+06	2.01263e+07	1.48493e+07	5.41275e+06
Intracellular	HILIC	Negative	IHNV722	0	2.66041e+06	2.98154e+06	1.45873e+06	3.55461e+07	1.43838e+06	3.77287e+06	2.66195e+06	1.33302e+06	1.76655e+06	340872	1.20099e+06	2.62768e+06	8.24979e+06	6.89051e+07	3.50047e+07	4.73265e+07	1.88765e+07	8.76662e+06	1.72229e+07	9.26366e+06	1.97791e+07	1.33896e+07	5.24342e+07	2.94862e+06	2.94862e+06	.	2.35347e+06	2.45349e+06	2.43573e+06	.	2.46123e+06	2.34845e+06	2.2613e+06	1.14822e+07	3.26539e+06	6.62375e+06	1.2886e+06	2.61127e+06	4.5526e+06	987715	1.54141e+06	2.61276e+06	2.64656e+07
Intracellular	HILIC	Negative	IHNV723	3.2646e+06	0	0	0	1.01667e+07	1.34499e+07	1.97923e+07	1.04311e+07	3.08182e+06	9.03828e+06	3.20435e+06	281923	8.61466e+06	8.69388e+06	8.8959e+06	6.99828e+06	1.85689e+07	9.39958e+06	2.74968e+06	1.28065e+07	681717	1.14353e+07	7.15267e+06	5.75479e+06	5.99449e+06	5.99449e+06	.	7.27014e+06	5.90604e+06	6.1024e+06	.	5.71721e+06	5.70519e+06	5.81437e+06	8.22494e+06	1.13195e+07	1.39734e+07	9.47522e+06	3.49586e+06	1.33417e+07	1.72921e+06	7.21992e+06	8.26032e+06	1.10501e+07
Intracellular	HILIC	Negative	IHNV724	0	1.68661e+06	1.95115e+06	954304	3.25616e+07	1.3466e+06	3.66026e+06	2.06733e+06	769133	1.65657e+06	230731	823861	2.48251e+06	7.94098e+06	6.35959e+07	3.34899e+07	4.35257e+07	1.72807e+07	9.02056e+06	1.59258e+07	8.46057e+06	1.8634e+07	1.25156e+07	4.85265e+07	2.61681e+06	2.61681e+06	.	2.14478e+06	2.10956e+06	2.15454e+06	.	2.22628e+06	2.14787e+06	1.99073e+06	1.11942e+07	3.13108e+06	6.31559e+06	1.13642e+06	1.02673e+06	4.43526e+06	940454	1.44497e+06	2.47105e+06	2.46923e+07
Intracellular	HILIC	Negative	IHNV725	510942	3105.41	0	0	1.9383e+07	1.33496e+07	1.45755e+07	1.98406e+07	7.87809e+06	2.64698e+07	1.92708e+07	2.54348e+07	2.57482e+07	2.30637e+07	1.48152e+07	1.9151e+07	2.23189e+07	1.75093e+07	8.31471e+06	3.06925e+07	2.63076e+07	2.41636e+07	2.41968e+07	3.09124e+07	8.50693e+06	8.50693e+06	.	1.10807e+07	1.964e+07	9.79596e+06	.	1.84661e+07	1.11979e+07	1.76027e+07	2.21222e+07	1.39277e+07	2.2911e+07	1.89773e+07	5.09729e+06	2.07561e+07	1.81263e+07	2.69853e+07	2.68765e+07	1.15553e+07
Intracellular	HILIC	Negative	IHNV726	1.04751e+06	2.12794e+06	648611	1.19526e+06	1.00898e+07	1.65018e+07	1.06395e+07	1.16828e+07	3.48486e+06	1.5045e+07	1.36019e+07	1.62044e+07	1.59932e+07	1.316e+07	9.65197e+06	1.38225e+07	8.74972e+06	9.64425e+06	3.36499e+06	1.67563e+07	1.55368e+07	1.31596e+07	1.33779e+07	9.61096e+06	2.30963e+07	2.30963e+07	.	1.56806e+07	1.72882e+07	1.2541e+07	.	1.31528e+07	1.3635e+07	1.37801e+07	1.75126e+07	7.29714e+06	1.08987e+07	1.20303e+07	4.78354e+06	1.31544e+07	1.69959e+07	1.53429e+07	1.7011e+07	9.66359e+06
Intracellular	HILIC	Negative	IHNV727	150535	580452	522530	299400	1.10675e+06	280912	2.19412e+06	5.88933e+06	303767	1.85565e+06	261354	321538	5.00532e+06	3.98296e+06	211087	217976	133798	2.58744e+06	5.90363e+06	1.55117e+06	496005	5.74473e+06	4.14075e+06	503544	419354	419354	.	353884	358736	352392	.	352762	326104	324366	274952	348652	3.05088e+06	4.15852e+06	3.50664e+06	5.57247e+06	1.13216e+06	954279	4.66797e+06	1.60648e+06
Intracellular	HILIC	Negative	IHNV728	312126	711740	603764	287225	7.0623e+06	4.33113e+06	1.05712e+07	3.00428e+07	3.98734e+06	1.00436e+07	4.06444e+06	2.02262e+06	1.45207e+07	2.30774e+07	8.72089e+06	2.98527e+06	1.61989e+07	7.15311e+06	6.2085e+06	1.46107e+07	6.40992e+06	1.32306e+07	1.08277e+07	1.072e+07	1.57158e+06	1.57158e+06	.	2.47267e+06	2.03154e+06	1.74676e+06	.	1.77651e+06	1.69359e+06	1.60909e+06	3.4695e+06	3.79633e+06	9.74487e+06	1.64133e+07	5.82314e+06	1.00106e+07	1.90497e+07	8.8855e+06	7.57081e+06	1.04057e+07
Intracellular	HILIC	Negative	IHNV729	496407	731184	599119	397983	6.78488e+06	2.54196e+06	4.92356e+06	2.27927e+06	4.08775e+06	1.11846e+06	3.68212e+06	387698	1.12538e+06	2.34919e+06	5.28933e+06	5.60028e+06	4.81302e+06	8.67544e+06	5.05149e+06	1.08454e+06	461864	2.79247e+06	1.08201e+06	1.19389e+07	415260	415260	.	520361	340961	335063	.	350393	323073	356318	3.83279e+06	1.46142e+07	4.56837e+06	3.85381e+06	4.43719e+06	3.98025e+06	648697	825755	1.49273e+06	6.3805e+06
Intracellular	HILIC	Negative	IHNV730	99407	7.09156e+06	5.91888e+06	3.52188e+06	1.22948e+07	1.45043e+07	2.19572e+07	1.21309e+07	3.01615e+06	9.16269e+06	2.52737e+06	2.98605e+06	9.24126e+06	9.02848e+06	1.00507e+07	8.11127e+06	2.09023e+07	1.07036e+07	2.94676e+06	1.44886e+07	1.63157e+06	1.25596e+07	7.00859e+06	4.23194e+06	6.52887e+06	6.52887e+06	.	7.98285e+06	6.75481e+06	6.21626e+06	.	6.62217e+06	6.13073e+06	6.22365e+06	9.17069e+06	1.15884e+07	1.50433e+07	1.00789e+07	3.55014e+06	1.36834e+07	2.15395e+06	5.77712e+06	9.33626e+06	9.87025e+06
Intracellular	HILIC	Negative	IHNV731	1.60982e+06	1.19999e+06	936518	695314	2.24566e+07	6.49908e+06	1.42596e+07	3.24703e+07	1.09947e+07	1.04145e+07	4.37077e+06	2.9347e+06	2.37257e+07	2.57353e+07	9.99711e+06	7.04007e+06	1.53182e+07	1.29435e+07	1.29623e+07	9.81898e+06	5.0764e+06	1.75419e+07	1.25788e+07	1.44719e+07	1.62633e+06	1.62633e+06	.	2.86171e+06	1.04418e+06	1.19063e+06	.	1.24101e+06	1.25014e+06	940461	6.6426e+06	1.44591e+07	1.84062e+07	1.98001e+07	1.3569e+07	1.5658e+07	4.73865e+06	1.21035e+07	1.83201e+07	3.05295e+07
Intracellular	HILIC	Negative	IHNV732	2.168e+06	2.7957e+06	2.36767e+06	1.7061e+06	2.44093e+07	7.12736e+06	1.50695e+07	4.14913e+07	1.13951e+07	1.07631e+07	4.99271e+06	3.42818e+06	2.72004e+07	2.93453e+07	1.1798e+07	9.85535e+06	1.60436e+07	1.33343e+07	1.40619e+07	8.38172e+06	5.7341e+06	1.964e+07	1.44838e+07	1.43663e+07	2.21704e+06	2.21704e+06	.	3.20233e+06	1.6133e+06	1.73091e+06	.	1.72348e+06	1.78342e+06	1.50685e+06	9.15563e+06	1.5326e+07	2.06438e+07	2.21824e+07	1.41039e+07	1.93771e+07	2.65104e+06	1.16126e+07	2.01902e+07	3.33481e+07
Intracellular	HILIC	Negative	IHNV733	5.67407e+06	9.12846e+06	8.60622e+06	6.26171e+06	5.74383e+06	6.19532e+06	5.95134e+06	5.86627e+06	4.87581e+06	6.04484e+06	6.03494e+06	5.60039e+06	5.82489e+06	6.10129e+06	3.8748e+06	5.93091e+06	6.25519e+06	5.50842e+06	5.94309e+06	5.08985e+06	5.53794e+06	5.89655e+06	5.77798e+06	3.66017e+06	7.00453e+06	7.00453e+06	.	4.67298e+06	6.78725e+06	5.98636e+06	.	6.02179e+06	5.59265e+06	5.69129e+06	6.0711e+06	5.81163e+06	5.76991e+06	4.51147e+06	3.80119e+06	5.80842e+06	5.53041e+06	4.86599e+06	5.61434e+06	6.09775e+06
Intracellular	HILIC	Negative	IHNV734	2.57376e+06	1.22875e+07	1.13894e+07	6.87968e+06	4.18939e+06	4.60989e+06	4.62041e+06	4.38451e+06	4.56161e+06	4.79108e+06	4.63057e+06	4.33214e+06	4.52501e+06	5.05226e+06	5.02532e+06	4.88875e+06	4.33807e+06	4.09601e+06	5.2082e+06	5.11397e+06	4.38273e+06	4.87804e+06	4.892e+06	5.55071e+06	5.15729e+06	5.15729e+06	.	4.79996e+06	4.24612e+06	4.5762e+06	.	4.36407e+06	4.25972e+06	4.41568e+06	4.66339e+06	4.32918e+06	4.29034e+06	4.71649e+06	5.36787e+06	4.35721e+06	5.49743e+06	4.94728e+06	4.60449e+06	5.06681e+06
Intracellular	HILIC	Negative	IHNV735	12904.3	2182.18	0	0	1.52098e+06	601396	3.55889e+06	3.48099e+06	968060	3.24919e+06	405649	141370	2.10934e+06	983421	1.25823e+06	346398	6.22522e+06	95857.5	704348	3.75233e+06	1.37602e+06	3.09623e+06	4.36476e+06	615717	3792.33	3792.33	.	232094	4466.03	19418.4	.	58244.5	39954.5	5878.86	590765	652370	5.0581e+06	1.68162e+06	667092	3.74586e+06	1.0486e+06	2.71819e+06	2.3548e+06	801222
Intracellular	HILIC	Negative	IHNV736	990534	0	0	49387.2	9.68641e+06	4.02405e+06	5.80323e+06	8.04542e+06	997237	6.05134e+06	3.78875e+06	855008	5.57685e+06	6.06534e+06	7.88254e+06	3.46199e+06	4.5598e+06	7.8944e+06	2.14674e+06	4.96784e+06	3.5457e+06	5.54367e+06	3.81872e+06	5.19727e+06	910367	910367	.	666988	880863	913938	.	784821	755606	738184	6.39518e+06	7.58242e+06	5.82513e+06	9.01356e+06	1.84069e+06	6.86347e+06	6.44474e+06	7.4151e+06	5.60058e+06	7.26551e+06
Intracellular	HILIC	Negative	IHNV737	1.69499e+07	3.73511e+06	2.53724e+06	669371	1.46933e+07	1.26396e+07	2.07001e+07	2.03792e+07	1.19576e+07	1.15954e+07	1.23489e+07	6.04543e+06	2.55169e+07	2.04924e+07	2.25917e+07	7.63507e+06	1.5993e+07	1.47228e+07	1.37156e+07	3.24251e+07	7.59567e+06	2.2466e+07	1.00709e+07	2.16756e+07	1.46903e+07	1.46903e+07	.	9.80175e+06	7.81701e+06	6.81284e+06	.	5.28079e+06	5.26116e+06	5.22184e+06	1.05697e+07	1.14772e+07	1.89135e+07	2.83755e+07	1.62472e+07	1.31842e+07	1.81021e+07	2.07729e+07	9.24458e+06	1.96458e+07
Intracellular	HILIC	Negative	IHNV738	1.05395e+06	1.06119e+06	875719	458368	1.13812e+08	2.57653e+06	2.46817e+07	4.82424e+07	3.15874e+06	1.21272e+07	2.7748e+06	922274	1.04126e+07	1.89581e+07	2.38522e+07	4.38407e+06	1.32999e+08	3.85759e+07	2.59346e+07	1.24564e+07	8.27698e+06	4.23665e+07	1.34534e+07	2.58604e+07	787748	787748	.	1.01722e+06	788264	651852	.	778520	708788	729184	6.19676e+06	1.27175e+07	3.41095e+07	3.21095e+07	9.63388e+06	2.1559e+07	1.1146e+07	7.74026e+06	1.00257e+07	3.60023e+07
Intracellular	HILIC	Negative	IHNV739	206582	931862	312233	0	1.75975e+08	1.66836e+07	5.62789e+07	4.18487e+07	2.57487e+07	2.18927e+07	7.51444e+06	6685.78	6.82924e+07	1.45529e+08	1.47685e+08	3.51551e+07	1.91917e+08	3.7847e+07	1.34281e+08	4.35699e+07	1.09754e+07	5.25817e+07	3.60263e+07	2.33433e+08	79028	79028	.	160178	70751.2	42051.3	.	28458.3	31298.4	20127.2	2.82632e+07	9.0305e+07	3.44238e+07	4.25745e+07	1.02655e+08	4.45463e+07	1.92199e+07	1.24191e+07	6.14711e+07	2.33075e+08
Intracellular	HILIC	Negative	IHNV740	0	159384	7976.01	0	821408	1.61952e+06	744815	527270	362234	437060	669526	331252	657784	552527	1.25578e+06	611505	727387	369270	516511	616054	679759	465712	412658	307707	986203	986203	.	925771	1.01743e+06	1.00821e+06	.	1.09966e+06	936227	1.12117e+06	611351	772354	540597	410912	490837	407378	629883	670256	840483	465436
Intracellular	HILIC	Negative	IHNV741	3476.46	1.74969e+06	1.94188e+06	1.36272e+06	8.7069e+06	5.74571e+06	7.36074e+06	6.62133e+06	4.46407e+06	5.20036e+06	2.77662e+06	1.3848e+06	3.07315e+06	4.02321e+06	4.48675e+06	3.02042e+06	7.05533e+06	6.54512e+06	5.25278e+06	5.88484e+06	2.95955e+06	3.72525e+06	3.84606e+06	1.47157e+06	4.44102e+06	4.44102e+06	.	4.1132e+06	4.38869e+06	3.83177e+06	.	4.08364e+06	3.9266e+06	4.11274e+06	1.97524e+06	5.59851e+06	5.26432e+06	8.97459e+06	3.75935e+06	4.12353e+06	4.18323e+06	1.59606e+06	3.66359e+06	8.24118e+06
Intracellular	HILIC	Negative	IHNV742	215053	5.63268e+07	5.63143e+07	4.59114e+07	2.66815e+07	3.22158e+07	2.80546e+07	2.61846e+07	2.70924e+07	2.93864e+07	3.37508e+07	3.53548e+07	3.12847e+07	3.04137e+07	2.91128e+07	3.2937e+07	2.62232e+07	2.75642e+07	2.17935e+07	3.21258e+07	3.33174e+07	3.03156e+07	3.11783e+07	3.28745e+07	4.16309e+07	4.16309e+07	.	3.72691e+07	3.90842e+07	3.81218e+07	.	3.76359e+07	3.52841e+07	3.80982e+07	1.8011e+07	3.00615e+07	2.7609e+07	2.64252e+07	2.55773e+07	2.72633e+07	3.2008e+07	3.42643e+07	3.16653e+07	2.77005e+07
Intracellular	HILIC	Negative	IHNV743	0	2.72969e+06	2.78438e+06	2.0803e+06	9.82647e+06	7.92165e+06	1.66818e+07	8.91677e+06	2.16307e+07	6.72633e+06	3.90753e+06	3.7298e+06	5.65312e+06	9.71659e+06	7.94515e+06	1.15461e+07	1.55585e+07	6.0829e+06	3.44306e+07	1.10072e+07	4.58012e+06	4.43252e+06	7.39051e+06	4.38173e+06	4.20186e+06	4.20186e+06	.	4.19388e+06	4.50648e+06	4.55921e+06	.	4.8624e+06	4.97834e+06	5.27061e+06	3.72258e+06	1.33966e+07	1.43416e+07	7.78911e+06	2.49818e+07	1.82237e+07	6.01447e+06	4.29847e+06	3.32431e+06	7.38734e+06
Intracellular	HILIC	Negative	IHNV744	0	4.87858e+06	5.17144e+06	3.62839e+06	3.07646e+07	3.51084e+07	1.41486e+07	3.21806e+07	3.35113e+07	3.29269e+07	1.26084e+07	3.60227e+06	2.62289e+07	9.2127e+06	2.10337e+07	2.8591e+06	2.91568e+07	2.49911e+07	3.77825e+07	4.77885e+07	1.83962e+07	1.95962e+07	3.45871e+07	6.30837e+06	1.4184e+07	1.4184e+07	.	1.47448e+07	1.64701e+07	1.50411e+07	.	1.41544e+07	1.38857e+07	1.57691e+07	3.27187e+06	1.10839e+07	1.32304e+07	3.84161e+07	2.93878e+07	7.75682e+06	2.75841e+07	4.13139e+06	1.64656e+07	7.79964e+06
Intracellular	HILIC	Negative	IHNV745	493356	6.15225e+06	6.42009e+06	4.67475e+06	2.57051e+07	3.22338e+07	1.73375e+07	2.74741e+07	1.72464e+06	2.30417e+07	1.17243e+07	5.56856e+06	2.23388e+07	9.11224e+06	1.63626e+07	5.0915e+06	2.51247e+07	2.47531e+07	3.8846e+07	4.265e+07	1.73174e+07	1.85806e+07	3.23145e+07	3.93857e+06	1.29425e+07	1.29425e+07	.	1.32485e+07	1.30199e+07	1.34325e+07	.	1.33373e+07	1.31252e+07	1.31079e+07	4.82787e+06	3.49163e+06	1.65403e+07	3.98893e+07	2.05649e+07	1.15189e+07	2.57796e+07	5.5598e+06	1.55158e+07	1.39608e+07
Intracellular	HILIC	Negative	IHNV746	1.6769e+06	0	3525.5	32403	2.18241e+07	9.68208e+06	1.6459e+07	1.44362e+07	3.94819e+06	2.92133e+07	1.56172e+07	2.81437e+07	2.90769e+07	2.48988e+07	2.70108e+07	2.2166e+07	2.44988e+07	2.35852e+07	9.80941e+06	3.37448e+07	2.93026e+07	2.66684e+07	2.72753e+07	3.30692e+07	2.55797e+07	2.55797e+07	.	2.18549e+07	2.28607e+07	2.16006e+07	.	2.18158e+07	2.18447e+07	1.47256e+07	2.51046e+07	3.43054e+07	2.52287e+07	2.04961e+07	1.01351e+07	2.24105e+07	1.9748e+07	3.01759e+07	3.09485e+07	2.17358e+07
Intracellular	HILIC	Negative	IHNV747	985606	2.41641e+06	737574	1.34942e+06	1.09209e+07	1.77706e+07	1.18886e+07	1.29574e+07	3.60801e+06	1.64934e+07	1.59949e+07	1.67637e+07	1.77756e+07	1.43434e+07	1.03874e+07	1.33306e+07	9.39995e+06	1.17871e+07	5.97156e+06	1.88623e+07	1.73627e+07	1.48334e+07	1.44698e+07	1.01862e+07	2.51424e+07	2.51424e+07	.	1.42417e+07	1.55306e+07	1.39821e+07	.	1.48163e+07	1.49138e+07	1.53932e+07	1.92219e+07	7.90784e+06	1.18541e+07	1.29826e+07	6.35855e+06	1.41646e+07	1.8836e+07	1.66484e+07	1.87019e+07	1.08802e+07
Intracellular	HILIC	Negative	IHNV748	17677.1	2.58418e+06	2.11075e+06	588618	8.15934e+07	2.0225e+07	1.94036e+07	1.44884e+07	475141	9.84995e+06	1.31024e+06	757675	4.66101e+06	7.57687e+06	7.96717e+07	2.69897e+07	6.83856e+07	3.42537e+06	1.2615e+06	9.22413e+06	8.44407e+06	7.17507e+06	7.47098e+06	989441	3.77954e+07	3.77954e+07	.	3.5708e+07	3.40494e+07	3.53319e+07	.	3.7145e+07	3.72469e+07	3.52966e+07	4.59761e+07	4.39947e+06	3.82409e+07	6.12179e+06	767005	7.35131e+06	6.34045e+06	3.62601e+06	8.53635e+06	9.4778e+06
Intracellular	HILIC	Negative	IHNV749	113262	0	0	4390.35	3.46277e+06	1.01277e+06	2.55637e+06	4.26329e+06	1.31373e+06	1.87731e+06	764729	133253	2.37059e+06	3.40082e+06	2.31811e+06	1.30511e+06	3.0128e+06	2.69629e+06	2.82218e+06	2.00322e+06	1.20309e+06	3.00996e+06	1.99531e+06	2.96288e+06	67988	67988	.	105832	60345	64980.1	.	104832	128000	83178.2	1.20019e+06	2.43909e+06	2.87143e+06	3.18965e+06	1.95569e+06	5.26354e+06	2.16161e+06	1.92213e+06	2.19602e+06	4.34383e+06
Intracellular	HILIC	Negative	IHNV750	0	3.02196e+06	2.85042e+06	3.98824e+06	1.22306e+06	2.00873e+06	1.35485e+06	892275	1.64932e+06	1.32385e+06	2.69121e+06	1.18618e+06	1.69578e+06	2.20999e+06	1.76001e+06	1.89392e+06	955796	1.48522e+06	642298	1.66333e+06	1.48441e+06	1.81587e+06	1.7197e+06	879752	1.16742e+06	1.16742e+06	.	1.0798e+06	2.46966e+06	1.16792e+06	.	2.40445e+06	1.17149e+06	2.52794e+06	1.13559e+06	1.61474e+06	1.04837e+06	1.11505e+06	1.59973e+06	1.59548e+06	1.22195e+06	2.16567e+06	1.27837e+06	731760
Intracellular	HILIC	Negative	IHNV751	0	442759	531927	681954	2.29025e+06	3.38035e+06	1.37664e+06	2.32537e+06	2.06019e+06	2.0522e+06	1.22551e+06	735870	2.31828e+06	1.19815e+06	1.44612e+06	788253	1.66535e+06	2.28609e+06	1.86373e+06	4.15164e+06	1.88079e+06	1.81674e+06	2.95838e+06	473794	1.33994e+06	1.33994e+06	.	1.44896e+06	1.6123e+06	1.33543e+06	.	1.46432e+06	1.18883e+06	1.35689e+06	512055	868002	1.19865e+06	3.95862e+06	1.41461e+06	700707	2.47605e+06	619838	1.76523e+06	1.07038e+06
Intracellular	HILIC	Negative	IHNV752	0	0	0	0	3.29715e+06	978151	6.59507e+06	6.17813e+06	1.76637e+06	5.75036e+06	764189	452824	4.01724e+06	1.93046e+06	3.06807e+06	790807	1.04116e+07	249303	1.58543e+06	6.85957e+06	3.24883e+06	5.01918e+06	7.3528e+06	1.01938e+06	294685	294685	.	215606	284090	281918	.	437864	449001	148414	1.2929e+06	1.17675e+06	9.64708e+06	3.07071e+06	1.37513e+06	7.84417e+06	2.62522e+06	2.80233e+06	4.93216e+06	1.51063e+06
Intracellular	HILIC	Negative	IHNV753	4.4e+06	2.34147e+06	2.21622e+06	1.45987e+06	7.71784e+08	5.81942e+06	1.15879e+09	2.33165e+08	1.35442e+07	1.10549e+08	2.63914e+06	2.58944e+06	8.01175e+07	1.88237e+08	5.61347e+06	5.02732e+06	1.41188e+07	9.00144e+07	3.72585e+07	3.06248e+08	5.3111e+06	1.71128e+07	6.98514e+06	1.42134e+07	2.60325e+06	2.60325e+06	.	3.95274e+06	2.2422e+06	2.28825e+06	.	2.16884e+06	2.24731e+06	2.05859e+06	4.69688e+06	1.04218e+08	7.24426e+08	1.77964e+08	1.63131e+08	3.5226e+08	3.97283e+07	4.34603e+06	1.53066e+07	2.03394e+07
Intracellular	HILIC	Negative	IHNV754	14912.7	8.17334e+06	6.75902e+06	4.58911e+06	4.04639e+06	4.10348e+06	4.11251e+06	4.75162e+06	4.04975e+06	7.29949e+06	5.06149e+06	4.30447e+06	1.33258e+07	9.2365e+06	4.17939e+06	4.31834e+06	4.34691e+06	4.17387e+06	4.38442e+06	1.8712e+07	5.08334e+06	5.27902e+06	9.15827e+06	7.70585e+06	6.52984e+06	6.52984e+06	.	5.68428e+06	6.9493e+06	6.25751e+06	.	7.1059e+06	7.30501e+06	5.90767e+06	4.48764e+06	4.09424e+06	4.2541e+06	3.56712e+06	4.77373e+06	5.85123e+06	6.42271e+06	6.70847e+06	5.94661e+06	8.41762e+06
Intracellular	HILIC	Negative	IHNV755	2.3951e+06	1.37779e+06	1.37731e+06	851248	8.41058e+06	3.59675e+06	1.50433e+07	1.18898e+07	2.29095e+06	7.45428e+06	1.91339e+06	1.64826e+06	1.81314e+07	1.86297e+07	6.75508e+06	6.881e+06	1.75428e+07	8.92965e+06	6.24099e+06	1.13168e+07	4.26875e+06	2.07037e+07	1.80592e+07	6.12293e+06	1.9628e+06	1.9628e+06	.	1.57473e+06	1.60954e+06	1.61223e+06	.	1.46477e+06	1.46756e+06	1.42556e+06	1.20278e+06	6.56644e+06	1.35261e+07	9.94592e+06	5.63662e+06	1.66541e+07	7.26552e+06	9.2881e+06	1.59492e+07	2.24051e+07
Intracellular	HILIC	Negative	IHNV756	538063	0	0	48084.2	4.88845e+07	1.50222e+08	1.20273e+08	1.99244e+08	163748	1.33541e+08	7.0757e+07	1.28899e+07	1.45779e+08	9.30122e+07	8.85184e+07	2.75512e+07	1.42165e+08	1.94722e+08	370686	2.00373e+08	9.24023e+07	1.32567e+08	1.91295e+08	2.31723e+07	3.36529e+07	3.36529e+07	.	3.9595e+07	3.28738e+07	3.28508e+07	.	3.15735e+07	3.23203e+07	3.19919e+07	2.06739e+07	7.16671e+07	9.52504e+07	2.3872e+08	199400	7.93079e+07	1.61337e+08	2.59118e+07	1.04763e+08	2.45345e+08
Intracellular	HILIC	Negative	IHNV757	5.86132e+06	5.22437e+06	4.59992e+06	2.56631e+06	2.92395e+08	1.98773e+08	1.68215e+08	2.66642e+08	1.9698e+08	1.66871e+08	6.94313e+07	2.72402e+07	2.33523e+08	1.54018e+08	1.05319e+08	3.33728e+07	2.80748e+08	9.27202e+07	2.45881e+08	2.27663e+08	1.01593e+08	1.92764e+08	2.13067e+08	4.77132e+06	5.56034e+07	5.56034e+07	.	6.25644e+07	5.55368e+07	5.09444e+07	.	5.27027e+07	5.02953e+07	5.06242e+07	3.20237e+07	1.65201e+07	1.88893e+08	3.17444e+08	1.78827e+08	1.31408e+08	1.88195e+08	7.34802e+07	1.59614e+08	7.10937e+07
Intracellular	HILIC	Negative	IHNV758	602494	2.5923e+07	2.6322e+07	2.10536e+07	3.39189e+07	2.25433e+07	3.74046e+07	4.21504e+07	1.02205e+08	3.28435e+07	9.41623e+06	2.22008e+07	4.66026e+07	1.41355e+07	5.11658e+07	1.44996e+07	6.07201e+07	2.32322e+07	1.10094e+08	2.69988e+07	2.7712e+07	1.3043e+07	5.20406e+07	4.34753e+06	4.99031e+07	4.99031e+07	.	4.65525e+07	4.72629e+07	4.62392e+07	.	5.51149e+07	5.46563e+07	5.20227e+07	2.81683e+07	2.82424e+07	3.37895e+07	3.34667e+07	1.08704e+08	1.568e+07	2.83204e+07	7.27439e+07	2.42063e+07	3.08764e+07
Intracellular	HILIC	Negative	IHNV759	3.4786e+06	4.38076e+06	4.60027e+06	3.76538e+06	4.49023e+06	3.99449e+06	3.91804e+06	3.85866e+06	4.37976e+06	3.84087e+06	4.18349e+06	4.04784e+06	3.6218e+06	4.14542e+06	3.84502e+06	4.15395e+06	4.12911e+06	4.31129e+06	4.69247e+06	3.79757e+06	4.01092e+06	4.57326e+06	4.06196e+06	4.13863e+06	4.03495e+06	4.03495e+06	.	3.92435e+06	4.24802e+06	4.21174e+06	.	4.02183e+06	3.97152e+06	3.97053e+06	4.04593e+06	4.08908e+06	4.03171e+06	3.69272e+06	3.8488e+06	4.45407e+06	3.96919e+06	3.7269e+06	4.17493e+06	4.06317e+06
Intracellular	HILIC	Negative	IHNV760	409338	0	4671.67	4330.94	1.07672e+07	1.21839e+07	8.16354e+06	1.01656e+07	6.59819e+06	1.46695e+07	9.02827e+06	1.10121e+07	1.43279e+07	1.22419e+07	7.78617e+06	1.10597e+07	1.21911e+07	6.14536e+06	4.16123e+06	1.67761e+07	1.46871e+07	1.37367e+07	1.34784e+07	1.06684e+07	5.24892e+06	5.24892e+06	.	1.08576e+07	5.01249e+06	5.6859e+06	.	941042	1.09507e+07	4.80034e+06	1.14152e+07	1.73392e+07	8.80092e+06	6.79712e+06	4.62657e+06	1.12769e+07	9.73068e+06	1.03476e+07	1.5136e+07	9.84086e+06
Intracellular	HILIC	Negative	IHNV761	266645	1.1533e+06	183669	645243	5.33681e+06	6.90336e+06	6.05354e+06	6.2394e+06	3.62904e+06	8.43802e+06	8.41294e+06	8.50987e+06	8.84999e+06	7.15202e+06	5.04503e+06	3.74053e+06	4.73567e+06	5.8817e+06	1.93623e+06	9.26401e+06	8.67396e+06	7.50584e+06	7.52724e+06	4.96083e+06	1.23864e+07	1.23864e+07	.	8.45035e+06	7.73597e+06	7.6724e+06	.	7.6909e+06	7.60672e+06	7.98224e+06	9.19212e+06	4.1289e+06	5.96917e+06	6.61865e+06	2.68634e+06	7.25993e+06	9.24294e+06	3.88106e+06	9.5077e+06	5.4608e+06
Intracellular	HILIC	Negative	IHNV762	1.94754e+07	1.39333e+06	2.00653e+06	345425	60928.7	661740	241559	510383	212266	196095	315659	200085	497898	920248	945692	249939	415662	263708	82339.6	989350	248250	172527	172241	1.11953e+06	1.24391e+06	1.24391e+06	.	701946	441371	252117	.	142384	194487	260424	492797	284422	67157.6	664502	343038	10981	1.22112e+06	1.03106e+06	135683	318048
Intracellular	HILIC	Negative	IHNV763	205493	42642.7	37811.4	19151.9	1.41709e+07	8.64882e+06	2.36348e+07	1.62894e+07	1.51035e+07	1.00389e+07	5.59171e+06	1.03462e+06	1.08178e+07	2.22589e+07	1.36874e+07	1.53708e+07	4.00088e+07	1.44638e+07	3.23996e+07	1.01111e+07	5.72173e+06	2.92539e+07	1.33056e+07	7.70457e+06	668046	668046	.	1.94336e+06	517180	568266	.	682101	707209	438582	8.18812e+06	8.58045e+06	2.92088e+07	1.7938e+07	2.35649e+07	2.02106e+07	7.0844e+06	1.04434e+07	1.01973e+07	9.33695e+06
Intracellular	HILIC	Negative	IHNV764	3169.41	201321	86883.7	61824.9	2.66473e+06	650435	480773	203966	36981.6	77319.8	50049.7	72837.6	92432.3	1.06172e+06	1.77991e+06	426342	1.5483e+06	0	14505.6	214091	287198	1.36051e+06	129871	1.56615e+06	1.92802e+06	1.92802e+06	.	2.04751e+06	2.11384e+06	2.1944e+06	.	2.2108e+06	1.99523e+06	2.03508e+06	1.66393e+06	0	983954	3.17829e+06	185310	1.17106e+06	620339	34474.5	134019	0
Intracellular	HILIC	Negative	IHNV765	10509.8	965453	844230	644210	4.05751e+07	3.9637e+07	6.28124e+07	5.42952e+07	7.64355e+07	3.27373e+07	1.99001e+07	9.51738e+06	2.46567e+07	5.74554e+07	3.67694e+07	3.55551e+07	6.76149e+07	4.60494e+07	8.02062e+07	3.08389e+07	1.48191e+07	4.61933e+07	2.36843e+07	9.74339e+06	2.34925e+07	2.34925e+07	.	2.80897e+07	2.3581e+07	2.32256e+07	.	2.27322e+07	2.29665e+07	2.31251e+07	2.73362e+07	1.55122e+07	4.93951e+07	5.88767e+07	1.19991e+08	3.98257e+07	1.23076e+07	3.4266e+07	2.29732e+07	1.8063e+07
Intracellular	HILIC	Negative	IHNV766	11570.4	439398	421720	295981	709032	2.16844e+06	2.87584e+06	4.22532e+06	86338.6	1.75772e+06	1.24053e+06	513036	1.32721e+06	2.46785e+06	1.19082e+06	3.55948e+06	3.19387e+06	3.81995e+06	232613	2.08136e+06	592373	1.07851e+06	1.2043e+06	1.34428e+06	1.35932e+06	1.35932e+06	.	1.46529e+06	1.18458e+06	1.36095e+06	.	1.36876e+06	1.27685e+06	1.31295e+06	1.23082e+06	7.70816e+06	2.14193e+06	0	98856.5	2.26806e+06	977896	1.5604e+06	1.61279e+06	5.54284e+06
Intracellular	HILIC	Negative	IHNV767	387328	1.72786e+06	1.41103e+06	924259	2.06911e+07	1.92807e+07	1.49303e+07	2.7766e+07	1.43124e+07	1.47163e+07	5.73243e+06	2.47528e+06	1.64333e+07	1.77923e+07	9.33167e+06	2.89918e+06	2.21902e+07	1.11075e+07	2.32408e+07	2.16054e+07	9.24911e+06	1.77405e+07	2.34954e+07	576914	5.47698e+06	5.47698e+06	.	5.73388e+06	4.70899e+06	4.77987e+06	.	4.59019e+06	4.98689e+06	4.62966e+06	2.36207e+06	1.34434e+06	1.79798e+07	2.99229e+07	1.68715e+07	1.09121e+07	1.82523e+07	6.88927e+06	1.34601e+07	6.3888e+06
Intracellular	HILIC	Negative	IHNV768	61572.5	2.63536e+06	2.71819e+06	2.24404e+06	3.70967e+06	2.515e+06	3.94558e+06	4.47904e+06	1.10694e+07	3.35685e+06	990752	2.20526e+06	5.10407e+06	1.59096e+06	5.37511e+06	1.45047e+06	6.23799e+06	1.97195e+06	1.10948e+07	3.0198e+06	2.92545e+06	1.98758e+06	5.38336e+06	447666	5.09021e+06	5.09021e+06	.	4.85463e+06	4.99562e+06	4.64726e+06	.	5.6017e+06	5.8735e+06	5.38559e+06	2.93055e+06	3.04928e+06	3.56757e+06	3.44035e+06	1.14787e+07	1.64385e+06	2.97223e+06	7.8103e+06	2.59086e+06	2.34501e+06
Intracellular	HILIC	Negative	IHNV769	0	0	540263	4.2698e+06	4.28076e+06	3.84756e+06	2.31154e+06	894867	1.526e+06	741619	648089	5.12758e+06	1.81306e+06	1.0844e+06	2.81105e+06	7.22816e+06	1.73853e+06	4.0362e+06	986737	1.42452e+06	3.98295e+06	603018	233365	2.01032e+06	3.02374e+06	3.02374e+06	.	4.24602e+06	2.89241e+06	1.21921e+06	.	6.38985e+06	7.08046e+06	7.31181e+06	3.29357e+06	5.054e+06	1.54203e+06	1.24485e+06	3.49383e+06	1.48291e+06	908986	2.14308e+06	3.47916e+06	850482
Intracellular	HILIC	Negative	IHNV770	8.51824e+07	1.86298e+07	1.24243e+07	1.00634e+07	9.40656e+06	1.09935e+07	1.13584e+07	1.06609e+07	1.09339e+07	1.00088e+07	1.03144e+07	1.0653e+07	1.02802e+07	1.07563e+07	1.14435e+07	9.95755e+06	1.11166e+07	1.06823e+07	1.02359e+07	1.1396e+07	1.05083e+07	1.05598e+07	1.03263e+07	1.13486e+07	1.21914e+07	1.21914e+07	.	1.08175e+07	1.02811e+07	1.0785e+07	.	9.44465e+06	1.01702e+07	1.08429e+07	1.14595e+07	1.06911e+07	1.00844e+07	1.08258e+07	1.00992e+07	9.9725e+06	1.09852e+07	1.10959e+07	9.97589e+06	1.05386e+07
Intracellular	HILIC	Negative	IHNV771	5.91724e+07	1.88431e+07	8.73117e+06	8.57037e+06	8.27713e+06	8.9145e+06	7.72376e+06	8.541e+06	8.56015e+06	8.64194e+06	9.00904e+06	8.0078e+06	8.57697e+06	7.94925e+06	7.61828e+06	8.41285e+06	7.72246e+06	7.86515e+06	8.87529e+06	8.0422e+06	7.71347e+06	7.66533e+06	8.09627e+06	7.65941e+06	8.18245e+06	8.18245e+06	.	8.71815e+06	8.8111e+06	9.40211e+06	.	8.32293e+06	8.60198e+06	8.03108e+06	8.27407e+06	8.49872e+06	8.99066e+06	8.64279e+06	8.18429e+06	8.0493e+06	8.3535e+06	8.28904e+06	7.82125e+06	8.40805e+06
Intracellular	HILIC	Negative	IHNV772	3.91113e+07	3.79688e+07	3.92392e+07	1.49346e+07	5.7755e+07	3.79273e+07	8.75428e+07	8.89727e+07	3.98715e+07	4.63912e+07	3.18287e+07	3.41564e+07	5.60121e+07	5.02067e+07	6.72903e+07	4.19618e+07	2.06323e+08	3.10947e+07	2.95862e+07	4.48054e+07	2.88542e+07	4.07569e+07	3.63577e+07	4.36688e+07	5.06265e+07	5.06265e+07	.	3.91607e+07	4.55965e+07	4.50425e+07	.	4.02738e+07	3.60689e+07	4.064e+07	3.46519e+07	6.02835e+07	8.97966e+07	6.55824e+07	4.44578e+07	5.48217e+07	4.18226e+07	3.9183e+07	5.17005e+07	5.06568e+07
Intracellular	HILIC	Negative	IHNV773	20271.7	1.35238e+07	1.00636e+07	4.82646e+06	1.70961e+08	1.06725e+08	1.18879e+08	2.11677e+08	3.12819e+08	1.31619e+08	3.78951e+07	7.65418e+07	1.43763e+08	2.05714e+08	1.31216e+08	8.49e+07	1.32645e+08	1.62738e+08	1.85336e+08	1.43973e+08	3.71617e+07	1.57387e+08	9.67697e+07	1.80225e+08	1.35164e+08	1.35164e+08	.	1.31615e+08	1.36373e+08	1.3149e+08	.	1.3818e+08	1.35e+08	1.34074e+08	1.34329e+08	1.02337e+08	1.27089e+08	1.86945e+08	2.48615e+08	1.42371e+08	4.00337e+07	1.75363e+08	1.69006e+08	2.14903e+08
Intracellular	HILIC	Negative	IHNV774	3.47865e+06	5.87956e+06	7.18559e+06	7.60394e+06	3.36166e+07	1.05066e+07	5.55836e+07	6.61728e+07	1.55861e+07	2.73838e+07	6.41434e+06	7.22326e+06	3.76609e+07	2.79516e+07	3.83329e+07	1.75586e+07	1.71617e+08	1.40472e+07	1.27691e+07	1.87522e+07	1.03577e+07	2.25784e+07	1.89949e+07	1.8287e+07	9.15009e+06	9.15009e+06	.	7.95592e+06	8.4246e+06	8.41785e+06	.	8.34184e+06	8.12506e+06	8.30308e+06	6.38273e+06	3.92875e+07	6.33911e+07	4.54312e+07	2.17632e+07	3.62573e+07	1.96084e+07	1.31757e+07	3.51959e+07	3.10951e+07
Intracellular	HILIC	Negative	IHNV775	12772.9	6.67118e+06	5.00986e+06	2.32304e+06	1.34273e+07	8.31793e+06	1.06014e+07	1.52966e+07	2.85478e+07	1.05963e+07	5.07109e+06	6.27494e+06	9.97104e+06	4.42457e+06	1.42652e+07	3.76068e+06	8.3285e+06	9.90421e+06	1.65409e+07	1.01294e+07	8.13307e+06	6.72249e+06	6.38883e+06	6.99177e+06	1.92414e+08	1.92414e+08	.	1.65279e+08	1.7136e+08	1.64276e+08	.	1.81477e+08	1.7189e+08	1.64297e+08	1.29283e+07	1.04426e+07	1.30825e+07	9.27934e+06	2.24864e+07	3.96485e+06	6.66884e+06	7.41331e+06	9.54637e+06	1.3749e+06
Intracellular	HILIC	Negative	IHNV776	9.03326e+06	8.17434e+06	4.97079e+06	3.66588e+06	4.58263e+07	5.33299e+07	4.26673e+07	4.47191e+07	9.41565e+06	4.57626e+07	2.06898e+07	6.18338e+06	5.35028e+07	3.70655e+07	3.39947e+07	1.25562e+07	4.60417e+07	7.02982e+07	2.72578e+07	7.52647e+07	3.23139e+07	4.42149e+07	6.35294e+07	2.54749e+07	5.42777e+06	5.42777e+06	.	6.65087e+06	4.10042e+06	3.75084e+06	.	3.77974e+06	3.9846e+06	3.86911e+06	1.08921e+07	8.95121e+07	4.04382e+07	7.62516e+07	1.29067e+07	3.28383e+07	5.82743e+07	1.64912e+07	3.89705e+07	1.07681e+08
Intracellular	HILIC	Negative	IHNV777	115863	9.85392e+06	7.18894e+06	3.59258e+06	438077	1.04103e+07	276810	5.77568e+06	4.38379e+06	5.96253e+06	5.6966e+06	4.94127e+06	5.32162e+06	1.82938e+06	6.26081e+06	3.0748e+06	955088	2.26388e+07	4.49267e+06	1.10165e+07	5.90627e+06	4.53182e+06	4.95265e+06	6.09022e+06	8.68131e+06	8.68131e+06	.	7.54564e+06	7.39482e+06	7.37008e+06	.	6.05347e+06	6.67703e+06	6.83302e+06	4.81911e+06	1.38586e+07	2.76966e+06	4.9907e+06	3.0542e+06	324029	5.7665e+06	1.66448e+06	4.38055e+06	0
Intracellular	HILIC	Negative	IHNV778	7732.93	1.21698e+07	7.28047e+06	6.94136e+06	2.98597e+06	6.4839e+06	6.57744e+06	7.32168e+06	6.14041e+06	6.09493e+06	5.92372e+06	5.49251e+06	6.46441e+06	7.37535e+06	6.87337e+06	5.55559e+06	6.60422e+06	5.65999e+06	5.84134e+06	7.85431e+06	5.79916e+06	5.84107e+06	5.91292e+06	6.84001e+06	7.84175e+06	7.84175e+06	.	6.5364e+06	6.08046e+06	5.83346e+06	.	5.68746e+06	5.39861e+06	5.38828e+06	6.02705e+06	5.5621e+06	5.62845e+06	6.91778e+06	6.4947e+06	5.66056e+06	7.03579e+06	6.69159e+06	5.51762e+06	6.31467e+06
Intracellular	HILIC	Negative	IHNV779	30338	2.66191e+07	1.38533e+07	7.91656e+06	1.72369e+08	1.08282e+08	1.20089e+08	2.1e+08	3.06409e+08	1.34502e+08	4.06968e+07	7.98795e+07	1.45045e+08	2.09568e+08	1.31995e+08	8.87557e+07	1.33472e+08	1.67446e+08	1.78394e+08	1.44793e+08	3.95304e+07	1.61296e+08	9.87993e+07	1.8979e+08	1.32773e+08	1.32773e+08	.	1.28132e+08	1.34635e+08	1.30269e+08	.	1.34657e+08	1.31816e+08	1.31846e+08	1.38278e+08	1.06312e+08	1.29659e+08	1.8763e+08	2.37279e+08	1.46621e+08	4.22302e+07	1.77824e+08	1.73004e+08	2.21367e+08
Intracellular	HILIC	Negative	IHNV780	8.61083e+06	689181	0	0	5.9945e+07	3.62184e+07	6.68185e+07	5.46405e+07	1.24148e+06	6.77359e+06	4.77533e+06	372238	2.15968e+07	1.40942e+07	6.49875e+07	7.10374e+07	8.21659e+07	6.12569e+07	5.92717e+06	2.03704e+07	2.17109e+07	3.03896e+07	2.75088e+07	0	0	0	.	0	0	58784.7	.	56373.3	75896.9	0	7.85099e+06	0	5.50401e+07	5.66825e+07	2.29734e+06	2.4526e+07	4.61991e+06	1.05273e+07	1.88688e+07	4.46494e+06
Intracellular	HILIC	Negative	IHNV781	3.14385e+06	0	74497.5	1.1576e+06	1.35523e+08	1.30585e+08	9.89297e+07	1.15656e+08	3.18679e+07	9.21963e+07	4.84847e+07	9.13065e+06	1.05903e+08	5.95681e+07	7.64182e+07	3.02051e+07	9.93303e+07	1.81e+08	9.21189e+07	1.63113e+08	6.36085e+07	8.99631e+07	1.28259e+08	2.71898e+07	5.4354e+06	5.4354e+06	.	9.71256e+06	4.78382e+06	4.91068e+06	.	5.35154e+06	5.59014e+06	4.94622e+06	1.93855e+07	1.23656e+08	8.65058e+07	1.8915e+08	4.97497e+07	6.37993e+07	1.05887e+08	2.22307e+07	7.64697e+07	2.87221e+08
Intracellular	HILIC	Negative	IHNV782	0	0	0	440143	2.0185e+08	6.32157e+07	1.53868e+08	1.18448e+08	9.67543e+08	6.10469e+07	1.64814e+07	7.58631e+06	4.70315e+07	7.12079e+07	1.29448e+08	8.08556e+07	1.75099e+08	6.47104e+07	1.88037e+09	7.62586e+07	2.35513e+07	6.59238e+07	4.75735e+07	5.18055e+07	1.71452e+07	1.71452e+07	.	2.56462e+07	1.40648e+07	1.48845e+07	.	1.46857e+07	1.417e+07	1.23278e+07	6.70046e+07	1.55027e+08	1.89561e+08	8.10445e+07	1.35938e+09	1.52421e+08	3.51188e+07	3.98459e+07	4.49032e+07	9.13282e+07
Intracellular	HILIC	Negative	IHNV783	890958	1.4144e+07	1.32455e+07	9.61455e+06	1.50313e+08	1.31011e+08	1.25046e+08	1.4342e+08	1.17938e+08	1.02135e+08	4.69143e+07	2.64102e+07	7.63873e+07	8.24661e+07	8.69348e+07	4.38837e+07	1.83086e+08	7.06631e+07	1.27922e+08	1.13641e+08	5.72483e+07	9.00791e+07	8.82222e+07	7.65627e+06	7.83198e+07	7.83198e+07	.	8.04584e+07	8.62323e+07	8.51306e+07	.	8.63907e+07	8.71925e+07	7.79406e+07	3.15551e+07	4.42418e+07	1.11473e+08	1.7506e+08	1.04019e+08	8.61769e+07	8.92533e+07	4.37198e+07	8.81048e+07	5.21577e+07
Intracellular	HILIC	Negative	IHNV784	154932	0	0	0	2.56686e+07	2.14959e+07	2.77958e+07	3.6536e+07	0	2.36921e+07	7.10571e+06	1.95234e+06	2.00586e+07	1.48735e+07	1.46893e+07	4.1042e+06	2.95005e+07	2.71142e+07	91435.2	2.97208e+07	1.24396e+07	1.82349e+07	2.65499e+07	0	3.8919e+06	3.8919e+06	.	6.17182e+06	5.06483e+06	5.0048e+06	.	5.00685e+06	5.42202e+06	5.37275e+06	2.7284e+06	2.18558e+06	2.019e+07	4.25699e+07	0	1.91193e+07	1.90645e+07	7.05504e+06	1.8665e+07	2.37462e+07
Intracellular	HILIC	Negative	IHNV785	35710.1	1.65237e+06	585721	275055	1.48373e+07	8.7739e+06	1.63397e+07	1.29883e+07	133140	1.66901e+06	1.49857e+06	518415	5.40745e+06	3.78163e+06	1.63178e+07	1.68206e+07	1.92189e+07	1.49605e+07	674209	4.69206e+06	5.17062e+06	7.5741e+06	7.02673e+06	276088	323582	323582	.	521022	341020	342271	.	336340	381570	300590	1.90461e+06	316038	1.2383e+07	1.2943e+07	128561	6.63132e+06	1.2907e+06	2.85783e+06	4.73379e+06	443791
Intracellular	HILIC	Negative	IHNV786	172050	955679	686187	256733	1.07912e+07	6.42055e+06	7.13646e+06	1.27573e+07	1.89797e+07	7.90658e+06	2.17667e+06	4.54466e+06	8.50729e+06	1.24763e+07	8.21215e+06	5.26013e+06	7.9539e+06	9.82533e+06	1.14007e+07	8.73613e+06	2.11084e+06	9.5123e+06	5.53293e+06	1.14622e+07	8.68363e+06	8.68363e+06	.	8.08031e+06	8.24793e+06	8.40347e+06	.	8.74903e+06	7.92512e+06	8.22687e+06	8.40815e+06	6.07291e+06	7.78431e+06	1.11361e+07	1.47294e+07	8.42513e+06	2.46415e+06	1.03661e+07	9.60155e+06	1.31357e+07
Intracellular	HILIC	Negative	IHNV787	32772.7	103639	459997	468592	1.94851e+06	759834	3.34592e+06	4.06202e+06	941317	1.52773e+06	478637	512475	2.13227e+06	1.6362e+06	2.2624e+06	917605	1.09981e+07	782682	645112	1.04434e+06	563618	1.26351e+06	918693	1.01692e+06	609067	609067	.	526361	559746	516174	.	505508	535733	529788	571394	2.23614e+06	3.53606e+06	2.77674e+06	1.15129e+06	2.06585e+06	1.02098e+06	719596	1.95015e+06	1.70866e+06
Intracellular	HILIC	Negative	IHNV788	142708	958619	749112	264709	1.60087e+07	8.35437e+06	1.77308e+07	2.26227e+07	6.07206e+07	1.18231e+07	1.00929e+06	2.57402e+06	4.65698e+06	9.91151e+06	1.09907e+07	6.45168e+06	2.20146e+07	770179	7.94273e+07	9.66252e+06	4.29417e+06	8.04569e+06	3.86711e+06	413860	1.25461e+07	1.25461e+07	.	1.41378e+07	1.31375e+07	1.31536e+07	.	1.19186e+07	1.17567e+07	1.23371e+07	9.36616e+06	929507	1.78281e+07	1.58696e+07	7.49865e+07	1.4994e+07	4.7626e+06	5.65336e+06	5.18587e+06	137957
Intracellular	HILIC	Negative	IHNV789	144365	460886	333657	113706	0	0	2.00465e+06	0	0	0	0	1.98966e+06	4.01543e+06	470866	0	2.40293e+06	0	0	0	0	616385	0	0	733817	1.39905e+07	1.39905e+07	.	1.43939e+07	1.496e+07	1.53628e+07	.	1.47149e+07	1.53222e+07	1.41952e+07	1.52656e+06	160925	0	0	0	6.21956e+06	491608	3.14571e+06	3.9251e+06	0
[truncated: 86,575 more rows]

## Sheet: SampleInfo
sampleName	injectionOrder	group
Blank_01	1	Blank
Blank_02	2	Blank
Blank_03	3	Blank
Blank_04	44	Blank
M01_IL4	37	IL4
M02_IL4	19	IL4
M03_IL4	20	IL4
M04_IL4	7	IL4
M05_IL4	26	IL4
M06_IL4	25	IL4
M07_IL4	28	IL4
M08_IL4	38	IL4
M09_IL4	18	IL4
M10_IL4	8	IL4
M01_LPS	9	LPS
M02_LPS	40	LPS
M03_LPS	14	LPS
M04_LPS	35	LPS
M05_LPS	29	LPS
M06_LPS	6	LPS
M07_LPS	36	LPS
[truncated: 23 more rows]

## Sheet: VariableInfo
Variablename	mz	RT
[truncated: 87,364 more rows]
